# Supplementary material for: [5]-Helistatins: Tubulin-Binding Helicenes with Antimitotic Activity
Source: JACS Au. 2022 Oct 19;2(11):2561–70. doi: 10.1021/jacsau.2c00435 (PMC9709948; doi:10.1021/jacsau.2c00435)
Supplement: Supplementary file 9 — au2c00435_si_009.pdb [file au2c00435_si_009.pdb]

HEADER                                                                          
TITLE     4O2B_P                                                                
SEQRES   1 A  451  MET ARG GLU CYS ILE SER ILE HIS VAL GLY GLN ALA GLY          
SEQRES   2 A  451  VAL GLN ILE GLY ASN ALA CYS TRP GLU LEU TYR CYS LEU          
SEQRES   3 A  451  GLU HIS GLY ILE GLN PRO ASP GLY GLN MET PRO SER ASP          
SEQRES   4 A  451  LYS THR ILE GLY GLY GLY ASP ASP SER PHE ASN THR PHE          
SEQRES   5 A  451  PHE SER GLU THR GLY ALA GLY LYS HIS VAL PRO ARG ALA          
SEQRES   6 A  451  VAL PHE VAL ASP LEU GLU PRO THR VAL ILE ASP GLU VAL          
SEQRES   7 A  451  ARG THR GLY THR TYR ARG GLN LEU PHE HIS PRO GLU GLN          
SEQRES   8 A  451  LEU ILE THR GLY LYS GLU ASP ALA ALA ASN ASN TYR ALA          
SEQRES   9 A  451  ARG GLY HIS TYR THR ILE GLY LYS GLU ILE ILE ASP LEU          
SEQRES  10 A  451  VAL LEU ASP ARG ILE ARG LYS LEU ALA ASP GLN CYS THR          
SEQRES  11 A  451  GLY LEU GLN GLY PHE LEU VAL PHE HIS SER PHE GLY GLY          
SEQRES  12 A  451  GLY THR GLY SER GLY PHE THR SER LEU LEU MET GLU ARG          
SEQRES  13 A  451  LEU SER VAL ASP TYR GLY LYS LYS SER LYS LEU GLU PHE          
SEQRES  14 A  451  SER ILE TYR PRO ALA PRO GLN VAL SER THR ALA VAL VAL          
SEQRES  15 A  451  GLU PRO TYR ASN SER ILE LEU THR THR HIS THR THR LEU          
SEQRES  16 A  451  GLU HIS SER ASP CYS ALA PHE MET VAL ASP ASN GLU ALA          
SEQRES  17 A  451  ILE TYR ASP ILE CYS ARG ARG ASN LEU ASP ILE GLU ARG          
SEQRES  18 A  451  PRO THR TYR THR ASN LEU ASN ARG LEU ILE SER GLN ILE          
SEQRES  19 A  451  VAL SER SER ILE THR ALA SER LEU ARG PHE ASP GLY ALA          
SEQRES  20 A  451  LEU ASN VAL ASP LEU THR GLU PHE GLN THR ASN LEU VAL          
SEQRES  21 A  451  PRO TYR PRO ARG ILE HIS PHE PRO LEU ALA THR TYR ALA          
SEQRES  22 A  451  PRO VAL ILE SER ALA GLU LYS ALA TYR HIS GLU GLN LEU          
SEQRES  23 A  451  SER VAL ALA GLU ILE THR ASN ALA CYS PHE GLU PRO ALA          
SEQRES  24 A  451  ASN GLN MET VAL LYS CYS ASP PRO ARG HIS GLY LYS TYR          
SEQRES  25 A  451  MET ALA CYS CYS LEU LEU TYR ARG GLY ASP VAL VAL PRO          
SEQRES  26 A  451  LYS ASP VAL ASN ALA ALA ILE ALA THR ILE LYS THR LYS          
SEQRES  27 A  451  ARG SER ILE GLN PHE VAL ASP TRP CYS PRO THR GLY PHE          
SEQRES  28 A  451  LYS VAL GLY ILE ASN TYR GLN PRO PRO THR VAL VAL PRO          
SEQRES  29 A  451  GLY GLY ASP LEU ALA LYS VAL GLN ARG ALA VAL CYS MET          
SEQRES  30 A  451  LEU SER ASN THR THR ALA ILE ALA GLU ALA TRP ALA ARG          
SEQRES  31 A  451  LEU ASP HIS LYS PHE ASP LEU MET TYR ALA LYS ARG ALA          
SEQRES  32 A  451  PHE VAL HIS TRP TYR VAL GLY GLU GLY MET GLU GLU GLY          
SEQRES  33 A  451  GLU PHE SER GLU ALA ARG GLU ASP MET ALA ALA LEU GLU          
SEQRES  34 A  451  LYS ASP TYR GLU GLU VAL GLY VAL ASP SER VAL GLU GLY          
SEQRES  35 A  451  GLU GLY GLU GLU GLU GLY GLU GLU TYR                          
SEQRES   1 B  445  MET ARG GLU ILE VAL HIS ILE GLN ALA GLY GLN CYS GLY          
SEQRES   2 B  445  ASN GLN ILE GLY ALA LYS PHE TRP GLU VAL ILE SER ASP          
SEQRES   3 B  445  GLU HIS GLY ILE ASP PRO THR GLY SER TYR HIS GLY ASP          
SEQRES   4 B  445  SER ASP LEU GLN LEU GLU ARG ILE ASN VAL TYR TYR ASN          
SEQRES   5 B  445  GLU ALA THR GLY ASN LYS TYR VAL PRO ARG ALA ILE LEU          
SEQRES   6 B  445  VAL ASP LEU GLU PRO GLY THR MET ASP SER VAL ARG SER          
SEQRES   7 B  445  GLY PRO PHE GLY GLN ILE PHE ARG PRO ASP ASN PHE VAL          
SEQRES   8 B  445  PHE GLY GLN SER GLY ALA GLY ASN ASN TRP ALA LYS GLY          
SEQRES   9 B  445  HIS TYR THR GLU GLY ALA GLU LEU VAL ASP SER VAL LEU          
SEQRES  10 B  445  ASP VAL VAL ARG LYS GLU SER GLU SER CYS ASP CYS LEU          
SEQRES  11 B  445  GLN GLY PHE GLN LEU THR HIS SER LEU GLY GLY GLY THR          
SEQRES  12 B  445  GLY SER GLY MET GLY THR LEU LEU ILE SER LYS ILE ARG          
SEQRES  13 B  445  GLU GLU TYR PRO ASP ARG ILE MET ASN THR PHE SER VAL          
SEQRES  14 B  445  MET PRO SER PRO LYS VAL SER ASP THR VAL VAL GLU PRO          
SEQRES  15 B  445  TYR ASN ALA THR LEU SER VAL HIS GLN LEU VAL GLU ASN          
SEQRES  16 B  445  THR ASP GLU THR TYR CYS ILE ASP ASN GLU ALA LEU TYR          
SEQRES  17 B  445  ASP ILE CYS PHE ARG THR LEU LYS LEU THR THR PRO THR          
SEQRES  18 B  445  TYR GLY ASP LEU ASN HIS LEU VAL SER ALA THR MET SER          
SEQRES  19 B  445  GLY VAL THR THR CYS LEU ARG PHE PRO GLY GLN LEU ASN          
SEQRES  20 B  445  ALA ASP LEU ARG LYS LEU ALA VAL ASN MET VAL PRO PHE          
SEQRES  21 B  445  PRO ARG LEU HIS PHE PHE MET PRO GLY PHE ALA PRO LEU          
SEQRES  22 B  445  THR SER ARG GLY SER GLN GLN TYR ARG ALA LEU THR VAL          
SEQRES  23 B  445  PRO GLU LEU THR GLN GLN MET PHE ASP SER LYS ASN MET          
SEQRES  24 B  445  MET ALA ALA CYS ASP PRO ARG HIS GLY ARG TYR LEU THR          
SEQRES  25 B  445  VAL ALA ALA ILE PHE ARG GLY ARG MET SER MET LYS GLU          
SEQRES  26 B  445  VAL ASP GLU GLN MET LEU ASN VAL GLN ASN LYS ASN SER          
SEQRES  27 B  445  SER TYR PHE VAL GLU TRP ILE PRO ASN ASN VAL LYS THR          
SEQRES  28 B  445  ALA VAL CYS ASP ILE PRO PRO ARG GLY LEU LYS MET SER          
SEQRES  29 B  445  ALA THR PHE ILE GLY ASN SER THR ALA ILE GLN GLU LEU          
SEQRES  30 B  445  PHE LYS ARG ILE SER GLU GLN PHE THR ALA MET PHE ARG          
SEQRES  31 B  445  ARG LYS ALA PHE LEU HIS TRP TYR THR GLY GLU GLY MET          
SEQRES  32 B  445  ASP GLU MET GLU PHE THR GLU ALA GLU SER ASN MET ASN          
SEQRES  33 B  445  ASP LEU VAL SER GLU TYR GLN GLN TYR GLN ASP ALA THR          
SEQRES  34 B  445  ALA ASP GLU GLN GLY GLU PHE GLU GLU GLU GLU GLY GLU          
SEQRES  35 B  445  ASP GLU ALA                                                  
SEQRES   1 C  451  MET ARG GLU CYS ILE SER ILE HIS VAL GLY GLN ALA GLY          
SEQRES   2 C  451  VAL GLN ILE GLY ASN ALA CYS TRP GLU LEU TYR CYS LEU          
SEQRES   3 C  451  GLU HIS GLY ILE GLN PRO ASP GLY GLN MET PRO SER ASP          
SEQRES   4 C  451  LYS THR ILE GLY GLY GLY ASP ASP SER PHE ASN THR PHE          
SEQRES   5 C  451  PHE SER GLU THR GLY ALA GLY LYS HIS VAL PRO ARG ALA          
SEQRES   6 C  451  VAL PHE VAL ASP LEU GLU PRO THR VAL ILE ASP GLU VAL          
SEQRES   7 C  451  ARG THR GLY THR TYR ARG GLN LEU PHE HIS PRO GLU GLN          
SEQRES   8 C  451  LEU ILE THR GLY LYS GLU ASP ALA ALA ASN ASN TYR ALA          
SEQRES   9 C  451  ARG GLY HIS TYR THR ILE GLY LYS GLU ILE ILE ASP LEU          
SEQRES  10 C  451  VAL LEU ASP ARG ILE ARG LYS LEU ALA ASP GLN CYS THR          
SEQRES  11 C  451  GLY LEU GLN GLY PHE LEU VAL PHE HIS SER PHE GLY GLY          
SEQRES  12 C  451  GLY THR GLY SER GLY PHE THR SER LEU LEU MET GLU ARG          
SEQRES  13 C  451  LEU SER VAL ASP TYR GLY LYS LYS SER LYS LEU GLU PHE          
SEQRES  14 C  451  SER ILE TYR PRO ALA PRO GLN VAL SER THR ALA VAL VAL          
SEQRES  15 C  451  GLU PRO TYR ASN SER ILE LEU THR THR HIS THR THR LEU          
SEQRES  16 C  451  GLU HIS SER ASP CYS ALA PHE MET VAL ASP ASN GLU ALA          
SEQRES  17 C  451  ILE TYR ASP ILE CYS ARG ARG ASN LEU ASP ILE GLU ARG          
SEQRES  18 C  451  PRO THR TYR THR ASN LEU ASN ARG LEU ILE SER GLN ILE          
SEQRES  19 C  451  VAL SER SER ILE THR ALA SER LEU ARG PHE ASP GLY ALA          
SEQRES  20 C  451  LEU ASN VAL ASP LEU THR GLU PHE GLN THR ASN LEU VAL          
SEQRES  21 C  451  PRO TYR PRO ARG ILE HIS PHE PRO LEU ALA THR TYR ALA          
SEQRES  22 C  451  PRO VAL ILE SER ALA GLU LYS ALA TYR HIS GLU GLN LEU          
SEQRES  23 C  451  SER VAL ALA GLU ILE THR ASN ALA CYS PHE GLU PRO ALA          
SEQRES  24 C  451  ASN GLN MET VAL LYS CYS ASP PRO ARG HIS GLY LYS TYR          
SEQRES  25 C  451  MET ALA CYS CYS LEU LEU TYR ARG GLY ASP VAL VAL PRO          
SEQRES  26 C  451  LYS ASP VAL ASN ALA ALA ILE ALA THR ILE LYS THR LYS          
SEQRES  27 C  451  ARG SER ILE GLN PHE VAL ASP TRP CYS PRO THR GLY PHE          
SEQRES  28 C  451  LYS VAL GLY ILE ASN TYR GLN PRO PRO THR VAL VAL PRO          
SEQRES  29 C  451  GLY GLY ASP LEU ALA LYS VAL GLN ARG ALA VAL CYS MET          
SEQRES  30 C  451  LEU SER ASN THR THR ALA ILE ALA GLU ALA TRP ALA ARG          
SEQRES  31 C  451  LEU ASP HIS LYS PHE ASP LEU MET TYR ALA LYS ARG ALA          
SEQRES  32 C  451  PHE VAL HIS TRP TYR VAL GLY GLU GLY MET GLU GLU GLY          
SEQRES  33 C  451  GLU PHE SER GLU ALA ARG GLU ASP MET ALA ALA LEU GLU          
SEQRES  34 C  451  LYS ASP TYR GLU GLU VAL GLY VAL ASP SER VAL GLU GLY          
SEQRES  35 C  451  GLU GLY GLU GLU GLU GLY GLU GLU TYR                          
SEQRES   1 D  445  MET ARG GLU ILE VAL HIS ILE GLN ALA GLY GLN CYS GLY          
SEQRES   2 D  445  ASN GLN ILE GLY ALA LYS PHE TRP GLU VAL ILE SER ASP          
SEQRES   3 D  445  GLU HIS GLY ILE ASP PRO THR GLY SER TYR HIS GLY ASP          
SEQRES   4 D  445  SER ASP LEU GLN LEU GLU ARG ILE ASN VAL TYR TYR ASN          
SEQRES   5 D  445  GLU ALA THR GLY ASN LYS TYR VAL PRO ARG ALA ILE LEU          
SEQRES   6 D  445  VAL ASP LEU GLU PRO GLY THR MET ASP SER VAL ARG SER          
SEQRES   7 D  445  GLY PRO PHE GLY GLN ILE PHE ARG PRO ASP ASN PHE VAL          
SEQRES   8 D  445  PHE GLY GLN SER GLY ALA GLY ASN ASN TRP ALA LYS GLY          
SEQRES   9 D  445  HIS TYR THR GLU GLY ALA GLU LEU VAL ASP SER VAL LEU          
SEQRES  10 D  445  ASP VAL VAL ARG LYS GLU SER GLU SER CYS ASP CYS LEU          
SEQRES  11 D  445  GLN GLY PHE GLN LEU THR HIS SER LEU GLY GLY GLY THR          
SEQRES  12 D  445  GLY SER GLY MET GLY THR LEU LEU ILE SER LYS ILE ARG          
SEQRES  13 D  445  GLU GLU TYR PRO ASP ARG ILE MET ASN THR PHE SER VAL          
SEQRES  14 D  445  MET PRO SER PRO LYS VAL SER ASP THR VAL VAL GLU PRO          
SEQRES  15 D  445  TYR ASN ALA THR LEU SER VAL HIS GLN LEU VAL GLU ASN          
SEQRES  16 D  445  THR ASP GLU THR TYR CYS ILE ASP ASN GLU ALA LEU TYR          
SEQRES  17 D  445  ASP ILE CYS PHE ARG THR LEU LYS LEU THR THR PRO THR          
SEQRES  18 D  445  TYR GLY ASP LEU ASN HIS LEU VAL SER ALA THR MET SER          
SEQRES  19 D  445  GLY VAL THR THR CYS LEU ARG PHE PRO GLY GLN LEU ASN          
SEQRES  20 D  445  ALA ASP LEU ARG LYS LEU ALA VAL ASN MET VAL PRO PHE          
SEQRES  21 D  445  PRO ARG LEU HIS PHE PHE MET PRO GLY PHE ALA PRO LEU          
SEQRES  22 D  445  THR SER ARG GLY SER GLN GLN TYR ARG ALA LEU THR VAL          
SEQRES  23 D  445  PRO GLU LEU THR GLN GLN MET PHE ASP SER LYS ASN MET          
SEQRES  24 D  445  MET ALA ALA CYS ASP PRO ARG HIS GLY ARG TYR LEU THR          
SEQRES  25 D  445  VAL ALA ALA ILE PHE ARG GLY ARG MET SER MET LYS GLU          
SEQRES  26 D  445  VAL ASP GLU GLN MET LEU ASN VAL GLN ASN LYS ASN SER          
SEQRES  27 D  445  SER TYR PHE VAL GLU TRP ILE PRO ASN ASN VAL LYS THR          
SEQRES  28 D  445  ALA VAL CYS ASP ILE PRO PRO ARG GLY LEU LYS MET SER          
SEQRES  29 D  445  ALA THR PHE ILE GLY ASN SER THR ALA ILE GLN GLU LEU          
SEQRES  30 D  445  PHE LYS ARG ILE SER GLU GLN PHE THR ALA MET PHE ARG          
SEQRES  31 D  445  ARG LYS ALA PHE LEU HIS TRP TYR THR GLY GLU GLY MET          
SEQRES  32 D  445  ASP GLU MET GLU PHE THR GLU ALA GLU SER ASN MET ASN          
SEQRES  33 D  445  ASP LEU VAL SER GLU TYR GLN GLN TYR GLN ASP ALA THR          
SEQRES  34 D  445  ALA ASP GLU GLN GLY GLU PHE GLU GLU GLU GLU GLY GLU          
SEQRES  35 D  445  ASP GLU ALA                                                  
SEQRES   1 E  143  MET ALA ASP MET GLU VAL ILE GLU LEU ASN LYS CYS THR          
SEQRES   2 E  143  SER GLY GLN SER PHE GLU VAL ILE LEU LYS PRO PRO SER          
SEQRES   3 E  143  PHE ASP GLY VAL PRO GLU PHE ASN ALA SER LEU PRO ARG          
SEQRES   4 E  143  ARG ARG ASP PRO SER LEU GLU GLU ILE GLN LYS LYS LEU          
SEQRES   5 E  143  GLU ALA ALA GLU GLU ARG ARG LYS TYR GLN GLU ALA GLU          
SEQRES   6 E  143  LEU LEU LYS HIS LEU ALA GLU LYS ARG GLU HIS GLU ARG          
SEQRES   7 E  143  GLU VAL ILE GLN LYS ALA ILE GLU GLU ASN ASN ASN PHE          
SEQRES   8 E  143  ILE LYS MET ALA LYS GLU LYS LEU ALA GLN LYS MET GLU          
SEQRES   9 E  143  SER ASN LYS GLU ASN ARG GLU ALA HIS LEU ALA ALA MET          
SEQRES  10 E  143  LEU GLU ARG LEU GLN GLU LYS ASP LYS HIS ALA GLU GLU          
SEQRES  11 E  143  VAL ARG LYS ASN LYS GLU LEU LYS GLU GLU ALA SER ARG          
SEQRES   1 F  384  MET TYR THR PHE VAL VAL ARG ASP GLU ASN SER SER VAL          
SEQRES   2 F  384  TYR ALA GLU VAL SER ARG LEU LEU LEU ALA THR GLY GLN          
SEQRES   3 F  384  TRP LYS ARG LEU ARG LYS ASP ASN PRO ARG PHE ASN LEU          
SEQRES   4 F  384  MET LEU GLY GLU ARG ASN ARG LEU PRO PHE GLY ARG LEU          
SEQRES   5 F  384  GLY HIS GLU PRO GLY LEU VAL GLN LEU VAL ASN TYR TYR          
SEQRES   6 F  384  ARG GLY ALA ASP LYS LEU CYS ARG LYS ALA SER LEU VAL          
SEQRES   7 F  384  LYS LEU ILE LYS THR SER PRO GLU LEU SER GLU SER CYS          
SEQRES   8 F  384  THR TRP PHE PRO GLU SER TYR VAL ILE TYR PRO THR ASN          
SEQRES   9 F  384  LEU LYS THR PRO VAL ALA PRO ALA GLN ASN GLY ILE ARG          
SEQRES  10 F  384  HIS LEU ILE ASN ASN THR ARG THR ASP GLU ARG GLU VAL          
SEQRES  11 F  384  PHE LEU ALA ALA TYR ASN ARG ARG ARG GLU GLY ARG GLU          
SEQRES  12 F  384  GLY ASN VAL TRP ILE ALA LYS SER SER ALA GLY ALA LYS          
SEQRES  13 F  384  GLY GLU GLY ILE LEU ILE SER SER GLU ALA SER GLU LEU          
SEQRES  14 F  384  LEU ASP PHE ILE ASP GLU GLN GLY GLN VAL HIS VAL ILE          
SEQRES  15 F  384  GLN LYS TYR LEU GLU LYS PRO LEU LEU LEU GLU PRO GLY          
SEQRES  16 F  384  HIS ARG LYS PHE ASP ILE ARG SER TRP VAL LEU VAL ASP          
SEQRES  17 F  384  HIS LEU TYR ASN ILE TYR LEU TYR ARG GLU GLY VAL LEU          
SEQRES  18 F  384  ARG THR SER SER GLU PRO TYR ASN SER ALA ASN PHE GLN          
SEQRES  19 F  384  ASP LYS THR CYS HIS LEU THR ASN HIS CYS ILE GLN LYS          
SEQRES  20 F  384  GLU TYR SER LYS ASN TYR GLY ARG TYR GLU GLU GLY ASN          
SEQRES  21 F  384  GLU MET PHE PHE GLU GLU PHE ASN GLN TYR LEU MET ASP          
SEQRES  22 F  384  ALA LEU ASN THR THR LEU GLU ASN SER ILE LEU LEU GLN          
SEQRES  23 F  384  ILE LYS HIS ILE ILE ARG SER CYS LEU MET CYS ILE GLU          
SEQRES  24 F  384  PRO ALA ILE SER THR LYS HIS LEU HIS TYR GLN SER PHE          
SEQRES  25 F  384  GLN LEU PHE GLY PHE ASP PHE MET VAL ASP GLU GLU LEU          
SEQRES  26 F  384  LYS VAL TRP LEU ILE GLU VAL ASN GLY ALA PRO ALA CYS          
SEQRES  27 F  384  ALA GLN LYS LEU TYR ALA GLU LEU CYS GLN GLY ILE VAL          
SEQRES  28 F  384  ASP VAL ALA ILE SER SER VAL PHE PRO LEU ALA ASP THR          
SEQRES  29 F  384  GLY GLN LYS THR SER GLN PRO THR SER ILE PHE ILE LYS          
SEQRES  30 F  384  LEU HIS HIS HIS HIS HIS HIS                                  
HELIX    1   1 GLY A   10  GLY A   29  1                                  20    
HELIX    2   2 ASP A   47  THR A   51  1                                   5    
HELIX    3   3 PRO A   72  THR A   80  1                                   9    
HELIX    4   4 HIS A   88  GLU A   90  1                                   3    
HELIX    5   5 ASN A  102  ASP A  127  1                                  26    
HELIX    6   6 GLY A  143  TYR A  161  1                                  19    
HELIX    7   7 VAL A  182  SER A  198  1                                  17    
HELIX    8   8 ASN A  206  ASN A  216  1                                  11    
HELIX    9   9 THR A  223  PHE A  244  1                                  22    
HELIX   10  10 ASP A  251  VAL A  260  1                                  10    
HELIX   11  11 SER A  287  GLN A  301  1                                  15    
HELIX   12  12 ASP A  306  GLY A  310  1                                   5    
HELIX   13  13 VAL A  324  THR A  337  1                                  14    
HELIX   14  14 ILE A  384  ALA A  400  1                                  17    
HELIX   15  15 PHE A  404  GLY A  410  1                                   7    
HELIX   16  16 GLU A  415  VAL A  437  1                                  23    
HELIX   17  17 GLY B   10  HIS B   28  1                                  19    
HELIX   18  18 SER B   40  LEU B   46  1                                   5    
HELIX   19  19 ARG B   48  VAL B   51  1                                   4    
HELIX   20  20 PRO B   72  SER B   80  1                                   9    
HELIX   21  21 PHE B   83  ASP B   90  1                                   8    
HELIX   22  22 ASN B  102  SER B  128  1                                  27    
HELIX   23  23 GLY B  144  TYR B  161  1                                  18    
HELIX   24  24 SER B  174  SER B  178  1                                   5    
HELIX   25  25 VAL B  182  THR B  198  1                                  17    
HELIX   26  26 ASN B  206  THR B  216  1                                  11    
HELIX   27  27 THR B  223  PHE B  244  1                                  22    
HELIX   28  28 ASP B  251  VAL B  260  1                                  10    
HELIX   29  29 THR B  287  MET B  301  1                                  15    
HELIX   30  30 ASP B  306  GLY B  310  1                                   5    
HELIX   31  31 SER B  324  PHE B  343  1                                  20    
HELIX   32  32 ILE B  384  ARG B  400  1                                  17    
HELIX   33  33 LEU B  405  GLY B  410  1                                   6    
HELIX   34  34 ASP B  414  ASP B  437  1                                  24    
HELIX   35  35 GLY C   10  GLY C   29  1                                  20    
HELIX   36  36 ASP C   47  THR C   51  1                                   5    
HELIX   37  37 PRO C   72  THR C   80  1                                   9    
HELIX   38  38 HIS C   88  GLU C   90  1                                   3    
HELIX   39  39 ASN C  102  TYR C  108  1                                   7    
HELIX   40  40 ILE C  110  GLN C  128  1                                  19    
HELIX   41  41 GLY C  143  GLY C  162  1                                  20    
HELIX   42  42 VAL C  182  LEU C  195  1                                  14    
HELIX   43  43 ASN C  206  ASP C  218  1                                  13    
HELIX   44  44 THR C  223  PHE C  244  1                                  22    
HELIX   45  45 ASP C  251  VAL C  260  1                                  10    
HELIX   46  46 SER C  277  TYR C  282  1                                   6    
HELIX   47  47 SER C  287  GLN C  301  1                                  15    
HELIX   48  48 ASP C  306  GLY C  310  1                                   5    
HELIX   49  49 VAL C  324  ARG C  339  1                                  16    
HELIX   50  50 ILE C  384  ALA C  400  1                                  17    
HELIX   51  51 PHE C  404  GLY C  410  1                                   7    
HELIX   52  52 GLU C  414  VAL C  435  1                                  22    
HELIX   53  53 GLY D   10  GLY D   29  1                                  20    
HELIX   54  54 SER D   40  LEU D   46  1                                   5    
HELIX   55  55 ARG D   48  VAL D   51  1                                   4    
HELIX   56  56 GLU D   71  GLY D   81  1                                  11    
HELIX   57  57 ARG D   88  ASP D   90  1                                   3    
HELIX   58  58 ASN D  102  SER D  128  1                                  27    
HELIX   59  59 GLY D  144  TYR D  161  1                                  18    
HELIX   60  60 SER D  174  SER D  178  1                                   5    
HELIX   61  61 VAL D  182  THR D  198  1                                  17    
HELIX   62  62 ASN D  206  ARG D  215  1                                  10    
HELIX   63  63 THR D  223  PHE D  244  1                                  22    
HELIX   64  64 ASP D  251  VAL D  260  1                                  10    
HELIX   65  65 THR D  287  MET D  301  1                                  15    
HELIX   66  66 ASP D  306  GLY D  310  1                                   5    
HELIX   67  67 SER D  324  PHE D  343  1                                  20    
HELIX   68  68 ILE D  384  ARG D  400  1                                  17    
HELIX   69  69 LEU D  405  GLY D  410  1                                   6    
HELIX   70  70 ASP D  414  ALA D  438  1                                  25    
HELIX   71  71 SER E   46  LEU E  139  1                                  94    
HELIX   72  72 SER F   11  ALA F   23  1                                  13    
HELIX   73  73 PRO F   48  LEU F   52  1                                   5    
HELIX   74  74 GLY F   67  LEU F   71  1                                   5    
HELIX   75  75 ARG F   73  SER F   84  1                                  12    
HELIX   76  76 GLU F  127  ASN F  136  1                                  10    
HELIX   77  77 GLU F  165  ILE F  173  1                                   9    
HELIX   78  78 ASN F  242  LYS F  247  1                                   6    
HELIX   79  79 GLU F  257  GLY F  259  1                                   3    
HELIX   80  80 PHE F  264  LEU F  275  1                                  12    
HELIX   81  81 THR F  278  SER F  303  1                                  26    
HELIX   82  82 ALA F  339  ALA F  354  1                                  16    
SHEET    1   1 1 CYS A   4  VAL A   9  0                                        
SHEET    1   2 1 PHE A  53  GLU A  55  0                                        
SHEET    1   3 1 HIS A  61  PRO A  63  0                                        
SHEET    1   4 1 ALA A  65  ASP A  69  0                                        
SHEET    1   5 1 LEU A  92  THR A  94  0                                        
SHEET    1   6 1 GLY A 134  SER A 140  0                                        
SHEET    1   7 1 SER A 165  TYR A 172  0                                        
SHEET    1   8 1 CYS A 200  ASP A 205  0                                        
SHEET    1   9 1 LEU A 269  ALA A 273  0                                        
SHEET    1  10 1 TYR A 312  GLY A 321  0                                        
SHEET    1  11 1 THR A 349  ASN A 356  0                                        
SHEET    1  12 1 ARG A 373  THR A 381  0                                        
SHEET    1  13 1 GLU B   3  ALA B   9  0                                        
SHEET    1  14 1 TYR B  53  GLU B  55  0                                        
SHEET    1  15 1 TYR B  61  PRO B  63  0                                        
SHEET    1  16 1 ALA B  65  ASP B  69  0                                        
SHEET    1  17 1 PHE B  92  PHE B  94  0                                        
SHEET    1  18 1 LEU B 132  SER B 140  0                                        
SHEET    1  19 1 ILE B 165  MET B 172  0                                        
SHEET    1  20 1 GLU B 200  ASP B 205  0                                        
SHEET    1  21 1 PHE B 267  ALA B 273  0                                        
SHEET    1  22 1 TYR B 312  GLY B 321  0                                        
SHEET    1  23 1 VAL B 351  CYS B 356  0                                        
SHEET    1  24 1 MET B 373  SER B 381  0                                        
SHEET    1  25 1 CYS C   4  VAL C   9  0                                        
SHEET    1  26 1 PHE C  53  GLU C  55  0                                        
SHEET    1  27 1 HIS C  61  PRO C  63  0                                        
SHEET    1  28 1 ALA C  65  ASP C  69  0                                        
SHEET    1  29 1 LEU C  92  THR C  94  0                                        
SHEET    1  30 1 GLY C 134  SER C 140  0                                        
SHEET    1  31 1 SER C 165  TYR C 172  0                                        
SHEET    1  32 1 CYS C 200  ASP C 205  0                                        
SHEET    1  33 1 LEU C 269  ALA C 273  0                                        
SHEET    1  34 1 TYR C 312  GLY C 321  0                                        
SHEET    1  35 1 LYS C 352  ASN C 356  0                                        
SHEET    1  36 1 ARG C 373  THR C 381  0                                        
SHEET    1  37 1 ILE D   4  ALA D   9  0                                        
SHEET    1  38 1 TYR D  53  ALA D  56  0                                        
SHEET    1  39 1 LYS D  60  PRO D  63  0                                        
SHEET    1  40 1 ALA D  65  ASP D  69  0                                        
SHEET    1  41 1 PHE D  92  PHE D  94  0                                        
SHEET    1  42 1 GLY D 134  SER D 140  0                                        
SHEET    1  43 1 ILE D 165  MET D 172  0                                        
SHEET    1  44 1 GLU D 200  ASP D 205  0                                        
SHEET    1  45 1 PHE D 267  ALA D 273  0                                        
SHEET    1  46 1 TYR D 312  GLY D 321  0                                        
SHEET    1  47 1 VAL D 351  CYS D 356  0                                        
SHEET    1  48 1 MET D 373  SER D 381  0                                        
SHEET    1  49 1 GLU E   7  LYS E  13  0                                        
SHEET    1  50 1 GLY E  17  LYS E  25  0                                        
SHEET    1  51 1 TYR F   2  VAL F   6  0                                        
SHEET    1  52 1 TRP F  27  ARG F  29  0                                        
SHEET    1  53 1 LEU F  39  LEU F  41  0                                        
SHEET    1  54 1 LEU F  61  VAL F  62  0                                        
SHEET    1  55 1 SER F  97  VAL F  99  0                                        
SHEET    1  56 1 TRP F 147  LYS F 150  0                                        
SHEET    1  57 1 VAL F 181  LYS F 184  0                                        
SHEET    1  58 1 PHE F 199  VAL F 207  0                                        
SHEET    1  59 1 ILE F 213  TYR F 216  0                                        
SHEET    1  60 1 VAL F 220  THR F 223  0                                        
SHEET    1  61 1 GLU F 261  PHE F 263  0                                        
SHEET    1  62 1 GLN F 310  SER F 311  0                                        
SHEET    1  63 1 GLN F 313  VAL F 321  0                                        
SHEET    1  64 1 VAL F 327  ASN F 333  0                                        
SHEET    1  65 1 PHE F 375  LEU F 378  0                                        
ATOM      1  N   MET A   1      38.798 102.305  65.704  1.00 84.28           N1+
ATOM      2  CA  MET A   1      37.896 101.474  64.914  1.00 85.08           C  
ATOM      3  C   MET A   1      38.630 100.262  64.351  1.00 80.50           C  
ATOM      4  O   MET A   1      39.727 100.387  63.805  1.00 80.88           O  
ATOM      5  CB  MET A   1      37.268 102.296  63.783  1.00 88.66           C  
ATOM      6  CG  MET A   1      36.164 101.585  63.007  1.00 87.67           C  
ATOM      7  SD  MET A   1      36.764 100.511  61.682  1.00 62.68           S  
ATOM      8  CE  MET A   1      37.778 101.655  60.749  1.00 58.52           C  
ATOM      9  H1  MET A   1      39.713 101.901  65.706  1.00  0.00           H  
ATOM     10  HE1 MET A   1      37.610 102.589  61.065  1.00  0.00           H  
ATOM     11  HB2 MET A   1      36.884 103.130  64.180  1.00  0.00           H  
ATOM     12  HB3 MET A   1      37.991 102.545  63.139  1.00  0.00           H  
ATOM     13  HG2 MET A   1      35.635 101.030  63.649  1.00  0.00           H  
ATOM     14  HG3 MET A   1      35.564 102.277  62.605  1.00  0.00           H  
ATOM     15  HE2 MET A   1      38.745 101.436  60.882  1.00  0.00           H  
ATOM     16  HE3 MET A   1      37.546 101.580  59.779  1.00  0.00           H  
ATOM     17  H2  MET A   1      38.848 103.222  65.307  1.00  0.00           H  
ATOM     18  HA  MET A   1      37.166 101.145  65.513  1.00  0.00           H  
ATOM     19  H3  MET A   1      38.452 102.362  66.641  1.00 84.28           H  
ATOM     20  N   ARG A   2      38.015  99.091  64.484  1.00 73.47           N  
ATOM     21  CA  ARG A   2      38.609  97.856  63.991  1.00 70.19           C  
ATOM     22  C   ARG A   2      37.649  97.145  63.036  1.00 69.35           C  
ATOM     23  O   ARG A   2      36.481  96.936  63.364  1.00 69.44           O  
ATOM     24  CB  ARG A   2      38.982  96.942  65.158  1.00 72.71           C  
ATOM     25  CG  ARG A   2      39.862  97.589  66.216  1.00 79.57           C  
ATOM     26  CD  ARG A   2      40.638  96.539  66.997  1.00 84.08           C  
ATOM     27  NE  ARG A   2      41.740  95.990  66.210  1.00 90.73           N  
ATOM     28  CZ  ARG A   2      42.182  94.740  66.305  1.00 92.74           C  
ATOM     29  NH1 ARG A   2      41.613  93.893  67.152  1.00 88.45           N  
ATOM     30  NH2 ARG A   2      43.193  94.336  65.547  1.00 95.43           N1+
ATOM     31 HH11 ARG A   2      40.849  94.194  67.722  1.00  0.00           H  
ATOM     32 HH21 ARG A   2      43.622  94.972  64.905  1.00  0.00           H  
ATOM     33  HB2 ARG A   2      38.138  96.635  65.597  1.00  0.00           H  
ATOM     34  HB3 ARG A   2      39.466  96.147  64.792  1.00  0.00           H  
ATOM     35  HG2 ARG A   2      40.506  98.212  65.772  1.00  0.00           H  
ATOM     36  HG3 ARG A   2      39.288  98.111  66.848  1.00  0.00           H  
ATOM     37  HD2 ARG A   2      41.006  96.956  67.828  1.00  0.00           H  
ATOM     38  HD3 ARG A   2      40.018  95.797  67.252  1.00  0.00           H  
ATOM     39  H   ARG A   2      37.122  99.057  64.934  1.00  0.00           H  
ATOM     40  HE  ARG A   2      42.192  96.596  65.555  1.00  0.00           H  
ATOM     41 HH12 ARG A   2      41.948  92.953  67.221  1.00  0.00           H  
ATOM     42  HA  ARG A   2      39.443  98.082  63.488  1.00  0.00           H  
ATOM     43 HH22 ARG A   2      43.526  93.396  65.618  1.00 95.43           H  
ATOM     44  N   GLU A   3      38.151  96.767  61.863  1.00 59.95           N  
ATOM     45  CA  GLU A   3      37.302  96.269  60.780  1.00 56.98           C  
ATOM     46  C   GLU A   3      36.936  94.785  60.879  1.00 58.20           C  
ATOM     47  O   GLU A   3      37.665  93.987  61.470  1.00 60.36           O  
ATOM     48  CB  GLU A   3      37.958  96.539  59.421  1.00 57.80           C  
ATOM     49  CG  GLU A   3      38.274  98.004  59.144  1.00 60.83           C  
ATOM     50  CD  GLU A   3      39.633  98.425  59.670  1.00 58.49           C  
ATOM     51  OE1 GLU A   3      40.267  97.629  60.394  1.00 57.93           O  
ATOM     52  OE2 GLU A   3      40.072  99.551  59.355  1.00 58.65           O1-
ATOM     53  HB2 GLU A   3      38.812  96.020  59.378  1.00  0.00           H  
ATOM     54  HB3 GLU A   3      37.342  96.211  58.705  1.00  0.00           H  
ATOM     55  HG2 GLU A   3      38.251  98.155  58.156  1.00  0.00           H  
ATOM     56  HG3 GLU A   3      37.573  98.571  59.577  1.00  0.00           H  
ATOM     57  H   GLU A   3      39.139  96.825  61.717  1.00  0.00           H  
ATOM     58  HA  GLU A   3      36.444  96.774  60.871  1.00  0.00           H  
ATOM     59  N   CYS A   4      35.797  94.433  60.286  1.00 47.97           N  
ATOM     60  CA  CYS A   4      35.359  93.045  60.186  1.00 47.48           C  
ATOM     61  C   CYS A   4      35.039  92.697  58.736  1.00 50.84           C  
ATOM     62  O   CYS A   4      34.329  93.438  58.055  1.00 49.26           O  
ATOM     63  CB  CYS A   4      34.123  92.797  61.054  1.00 44.26           C  
ATOM     64  SG  CYS A   4      34.417  92.835  62.834  1.00 54.94           S  
ATOM     65  HG  CYS A   4      33.270  92.607  63.467  1.00  0.00           H  
ATOM     66  HB2 CYS A   4      33.443  93.497  60.835  1.00  0.00           H  
ATOM     67  HB3 CYS A   4      33.752  91.899  60.819  1.00  0.00           H  
ATOM     68  H   CYS A   4      35.219  95.148  59.894  1.00  0.00           H  
ATOM     69  HA  CYS A   4      36.103  92.463  60.513  1.00  0.00           H  
ATOM     70  N   ILE A   5      35.563  91.567  58.271  1.00 47.76           N  
ATOM     71  CA  ILE A   5      35.330  91.116  56.903  1.00 37.37           C  
ATOM     72  C   ILE A   5      34.356  89.942  56.875  1.00 42.20           C  
ATOM     73  O   ILE A   5      34.582  88.923  57.526  1.00 38.59           O  
ATOM     74  CB  ILE A   5      36.649  90.707  56.214  1.00 45.31           C  
ATOM     75  CG1 ILE A   5      37.572  91.919  56.070  1.00 40.58           C  
ATOM     76  CG2 ILE A   5      36.377  90.082  54.854  1.00 38.00           C  
ATOM     77  CD1 ILE A   5      38.914  91.596  55.451  1.00 42.06           C  
ATOM     78 HG21 ILE A   5      35.805  89.269  54.965  1.00  0.00           H  
ATOM     79 HD11 ILE A   5      39.393  90.924  56.016  1.00  0.00           H  
ATOM     80 HG12 ILE A   5      37.114  92.599  55.498  1.00  0.00           H  
ATOM     81 HG13 ILE A   5      37.728  92.309  56.978  1.00  0.00           H  
ATOM     82 HG22 ILE A   5      35.899  90.738  54.270  1.00  0.00           H  
ATOM     83 HG23 ILE A   5      37.247  89.828  54.433  1.00  0.00           H  
ATOM     84 HD12 ILE A   5      38.781  91.215  54.536  1.00  0.00           H  
ATOM     85 HD13 ILE A   5      39.455  92.435  55.392  1.00  0.00           H  
ATOM     86  H   ILE A   5      36.133  91.011  58.876  1.00  0.00           H  
ATOM     87  HA  ILE A   5      34.932  91.884  56.402  1.00  0.00           H  
ATOM     88  HB  ILE A   5      37.104  90.024  56.786  1.00  0.00           H  
ATOM     89  N   SER A   6      33.270  90.091  56.123  1.00 39.44           N  
ATOM     90  CA  SER A   6      32.272  89.033  56.007  1.00 35.57           C  
ATOM     91  C   SER A   6      32.528  88.173  54.776  1.00 39.53           C  
ATOM     92  O   SER A   6      32.783  88.689  53.689  1.00 39.15           O  
ATOM     93  CB  SER A   6      30.861  89.623  55.953  1.00 32.74           C  
ATOM     94  OG  SER A   6      30.536  90.287  57.162  1.00 38.65           O  
ATOM     95  HG  SER A   6      29.610  90.659  57.091  1.00  0.00           H  
ATOM     96  HB2 SER A   6      30.807  90.274  55.196  1.00  0.00           H  
ATOM     97  HB3 SER A   6      30.203  88.887  55.797  1.00  0.00           H  
ATOM     98  H   SER A   6      33.134  90.948  55.625  1.00  0.00           H  
ATOM     99  HA  SER A   6      32.346  88.453  56.818  1.00  0.00           H  
ATOM    100  N   ILE A   7      32.462  86.857  54.954  1.00 40.68           N  
ATOM    101  CA  ILE A   7      32.676  85.927  53.853  1.00 33.79           C  
ATOM    102  C   ILE A   7      31.463  85.021  53.672  1.00 40.63           C  
ATOM    103  O   ILE A   7      31.056  84.324  54.601  1.00 34.93           O  
ATOM    104  CB  ILE A   7      33.921  85.054  54.086  1.00 38.51           C  
ATOM    105  CG1 ILE A   7      35.123  85.925  54.463  1.00 41.63           C  
ATOM    106  CG2 ILE A   7      34.215  84.214  52.852  1.00 32.73           C  
ATOM    107  CD1 ILE A   7      36.386  85.141  54.739  1.00 40.17           C  
ATOM    108 HG21 ILE A   7      33.433  83.623  52.653  1.00  0.00           H  
ATOM    109 HD11 ILE A   7      36.230  84.507  55.497  1.00  0.00           H  
ATOM    110 HG12 ILE A   7      35.302  86.560  53.711  1.00  0.00           H  
ATOM    111 HG13 ILE A   7      34.891  86.449  55.283  1.00  0.00           H  
ATOM    112 HG22 ILE A   7      34.378  84.812  52.067  1.00  0.00           H  
ATOM    113 HG23 ILE A   7      35.026  83.655  53.024  1.00  0.00           H  
ATOM    114 HD12 ILE A   7      36.644  84.619  53.926  1.00  0.00           H  
ATOM    115 HD13 ILE A   7      37.119  85.778  54.976  1.00  0.00           H  
ATOM    116  H   ILE A   7      32.261  86.497  55.865  1.00  0.00           H  
ATOM    117  HA  ILE A   7      32.815  86.475  53.028  1.00  0.00           H  
ATOM    118  HB  ILE A   7      33.741  84.432  54.848  1.00  0.00           H  
ATOM    119  N   HIS A   8      30.895  85.034  52.471  1.00 42.00           N  
ATOM    120  CA  HIS A   8      29.706  84.242  52.175  1.00 36.00           C  
ATOM    121  C   HIS A   8      30.027  83.148  51.160  1.00 36.25           C  
ATOM    122  O   HIS A   8      30.439  83.432  50.035  1.00 36.80           O  
ATOM    123  CB  HIS A   8      28.589  85.148  51.658  1.00 33.83           C  
ATOM    124  CG  HIS A   8      28.432  86.411  52.445  1.00 43.56           C  
ATOM    125  ND1 HIS A   8      29.019  87.601  52.070  1.00 43.08           N  
ATOM    126  CD2 HIS A   8      27.745  86.674  53.582  1.00 47.87           C  
ATOM    127  CE1 HIS A   8      28.702  88.540  52.943  1.00 46.81           C  
ATOM    128  NE2 HIS A   8      27.931  88.003  53.872  1.00 48.96           N  
ATOM    129  HB2 HIS A   8      28.788  85.387  50.708  1.00  0.00           H  
ATOM    130  HB3 HIS A   8      27.727  84.643  51.693  1.00  0.00           H  
ATOM    131  H   HIS A   8      31.293  85.602  51.751  1.00  0.00           H  
ATOM    132  HD2 HIS A   8      27.203  86.021  54.112  1.00  0.00           H  
ATOM    133  HE1 HIS A   8      28.996  89.495  52.907  1.00  0.00           H  
ATOM    134  HE2 HIS A   8      27.545  88.486  54.658  1.00  0.00           H  
ATOM    135  HA  HIS A   8      29.396  83.801  53.017  1.00  0.00           H  
ATOM    136  N   VAL A   9      29.835  81.896  51.567  1.00 30.08           N  
ATOM    137  CA  VAL A   9      30.236  80.752  50.753  1.00 29.20           C  
ATOM    138  C   VAL A   9      29.046  79.875  50.371  1.00 35.94           C  
ATOM    139  O   VAL A   9      28.265  79.466  51.229  1.00 30.32           O  
ATOM    140  CB  VAL A   9      31.269  79.885  51.495  1.00 29.30           C  
ATOM    141  CG1 VAL A   9      31.811  78.798  50.577  1.00 29.69           C  
ATOM    142  CG2 VAL A   9      32.401  80.749  52.034  1.00 30.14           C  
ATOM    143 HG11 VAL A   9      31.061  78.215  50.266  1.00  0.00           H  
ATOM    144 HG21 VAL A   9      32.855  81.220  51.277  1.00  0.00           H  
ATOM    145 HG12 VAL A   9      32.250  79.216  49.781  1.00  0.00           H  
ATOM    146 HG13 VAL A   9      32.478  78.249  51.081  1.00  0.00           H  
ATOM    147 HG22 VAL A   9      32.034  81.430  52.668  1.00  0.00           H  
ATOM    148 HG23 VAL A   9      33.058  80.165  52.511  1.00  0.00           H  
ATOM    149  H   VAL A   9      29.404  81.734  52.455  1.00  0.00           H  
ATOM    150  HA  VAL A   9      30.641  81.126  49.919  1.00  0.00           H  
ATOM    151  HB  VAL A   9      30.815  79.444  52.269  1.00  0.00           H  
ATOM    152  N   GLY A  10      28.918  79.581  49.079  1.00 34.84           N  
ATOM    153  CA  GLY A  10      27.848  78.729  48.594  1.00 28.50           C  
ATOM    154  C   GLY A  10      26.532  79.471  48.480  1.00 33.14           C  
ATOM    155  O   GLY A  10      26.439  80.637  48.863  1.00 32.95           O  
ATOM    156  HA2 GLY A  10      28.100  78.375  47.693  1.00  0.00           H  
ATOM    157  HA3 GLY A  10      27.733  77.962  49.225  1.00  0.00           H  
ATOM    158  H   GLY A  10      29.576  79.957  48.426  1.00  0.00           H  
ATOM    159  N   GLN A  11      25.513  78.793  47.957  1.00 30.63           N  
ATOM    160  CA  GLN A  11      24.204  79.406  47.744  1.00 28.36           C  
ATOM    161  C   GLN A  11      23.591  79.982  49.020  1.00 31.58           C  
ATOM    162  O   GLN A  11      23.141  81.129  49.035  1.00 32.06           O  
ATOM    163  CB  GLN A  11      23.236  78.406  47.112  1.00 28.45           C  
ATOM    164  CG  GLN A  11      21.803  78.912  47.029  1.00 30.46           C  
ATOM    165  CD  GLN A  11      20.882  77.948  46.312  1.00 31.98           C  
ATOM    166  OE1 GLN A  11      21.216  77.429  45.249  1.00 36.27           O  
ATOM    167  NE2 GLN A  11      19.716  77.700  46.895  1.00 33.30           N  
ATOM    168 HE21 GLN A  11      19.487  78.142  47.762  1.00  0.00           H  
ATOM    169  HB2 GLN A  11      23.554  78.198  46.187  1.00  0.00           H  
ATOM    170  HB3 GLN A  11      23.245  77.567  47.656  1.00  0.00           H  
ATOM    171  HG2 GLN A  11      21.459  79.056  47.957  1.00  0.00           H  
ATOM    172  HG3 GLN A  11      21.797  79.785  46.541  1.00  0.00           H  
ATOM    173  H   GLN A  11      25.647  77.835  47.702  1.00  0.00           H  
ATOM    174 HE22 GLN A  11      19.067  77.071  46.467  1.00  0.00           H  
ATOM    175  HA  GLN A  11      24.356  80.173  47.120  1.00  0.00           H  
ATOM    176  N   ALA A  12      23.571  79.184  50.084  1.00 31.22           N  
ATOM    177  CA  ALA A  12      22.968  79.608  51.345  1.00 35.60           C  
ATOM    178  C   ALA A  12      23.672  80.833  51.916  1.00 31.59           C  
ATOM    179  O   ALA A  12      23.021  81.791  52.326  1.00 33.36           O  
ATOM    180  CB  ALA A  12      22.973  78.472  52.354  1.00 26.19           C  
ATOM    181  HB1 ALA A  12      22.454  77.698  51.992  1.00  0.00           H  
ATOM    182  HB2 ALA A  12      23.913  78.180  52.529  1.00  0.00           H  
ATOM    183  HB3 ALA A  12      22.555  78.791  53.205  1.00  0.00           H  
ATOM    184  H   ALA A  12      23.978  78.273  50.019  1.00  0.00           H  
ATOM    185  HA  ALA A  12      22.019  79.861  51.155  1.00  0.00           H  
ATOM    186  N   GLY A  13      25.001  80.799  51.929  1.00 33.53           N  
ATOM    187  CA  GLY A  13      25.788  81.908  52.437  1.00 34.51           C  
ATOM    188  C   GLY A  13      25.579  83.188  51.649  1.00 35.32           C  
ATOM    189  O   GLY A  13      25.412  84.262  52.226  1.00 32.79           O  
ATOM    190  HA2 GLY A  13      25.534  82.072  53.390  1.00  0.00           H  
ATOM    191  HA3 GLY A  13      26.756  81.661  52.397  1.00  0.00           H  
ATOM    192  H   GLY A  13      25.471  79.988  51.580  1.00  0.00           H  
ATOM    193  N   VAL A  14      25.584  83.068  50.325  1.00 35.13           N  
ATOM    194  CA  VAL A  14      25.406  84.217  49.443  1.00 33.21           C  
ATOM    195  C   VAL A  14      24.024  84.854  49.592  1.00 36.06           C  
ATOM    196  O   VAL A  14      23.909  86.066  49.779  1.00 34.67           O  
ATOM    197  CB  VAL A  14      25.638  83.834  47.965  1.00 31.67           C  
ATOM    198  CG1 VAL A  14      25.167  84.948  47.039  1.00 31.24           C  
ATOM    199  CG2 VAL A  14      27.106  83.514  47.723  1.00 30.48           C  
ATOM    200 HG11 VAL A  14      24.191  85.114  47.181  1.00  0.00           H  
ATOM    201 HG21 VAL A  14      27.647  83.794  48.516  1.00  0.00           H  
ATOM    202 HG12 VAL A  14      25.672  85.788  47.237  1.00  0.00           H  
ATOM    203 HG13 VAL A  14      25.329  84.674  46.091  1.00  0.00           H  
ATOM    204 HG22 VAL A  14      27.219  82.530  47.584  1.00  0.00           H  
ATOM    205 HG23 VAL A  14      27.417  84.007  46.910  1.00  0.00           H  
ATOM    206  H   VAL A  14      25.714  82.162  49.921  1.00  0.00           H  
ATOM    207  HA  VAL A  14      26.092  84.889  49.720  1.00  0.00           H  
ATOM    208  HB  VAL A  14      25.100  83.015  47.763  1.00  0.00           H  
ATOM    209  N   GLN A  15      22.980  84.034  49.513  1.00 29.15           N  
ATOM    210  CA  GLN A  15      21.609  84.535  49.591  1.00 35.58           C  
ATOM    211  C   GLN A  15      21.286  85.130  50.960  1.00 41.71           C  
ATOM    212  O   GLN A  15      20.542  86.106  51.062  1.00 48.01           O  
ATOM    213  CB  GLN A  15      20.605  83.442  49.213  1.00 30.15           C  
ATOM    214  CG  GLN A  15      20.740  82.983  47.769  1.00 34.05           C  
ATOM    215  CD  GLN A  15      19.602  82.089  47.312  1.00 36.87           C  
ATOM    216  OE1 GLN A  15      19.296  82.025  46.123  1.00 41.93           O  
ATOM    217  NE2 GLN A  15      18.976  81.389  48.252  1.00 32.52           N  
ATOM    218 HE21 GLN A  15      19.262  81.467  49.207  1.00  0.00           H  
ATOM    219  HB2 GLN A  15      20.747  82.656  49.814  1.00  0.00           H  
ATOM    220  HB3 GLN A  15      19.679  83.795  49.351  1.00  0.00           H  
ATOM    221  HG2 GLN A  15      20.768  83.790  47.180  1.00  0.00           H  
ATOM    222  HG3 GLN A  15      21.599  82.480  47.673  1.00  0.00           H  
ATOM    223  H   GLN A  15      23.136  83.053  49.398  1.00  0.00           H  
ATOM    224 HE22 GLN A  15      18.219  80.784  48.004  1.00  0.00           H  
ATOM    225  HA  GLN A  15      21.530  85.278  48.927  1.00  0.00           H  
ATOM    226  N   ILE A  16      21.853  84.542  52.009  1.00 41.38           N  
ATOM    227  CA  ILE A  16      21.723  85.093  53.352  1.00 38.12           C  
ATOM    228  C   ILE A  16      22.537  86.377  53.461  1.00 37.80           C  
ATOM    229  O   ILE A  16      22.105  87.348  54.084  1.00 37.36           O  
ATOM    230  CB  ILE A  16      22.164  84.077  54.423  1.00 32.22           C  
ATOM    231  CG1 ILE A  16      21.113  82.974  54.551  1.00 35.49           C  
ATOM    232  CG2 ILE A  16      22.377  84.756  55.769  1.00 27.36           C  
ATOM    233  CD1 ILE A  16      21.556  81.808  55.384  1.00 37.29           C  
ATOM    234 HG21 ILE A  16      23.084  85.458  55.684  1.00  0.00           H  
ATOM    235 HD11 ILE A  16      22.372  81.395  54.979  1.00  0.00           H  
ATOM    236 HG12 ILE A  16      20.292  83.366  54.965  1.00  0.00           H  
ATOM    237 HG13 ILE A  16      20.889  82.641  53.635  1.00  0.00           H  
ATOM    238 HG22 ILE A  16      21.526  85.186  56.069  1.00  0.00           H  
ATOM    239 HG23 ILE A  16      22.662  84.070  56.438  1.00  0.00           H  
ATOM    240 HD12 ILE A  16      21.774  82.117  56.310  1.00  0.00           H  
ATOM    241 HD13 ILE A  16      20.818  81.134  55.419  1.00  0.00           H  
ATOM    242  H   ILE A  16      22.380  83.703  51.874  1.00  0.00           H  
ATOM    243  HA  ILE A  16      20.759  85.300  53.516  1.00  0.00           H  
ATOM    244  HB  ILE A  16      23.035  83.676  54.138  1.00  0.00           H  
ATOM    245  N   GLY A  17      23.710  86.380  52.834  1.00 36.84           N  
ATOM    246  CA  GLY A  17      24.543  87.567  52.775  1.00 36.34           C  
ATOM    247  C   GLY A  17      23.812  88.722  52.117  1.00 36.81           C  
ATOM    248  O   GLY A  17      23.931  89.869  52.546  1.00 38.50           O  
ATOM    249  HA2 GLY A  17      24.804  87.830  53.704  1.00  0.00           H  
ATOM    250  HA3 GLY A  17      25.370  87.362  52.251  1.00  0.00           H  
ATOM    251  H   GLY A  17      24.027  85.541  52.391  1.00  0.00           H  
ATOM    252  N   ASN A  18      23.050  88.413  51.072  1.00 34.80           N  
ATOM    253  CA  ASN A  18      22.222  89.410  50.404  1.00 42.64           C  
ATOM    254  C   ASN A  18      21.211  90.030  51.358  1.00 36.52           C  
ATOM    255  O   ASN A  18      21.042  91.248  51.393  1.00 38.78           O  
ATOM    256  CB  ASN A  18      21.490  88.792  49.211  1.00 45.04           C  
ATOM    257  CG  ASN A  18      22.424  88.443  48.073  1.00 53.96           C  
ATOM    258  OD1 ASN A  18      23.477  89.059  47.909  1.00 59.14           O  
ATOM    259  ND2 ASN A  18      22.041  87.452  47.274  1.00 51.77           N  
ATOM    260 HD21 ASN A  18      21.175  86.981  47.442  1.00  0.00           H  
ATOM    261  HB2 ASN A  18      21.026  87.960  49.514  1.00  0.00           H  
ATOM    262  HB3 ASN A  18      20.807  89.443  48.879  1.00  0.00           H  
ATOM    263  H   ASN A  18      23.045  87.471  50.735  1.00  0.00           H  
ATOM    264 HD22 ASN A  18      22.619  87.178  46.505  1.00  0.00           H  
ATOM    265  HA  ASN A  18      22.832  90.133  50.080  1.00  0.00           H  
ATOM    266  N   ALA A  19      20.548  89.179  52.134  1.00 37.49           N  
ATOM    267  CA  ALA A  19      19.526  89.625  53.074  1.00 44.23           C  
ATOM    268  C   ALA A  19      20.112  90.484  54.193  1.00 39.91           C  
ATOM    269  O   ALA A  19      19.488  91.448  54.636  1.00 44.61           O  
ATOM    270  CB  ALA A  19      18.783  88.427  53.652  1.00 30.59           C  
ATOM    271  HB1 ALA A  19      18.347  87.913  52.913  1.00  0.00           H  
ATOM    272  HB2 ALA A  19      19.427  87.828  54.129  1.00  0.00           H  
ATOM    273  HB3 ALA A  19      18.088  88.753  54.293  1.00  0.00           H  
ATOM    274  H   ALA A  19      20.756  88.203  52.072  1.00  0.00           H  
ATOM    275  HA  ALA A  19      18.881  90.198  52.569  1.00  0.00           H  
ATOM    276  N   CYS A  20      21.312  90.131  54.644  1.00 39.72           N  
ATOM    277  CA  CYS A  20      21.970  90.859  55.726  1.00 39.91           C  
ATOM    278  C   CYS A  20      22.398  92.260  55.307  1.00 36.98           C  
ATOM    279  O   CYS A  20      22.090  93.240  55.984  1.00 36.94           O  
ATOM    280  CB  CYS A  20      23.185  90.084  56.237  1.00 33.93           C  
ATOM    281  SG  CYS A  20      22.778  88.544  57.070  1.00 38.41           S  
ATOM    282  HG  CYS A  20      22.130  87.751  56.222  1.00  0.00           H  
ATOM    283  HB2 CYS A  20      23.776  89.875  55.458  1.00  0.00           H  
ATOM    284  HB3 CYS A  20      23.685  90.666  56.878  1.00  0.00           H  
ATOM    285  H   CYS A  20      21.776  89.347  54.232  1.00  0.00           H  
ATOM    286  HA  CYS A  20      21.297  90.951  56.460  1.00  0.00           H  
ATOM    287  N   TRP A  21      23.116  92.348  54.192  1.00 39.70           N  
ATOM    288  CA  TRP A  21      23.619  93.633  53.718  1.00 44.69           C  
ATOM    289  C   TRP A  21      22.494  94.559  53.267  1.00 42.88           C  
ATOM    290  O   TRP A  21      22.619  95.780  53.350  1.00 43.93           O  
ATOM    291  CB  TRP A  21      24.658  93.439  52.611  1.00 41.82           C  
ATOM    292  CG  TRP A  21      25.943  92.873  53.128  1.00 44.35           C  
ATOM    293  CD1 TRP A  21      26.364  91.579  53.039  1.00 44.68           C  
ATOM    294  CD2 TRP A  21      26.967  93.580  53.838  1.00 42.34           C  
ATOM    295  NE1 TRP A  21      27.592  91.438  53.641  1.00 45.44           N  
ATOM    296  CE2 TRP A  21      27.983  92.653  54.139  1.00 43.95           C  
ATOM    297  CE3 TRP A  21      27.125  94.909  54.242  1.00 40.32           C  
ATOM    298  CZ2 TRP A  21      29.141  93.011  54.827  1.00 45.55           C  
ATOM    299  CZ3 TRP A  21      28.274  95.262  54.926  1.00 41.56           C  
ATOM    300  CH2 TRP A  21      29.267  94.318  55.210  1.00 44.87           C  
ATOM    301  HB2 TRP A  21      24.284  92.817  51.923  1.00  0.00           H  
ATOM    302  HB3 TRP A  21      24.844  94.323  52.183  1.00  0.00           H  
ATOM    303  H   TRP A  21      23.315  91.519  53.669  1.00  0.00           H  
ATOM    304  HD1 TRP A  21      25.854  90.840  52.600  1.00  0.00           H  
ATOM    305  HE1 TRP A  21      28.114  90.588  53.705  1.00  0.00           H  
ATOM    306  HE3 TRP A  21      26.422  95.591  54.040  1.00  0.00           H  
ATOM    307  HZ2 TRP A  21      29.852  92.339  55.033  1.00  0.00           H  
ATOM    308  HZ3 TRP A  21      28.397  96.209  55.223  1.00  0.00           H  
ATOM    309  HH2 TRP A  21      30.087  94.605  55.704  1.00  0.00           H  
ATOM    310  HA  TRP A  21      24.069  94.079  54.492  1.00  0.00           H  
ATOM    311  N   GLU A  22      21.396  93.974  52.798  1.00 40.00           N  
ATOM    312  CA  GLU A  22      20.193  94.742  52.511  1.00 44.28           C  
ATOM    313  C   GLU A  22      19.707  95.406  53.794  1.00 44.01           C  
ATOM    314  O   GLU A  22      19.383  96.594  53.811  1.00 46.34           O  
ATOM    315  CB  GLU A  22      19.093  93.837  51.953  1.00 47.48           C  
ATOM    316  CG  GLU A  22      17.761  94.547  51.747  1.00 55.65           C  
ATOM    317  CD  GLU A  22      16.643  93.602  51.347  1.00 62.08           C  
ATOM    318  OE1 GLU A  22      16.643  92.441  51.809  1.00 59.38           O  
ATOM    319  OE2 GLU A  22      15.761  94.024  50.569  1.00 66.01           O1-
ATOM    320  HB2 GLU A  22      19.398  93.472  51.073  1.00  0.00           H  
ATOM    321  HB3 GLU A  22      18.953  93.078  52.589  1.00  0.00           H  
ATOM    322  HG2 GLU A  22      17.506  95.004  52.599  1.00  0.00           H  
ATOM    323  HG3 GLU A  22      17.871  95.235  51.030  1.00  0.00           H  
ATOM    324  H   GLU A  22      21.397  92.987  52.639  1.00  0.00           H  
ATOM    325  HA  GLU A  22      20.408  95.437  51.825  1.00  0.00           H  
ATOM    326  N   LEU A  23      19.670  94.625  54.870  1.00 39.19           N  
ATOM    327  CA  LEU A  23      19.222  95.114  56.168  1.00 37.06           C  
ATOM    328  C   LEU A  23      20.209  96.118  56.756  1.00 37.65           C  
ATOM    329  O   LEU A  23      19.804  97.151  57.288  1.00 42.86           O  
ATOM    330  CB  LEU A  23      19.012  93.946  57.134  1.00 33.89           C  
ATOM    331  CG  LEU A  23      18.451  94.295  58.514  1.00 39.41           C  
ATOM    332  CD1 LEU A  23      17.183  95.126  58.384  1.00 40.17           C  
ATOM    333  CD2 LEU A  23      18.182  93.028  59.309  1.00 35.85           C  
ATOM    334 HD11 LEU A  23      17.385  95.973  57.893  1.00  0.00           H  
ATOM    335 HD21 LEU A  23      17.520  92.458  58.821  1.00  0.00           H  
ATOM    336  HB2 LEU A  23      18.382  93.301  56.701  1.00  0.00           H  
ATOM    337  HB3 LEU A  23      19.895  93.497  57.268  1.00  0.00           H  
ATOM    338 HD12 LEU A  23      16.493  94.611  57.876  1.00  0.00           H  
ATOM    339 HD13 LEU A  23      16.838  95.339  59.298  1.00  0.00           H  
ATOM    340 HD22 LEU A  23      19.032  92.514  59.423  1.00  0.00           H  
ATOM    341 HD23 LEU A  23      17.817  93.278  60.206  1.00  0.00           H  
ATOM    342  H   LEU A  23      19.959  93.671  54.786  1.00  0.00           H  
ATOM    343  HA  LEU A  23      18.350  95.584  56.033  1.00  0.00           H  
ATOM    344  HG  LEU A  23      19.131  94.840  59.005  1.00  0.00           H  
ATOM    345  N   TYR A  24      21.500  95.809  56.655  1.00 38.17           N  
ATOM    346  CA  TYR A  24      22.552  96.703  57.135  1.00 43.92           C  
ATOM    347  C   TYR A  24      22.429  98.091  56.512  1.00 49.86           C  
ATOM    348  O   TYR A  24      22.558  99.103  57.201  1.00 48.43           O  
ATOM    349  CB  TYR A  24      23.937  96.129  56.826  1.00 41.07           C  
ATOM    350  CG  TYR A  24      24.305  94.892  57.616  1.00 41.25           C  
ATOM    351  CD1 TYR A  24      23.614  94.546  58.769  1.00 36.90           C  
ATOM    352  CD2 TYR A  24      25.352  94.075  57.210  1.00 43.90           C  
ATOM    353  CE1 TYR A  24      23.952  93.416  59.493  1.00 36.42           C  
ATOM    354  CE2 TYR A  24      25.698  92.944  57.927  1.00 47.56           C  
ATOM    355  CZ  TYR A  24      24.995  92.620  59.068  1.00 45.12           C  
ATOM    356  OH  TYR A  24      25.336  91.497  59.785  1.00 46.26           O  
ATOM    357  HH  TYR A  24      25.594  91.769  60.712  1.00  0.00           H  
ATOM    358  HB2 TYR A  24      23.970  95.900  55.853  1.00  0.00           H  
ATOM    359  HB3 TYR A  24      24.618  96.835  57.017  1.00  0.00           H  
ATOM    360  H   TYR A  24      21.758  94.938  56.238  1.00  0.00           H  
ATOM    361  HD1 TYR A  24      22.859  95.123  59.082  1.00  0.00           H  
ATOM    362  HD2 TYR A  24      25.865  94.309  56.384  1.00  0.00           H  
ATOM    363  HE1 TYR A  24      23.443  93.178  60.320  1.00  0.00           H  
ATOM    364  HE2 TYR A  24      26.453  92.365  57.620  1.00  0.00           H  
ATOM    365  HA  TYR A  24      22.442  96.785  58.126  1.00  0.00           H  
ATOM    366  N   CYS A  25      22.179  98.129  55.206  1.00 47.38           N  
ATOM    367  CA  CYS A  25      22.025  99.390  54.486  1.00 47.62           C  
ATOM    368  C   CYS A  25      20.823 100.184  54.987  1.00 47.95           C  
ATOM    369  O   CYS A  25      20.883 101.407  55.106  1.00 49.71           O  
ATOM    370  CB  CYS A  25      21.904  99.142  52.982  1.00 45.66           C  
ATOM    371  SG  CYS A  25      23.446  98.646  52.185  1.00 48.62           S  
ATOM    372  HG  CYS A  25      23.542  97.320  52.215  1.00  0.00           H  
ATOM    373  HB2 CYS A  25      21.227  98.421  52.836  1.00  0.00           H  
ATOM    374  HB3 CYS A  25      21.582  99.984  52.548  1.00  0.00           H  
ATOM    375  H   CYS A  25      22.094  97.269  54.703  1.00  0.00           H  
ATOM    376  HA  CYS A  25      22.846  99.934  54.661  1.00  0.00           H  
ATOM    377  N   LEU A  26      19.733  99.482  55.278  1.00 45.77           N  
ATOM    378  CA  LEU A  26      18.533 100.121  55.804  1.00 47.27           C  
ATOM    379  C   LEU A  26      18.766 100.666  57.212  1.00 50.10           C  
ATOM    380  O   LEU A  26      18.274 101.740  57.559  1.00 52.05           O  
ATOM    381  CB  LEU A  26      17.358  99.142  55.803  1.00 44.31           C  
ATOM    382  CG  LEU A  26      16.859  98.695  54.428  1.00 49.21           C  
ATOM    383  CD1 LEU A  26      15.737  97.676  54.567  1.00 45.52           C  
ATOM    384  CD2 LEU A  26      16.400  99.893  53.610  1.00 42.59           C  
ATOM    385 HD11 LEU A  26      16.069  96.876  55.066  1.00  0.00           H  
ATOM    386 HD21 LEU A  26      15.658 100.363  54.088  1.00  0.00           H  
ATOM    387  HB2 LEU A  26      17.637  98.326  56.310  1.00  0.00           H  
ATOM    388  HB3 LEU A  26      16.594  99.576  56.281  1.00  0.00           H  
ATOM    389 HD12 LEU A  26      14.974  98.080  55.071  1.00  0.00           H  
ATOM    390 HD13 LEU A  26      15.431  97.402  53.655  1.00  0.00           H  
ATOM    391 HD22 LEU A  26      17.161 100.530  53.487  1.00  0.00           H  
ATOM    392 HD23 LEU A  26      16.079  99.575  52.718  1.00  0.00           H  
ATOM    393  H   LEU A  26      19.736  98.493  55.133  1.00  0.00           H  
ATOM    394  HA  LEU A  26      18.312 100.891  55.206  1.00  0.00           H  
ATOM    395  HG  LEU A  26      17.618  98.258  53.946  1.00  0.00           H  
ATOM    396  N   GLU A  27      19.522  99.924  58.015  1.00 39.94           N  
ATOM    397  CA  GLU A  27      19.800 100.327  59.390  1.00 47.79           C  
ATOM    398  C   GLU A  27      20.732 101.537  59.469  1.00 47.17           C  
ATOM    399  O   GLU A  27      20.603 102.370  60.365  1.00 50.45           O  
ATOM    400  CB  GLU A  27      20.386  99.156  60.187  1.00 46.27           C  
ATOM    401  CG  GLU A  27      19.430  97.987  60.365  1.00 44.24           C  
ATOM    402  CD  GLU A  27      20.016  96.872  61.210  1.00 50.78           C  
ATOM    403  OE1 GLU A  27      19.289  95.894  61.491  1.00 48.52           O  
ATOM    404  OE2 GLU A  27      21.201  96.972  61.593  1.00 53.87           O1-
ATOM    405  HB2 GLU A  27      21.202  98.828  59.712  1.00  0.00           H  
ATOM    406  HB3 GLU A  27      20.649  99.489  61.092  1.00  0.00           H  
ATOM    407  HG2 GLU A  27      18.595  98.319  60.804  1.00  0.00           H  
ATOM    408  HG3 GLU A  27      19.199  97.620  59.464  1.00  0.00           H  
ATOM    409  H   GLU A  27      19.909  99.070  57.669  1.00  0.00           H  
ATOM    410  HA  GLU A  27      18.926 100.598  59.794  1.00  0.00           H  
ATOM    411  N   HIS A  28      21.666 101.631  58.528  1.00 43.94           N  
ATOM    412  CA  HIS A  28      22.656 102.703  58.545  1.00 49.53           C  
ATOM    413  C   HIS A  28      22.297 103.856  57.609  1.00 53.21           C  
ATOM    414  O   HIS A  28      23.035 104.835  57.509  1.00 54.45           O  
ATOM    415  CB  HIS A  28      24.044 102.159  58.197  1.00 50.62           C  
ATOM    416  CG  HIS A  28      24.587 101.197  59.207  1.00 49.53           C  
ATOM    417  ND1 HIS A  28      24.933 101.578  60.486  1.00 50.91           N  
ATOM    418  CD2 HIS A  28      24.850  99.871  59.126  1.00 45.12           C  
ATOM    419  CE1 HIS A  28      25.382 100.528  61.150  1.00 47.94           C  
ATOM    420  NE2 HIS A  28      25.342  99.480  60.348  1.00 45.60           N  
ATOM    421  HB2 HIS A  28      23.989 101.694  57.313  1.00  0.00           H  
ATOM    422  HB3 HIS A  28      24.677 102.929  58.121  1.00  0.00           H  
ATOM    423  H   HIS A  28      21.691 100.953  57.793  1.00  0.00           H  
ATOM    424  HD2 HIS A  28      24.712  99.286  58.327  1.00  0.00           H  
ATOM    425  HE1 HIS A  28      25.698 100.527  62.099  1.00  0.00           H  
ATOM    426  HE2 HIS A  28      25.624  98.552  60.591  1.00  0.00           H  
ATOM    427  HA  HIS A  28      22.663 103.069  59.475  1.00  0.00           H  
ATOM    428  N   GLY A  29      21.164 103.737  56.927  1.00 53.44           N  
ATOM    429  CA  GLY A  29      20.725 104.767  56.004  1.00 49.34           C  
ATOM    430  C   GLY A  29      21.587 104.841  54.757  1.00 51.17           C  
ATOM    431  O   GLY A  29      21.881 105.927  54.257  1.00 53.76           O  
ATOM    432  HA2 GLY A  29      19.782 104.575  55.733  1.00  0.00           H  
ATOM    433  HA3 GLY A  29      20.756 105.652  56.469  1.00  0.00           H  
ATOM    434  H   GLY A  29      20.601 102.920  57.052  1.00  0.00           H  
ATOM    435  N   ILE A  30      21.995 103.678  54.257  1.00 50.31           N  
ATOM    436  CA  ILE A  30      22.787 103.601  53.035  1.00 54.03           C  
ATOM    437  C   ILE A  30      21.918 103.188  51.853  1.00 58.27           C  
ATOM    438  O   ILE A  30      21.264 102.145  51.883  1.00 55.48           O  
ATOM    439  CB  ILE A  30      23.956 102.606  53.175  1.00 52.73           C  
ATOM    440  CG1 ILE A  30      24.911 103.053  54.284  1.00 54.32           C  
ATOM    441  CG2 ILE A  30      24.702 102.465  51.854  1.00 50.14           C  
ATOM    442  CD1 ILE A  30      26.066 102.101  54.515  1.00 44.18           C  
ATOM    443 HG21 ILE A  30      24.077 102.133  51.148  1.00  0.00           H  
ATOM    444 HD11 ILE A  30      25.714 101.200  54.770  1.00  0.00           H  
ATOM    445 HG12 ILE A  30      25.282 103.949  54.041  1.00  0.00           H  
ATOM    446 HG13 ILE A  30      24.393 103.135  55.135  1.00  0.00           H  
ATOM    447 HG22 ILE A  30      25.066 103.354  51.575  1.00  0.00           H  
ATOM    448 HG23 ILE A  30      25.453 101.816  51.972  1.00  0.00           H  
ATOM    449 HD12 ILE A  30      26.605 102.014  53.677  1.00  0.00           H  
ATOM    450 HD13 ILE A  30      26.642 102.460  55.250  1.00  0.00           H  
ATOM    451  H   ILE A  30      21.752 102.833  54.732  1.00  0.00           H  
ATOM    452  HA  ILE A  30      23.162 104.514  52.873  1.00  0.00           H  
ATOM    453  HB  ILE A  30      23.580 101.713  53.421  1.00  0.00           H  
ATOM    454  N   GLN A  31      21.913 104.016  50.814  1.00 61.16           N  
ATOM    455  CA  GLN A  31      21.138 103.745  49.611  1.00 62.29           C  
ATOM    456  C   GLN A  31      21.845 102.702  48.742  1.00 62.11           C  
ATOM    457  O   GLN A  31      23.061 102.535  48.844  1.00 63.37           O  
ATOM    458  CB  GLN A  31      20.910 105.047  48.838  1.00 63.05           C  
ATOM    459  CG  GLN A  31      20.090 106.073  49.603  1.00 68.71           C  
ATOM    460  CD  GLN A  31      20.059 107.424  48.920  1.00 76.41           C  
ATOM    461  OE1 GLN A  31      19.260 108.292  49.270  1.00 81.61           O  
ATOM    462  NE2 GLN A  31      20.933 107.609  47.937  1.00 78.66           N  
ATOM    463 HE21 GLN A  31      21.565 106.876  47.685  1.00  0.00           H  
ATOM    464  HB2 GLN A  31      21.800 105.448  48.622  1.00  0.00           H  
ATOM    465  HB3 GLN A  31      20.434 104.832  47.985  1.00  0.00           H  
ATOM    466  HG2 GLN A  31      19.153 105.735  49.691  1.00  0.00           H  
ATOM    467  HG3 GLN A  31      20.483 106.184  50.516  1.00  0.00           H  
ATOM    468  H   GLN A  31      22.459 104.852  50.859  1.00  0.00           H  
ATOM    469 HE22 GLN A  31      20.959 108.482  47.449  1.00  0.00           H  
ATOM    470  HA  GLN A  31      20.248 103.371  49.871  1.00  0.00           H  
ATOM    471  N   PRO A  32      21.082 101.984  47.897  1.00 62.68           N  
ATOM    472  CA  PRO A  32      21.633 100.922  47.043  1.00 63.90           C  
ATOM    473  C   PRO A  32      22.806 101.357  46.162  1.00 66.85           C  
ATOM    474  O   PRO A  32      23.638 100.520  45.813  1.00 67.02           O  
ATOM    475  CB  PRO A  32      20.439 100.530  46.170  1.00 62.54           C  
ATOM    476  CG  PRO A  32      19.261 100.808  47.025  1.00 61.99           C  
ATOM    477  CD  PRO A  32      19.612 102.045  47.807  1.00 61.52           C  
ATOM    478  HB2 PRO A  32      20.412 101.079  45.335  1.00  0.00           H  
ATOM    479  HB3 PRO A  32      20.479  99.562  45.922  1.00  0.00           H  
ATOM    480  HG2 PRO A  32      18.449 100.966  46.463  1.00  0.00           H  
ATOM    481  HG3 PRO A  32      19.085 100.041  47.642  1.00  0.00           H  
ATOM    482  HD2 PRO A  32      19.195 102.028  48.716  1.00  0.00           H  
ATOM    483  HD3 PRO A  32      19.314 102.870  47.328  1.00  0.00           H  
ATOM    484  HA  PRO A  32      22.015 100.184  47.599  1.00  0.00           H  
ATOM    485  N   ASP A  33      22.875 102.637  45.811  1.00 71.94           N  
ATOM    486  CA  ASP A  33      23.968 103.132  44.979  1.00 76.58           C  
ATOM    487  C   ASP A  33      25.244 103.344  45.792  1.00 77.88           C  
ATOM    488  O   ASP A  33      26.295 103.668  45.239  1.00 81.28           O  
ATOM    489  CB  ASP A  33      23.568 104.423  44.259  1.00 82.06           C  
ATOM    490  CG  ASP A  33      23.262 105.555  45.218  1.00 89.50           C  
ATOM    491  OD1 ASP A  33      22.832 105.273  46.354  1.00 90.67           O  
ATOM    492  OD2 ASP A  33      23.450 106.729  44.834  1.00 95.22           O1-
ATOM    493  HB2 ASP A  33      24.318 104.702  43.659  1.00  0.00           H  
ATOM    494  HB3 ASP A  33      22.756 104.244  43.703  1.00  0.00           H  
ATOM    495  H   ASP A  33      22.167 103.271  46.122  1.00  0.00           H  
ATOM    496  HA  ASP A  33      24.158 102.432  44.291  1.00  0.00           H  
ATOM    497  N   GLY A  34      25.144 103.162  47.106  1.00 74.84           N  
ATOM    498  CA  GLY A  34      26.297 103.260  47.982  1.00 70.77           C  
ATOM    499  C   GLY A  34      26.375 104.561  48.758  1.00 70.56           C  
ATOM    500  O   GLY A  34      27.158 104.684  49.700  1.00 69.38           O  
ATOM    501  HA2 GLY A  34      26.263 102.503  48.635  1.00  0.00           H  
ATOM    502  HA3 GLY A  34      27.124 103.173  47.427  1.00  0.00           H  
ATOM    503  H   GLY A  34      24.250 102.952  47.501  1.00  0.00           H  
ATOM    504  N   GLN A  35      25.560 105.535  48.366  1.00 71.16           N  
ATOM    505  CA  GLN A  35      25.576 106.848  49.003  1.00 72.41           C  
ATOM    506  C   GLN A  35      24.942 106.826  50.392  1.00 70.20           C  
ATOM    507  O   GLN A  35      23.967 106.115  50.632  1.00 69.17           O  
ATOM    508  CB  GLN A  35      24.878 107.885  48.118  1.00 73.94           C  
ATOM    509  CG  GLN A  35      25.606 108.177  46.814  1.00 78.19           C  
ATOM    510  CD  GLN A  35      26.932 108.881  47.030  1.00 81.66           C  
ATOM    511  OE1 GLN A  35      27.117 109.594  48.016  1.00 82.71           O  
ATOM    512  NE2 GLN A  35      27.864 108.682  46.105  1.00 83.94           N  
ATOM    513 HE21 GLN A  35      27.671 108.094  45.320  1.00  0.00           H  
ATOM    514  HB2 GLN A  35      23.961 107.549  47.901  1.00  0.00           H  
ATOM    515  HB3 GLN A  35      24.798 108.739  48.633  1.00  0.00           H  
ATOM    516  HG2 GLN A  35      25.773 107.313  46.339  1.00  0.00           H  
ATOM    517  HG3 GLN A  35      25.024 108.756  46.242  1.00  0.00           H  
ATOM    518  H   GLN A  35      24.920 105.364  47.617  1.00  0.00           H  
ATOM    519 HE22 GLN A  35      28.758 109.120  46.194  1.00  0.00           H  
ATOM    520  HA  GLN A  35      26.535 107.106  49.117  1.00  0.00           H  
ATOM    521  N   MET A  36      25.509 107.612  51.301  1.00 71.52           N  
ATOM    522  CA  MET A  36      25.015 107.700  52.669  1.00 70.58           C  
ATOM    523  C   MET A  36      25.008 109.154  53.137  1.00 74.73           C  
ATOM    524  O   MET A  36      26.038 109.679  53.563  1.00 73.76           O  
ATOM    525  CB  MET A  36      25.875 106.842  53.599  1.00 64.44           C  
ATOM    526  CG  MET A  36      25.478 106.898  55.064  1.00 63.77           C  
ATOM    527  SD  MET A  36      26.616 105.961  56.102  1.00 61.53           S  
ATOM    528  CE  MET A  36      25.952 106.298  57.731  1.00 74.88           C  
ATOM    529  HE1 MET A  36      25.970 107.283  57.905  1.00  0.00           H  
ATOM    530  HB2 MET A  36      25.814 105.892  53.293  1.00  0.00           H  
ATOM    531  HB3 MET A  36      26.824 107.148  53.520  1.00  0.00           H  
ATOM    532  HG2 MET A  36      25.474 107.852  55.363  1.00  0.00           H  
ATOM    533  HG3 MET A  36      24.558 106.520  55.167  1.00  0.00           H  
ATOM    534  HE2 MET A  36      25.007 105.976  57.784  1.00  0.00           H  
ATOM    535  HE3 MET A  36      26.508 105.824  58.414  1.00  0.00           H  
ATOM    536  H   MET A  36      26.302 108.162  51.037  1.00  0.00           H  
ATOM    537  HA  MET A  36      24.077 107.354  52.695  1.00  0.00           H  
ATOM    538  N   PRO A  37      23.841 109.811  53.048  1.00 77.50           N  
ATOM    539  CA  PRO A  37      23.670 111.229  53.391  1.00 85.09           C  
ATOM    540  C   PRO A  37      24.010 111.543  54.848  1.00 91.30           C  
ATOM    541  O   PRO A  37      24.429 112.661  55.149  1.00 97.66           O  
ATOM    542  CB  PRO A  37      22.178 111.471  53.140  1.00 82.37           C  
ATOM    543  CG  PRO A  37      21.781 110.419  52.164  1.00 78.81           C  
ATOM    544  CD  PRO A  37      22.597 109.219  52.527  1.00 74.38           C  
ATOM    545  HB2 PRO A  37      21.657 111.382  53.989  1.00  0.00           H  
ATOM    546  HB3 PRO A  37      22.026 112.383  52.759  1.00  0.00           H  
ATOM    547  HG2 PRO A  37      20.804 110.218  52.240  1.00  0.00           H  
ATOM    548  HG3 PRO A  37      21.981 110.711  51.229  1.00  0.00           H  
ATOM    549  HD2 PRO A  37      22.777 108.647  51.726  1.00  0.00           H  
ATOM    550  HD3 PRO A  37      22.138 108.668  53.224  1.00  0.00           H  
ATOM    551  HA  PRO A  37      24.283 111.810  52.855  1.00  0.00           H  
ATOM    552  N   SER A  38      23.826 110.571  55.735  1.00 89.81           N  
ATOM    553  CA  SER A  38      24.091 110.765  57.156  1.00 87.42           C  
ATOM    554  C   SER A  38      25.576 110.994  57.423  1.00 82.71           C  
ATOM    555  O   SER A  38      25.947 111.720  58.345  1.00 81.51           O  
ATOM    556  CB  SER A  38      23.602 109.558  57.959  1.00 90.58           C  
ATOM    557  OG  SER A  38      22.232 109.299  57.707  1.00 95.70           O  
ATOM    558  HG  SER A  38      21.946 108.507  58.246  1.00  0.00           H  
ATOM    559  HB2 SER A  38      24.141 108.755  57.705  1.00  0.00           H  
ATOM    560  HB3 SER A  38      23.728 109.739  58.934  1.00  0.00           H  
ATOM    561  H   SER A  38      23.496 109.681  55.419  1.00  0.00           H  
ATOM    562  HA  SER A  38      23.592 111.581  57.446  1.00  0.00           H  
ATOM    563  N   ASP A  39      26.419 110.368  56.608  1.00 80.70           N  
ATOM    564  CA  ASP A  39      27.865 110.463  56.772  1.00 77.47           C  
ATOM    565  C   ASP A  39      28.397 111.796  56.253  1.00 80.76           C  
ATOM    566  O   ASP A  39      28.434 112.033  55.045  1.00 83.35           O  
ATOM    567  CB  ASP A  39      28.556 109.300  56.057  1.00 71.29           C  
ATOM    568  CG  ASP A  39      30.060 109.314  56.240  1.00 72.17           C  
ATOM    569  OD1 ASP A  39      30.533 109.868  57.254  1.00 73.98           O  
ATOM    570  OD2 ASP A  39      30.770 108.766  55.371  1.00 72.10           O1-
ATOM    571  HB2 ASP A  39      28.195 108.440  56.418  1.00  0.00           H  
ATOM    572  HB3 ASP A  39      28.350 109.354  55.080  1.00  0.00           H  
ATOM    573  H   ASP A  39      26.051 109.816  55.860  1.00  0.00           H  
ATOM    574  HA  ASP A  39      28.068 110.412  57.750  1.00  0.00           H  
ATOM    575  N   LYS A  40      28.810 112.662  57.173  1.00 82.82           N  
ATOM    576  CA  LYS A  40      29.311 113.983  56.809  1.00 87.26           C  
ATOM    577  C   LYS A  40      30.794 113.951  56.444  1.00 89.12           C  
ATOM    578  O   LYS A  40      31.267 114.780  55.667  1.00 95.72           O  
ATOM    579  CB  LYS A  40      29.058 114.986  57.936  1.00 87.67           C  
ATOM    580  CG  LYS A  40      27.594 115.112  58.325  1.00 87.19           C  
ATOM    581  CD  LYS A  40      26.725 115.412  57.113  1.00 89.18           C  
ATOM    582  CE  LYS A  40      25.247 115.390  57.471  1.00 89.84           C  
ATOM    583  NZ  LYS A  40      24.379 115.604  56.280  1.00 89.66           N1+
ATOM    584  HZ1 LYS A  40      24.587 116.491  55.867  1.00  0.00           H  
ATOM    585  HB2 LYS A  40      29.577 114.697  58.740  1.00  0.00           H  
ATOM    586  HB3 LYS A  40      29.386 115.884  57.643  1.00  0.00           H  
ATOM    587  HG2 LYS A  40      27.291 114.255  58.742  1.00  0.00           H  
ATOM    588  HG3 LYS A  40      27.494 115.851  58.991  1.00  0.00           H  
ATOM    589  HD2 LYS A  40      26.963 116.315  56.756  1.00  0.00           H  
ATOM    590  HD3 LYS A  40      26.900 114.727  56.406  1.00  0.00           H  
ATOM    591  HE2 LYS A  40      25.026 114.504  57.879  1.00  0.00           H  
ATOM    592  HE3 LYS A  40      25.064 116.111  58.139  1.00  0.00           H  
ATOM    593  HZ2 LYS A  40      24.546 114.884  55.606  1.00  0.00           H  
ATOM    594  H   LYS A  40      28.776 112.402  58.138  1.00  0.00           H  
ATOM    595  HA  LYS A  40      28.808 114.277  55.996  1.00  0.00           H  
ATOM    596  HZ3 LYS A  40      23.421 115.581  56.567  1.00 89.66           H  
ATOM    597  N   THR A  41      31.522 112.993  57.008  1.00 84.29           N  
ATOM    598  CA  THR A  41      32.928 112.804  56.665  1.00 82.10           C  
ATOM    599  C   THR A  41      33.052 112.037  55.351  1.00 84.04           C  
ATOM    600  O   THR A  41      32.998 110.807  55.327  1.00 85.35           O  
ATOM    601  CB  THR A  41      33.698 112.067  57.778  1.00 76.54           C  
ATOM    602  OG1 THR A  41      32.960 110.910  58.192  1.00 68.75           O  
ATOM    603  CG2 THR A  41      33.902 112.981  58.977  1.00 80.90           C  
ATOM    604 HG21 THR A  41      34.423 113.789  58.700  1.00  0.00           H  
ATOM    605  HG1 THR A  41      32.116 110.854  57.658  1.00  0.00           H  
ATOM    606 HG22 THR A  41      33.015 113.273  59.334  1.00  0.00           H  
ATOM    607 HG23 THR A  41      34.403 112.483  59.685  1.00  0.00           H  
ATOM    608  H   THR A  41      31.097 112.389  57.682  1.00  0.00           H  
ATOM    609  HA  THR A  41      33.336 113.711  56.562  1.00  0.00           H  
ATOM    610  HB  THR A  41      34.590 111.792  57.419  1.00  0.00           H  
ATOM    611  N   ILE A  42      33.215 112.777  54.259  1.00 84.41           N  
ATOM    612  CA  ILE A  42      33.244 112.189  52.925  1.00 84.49           C  
ATOM    613  C   ILE A  42      34.567 111.490  52.625  1.00 87.01           C  
ATOM    614  O   ILE A  42      35.640 112.069  52.797  1.00 90.87           O  
ATOM    615  CB  ILE A  42      32.986 113.255  51.839  1.00 85.20           C  
ATOM    616  CG1 ILE A  42      31.725 114.060  52.164  1.00 85.18           C  
ATOM    617  CG2 ILE A  42      32.877 112.607  50.465  1.00 84.11           C  
ATOM    618  CD1 ILE A  42      30.466 113.226  52.228  1.00 83.71           C  
ATOM    619 HG21 ILE A  42      33.727 112.126  50.251  1.00  0.00           H  
ATOM    620 HD11 ILE A  42      30.313 112.779  51.347  1.00  0.00           H  
ATOM    621 HG12 ILE A  42      31.855 114.507  53.049  1.00  0.00           H  
ATOM    622 HG13 ILE A  42      31.605 114.760  51.460  1.00  0.00           H  
ATOM    623 HG22 ILE A  42      32.122 111.951  50.460  1.00  0.00           H  
ATOM    624 HG23 ILE A  42      32.710 113.318  49.782  1.00  0.00           H  
ATOM    625 HD12 ILE A  42      30.560 112.526  52.936  1.00  0.00           H  
ATOM    626 HD13 ILE A  42      29.692 113.821  52.444  1.00  0.00           H  
ATOM    627  H   ILE A  42      33.321 113.767  54.355  1.00  0.00           H  
ATOM    628  HA  ILE A  42      32.514 111.506  52.909  1.00  0.00           H  
ATOM    629  HB  ILE A  42      33.763 113.885  51.824  1.00  0.00           H  
ATOM    630  N   GLY A  43      34.480 110.240  52.182  1.00 83.85           N  
ATOM    631  CA  GLY A  43      35.644 109.505  51.721  1.00 81.69           C  
ATOM    632  C   GLY A  43      36.543 108.959  52.813  1.00 78.56           C  
ATOM    633  O   GLY A  43      37.649 108.495  52.535  1.00 79.28           O  
ATOM    634  HA2 GLY A  43      35.325 108.736  51.167  1.00  0.00           H  
ATOM    635  HA3 GLY A  43      36.190 110.115  51.147  1.00  0.00           H  
ATOM    636  H   GLY A  43      33.586 109.792  52.166  1.00  0.00           H  
ATOM    637  N   GLY A  44      36.076 109.008  54.055  1.00 75.31           N  
ATOM    638  CA  GLY A  44      36.857 108.508  55.171  1.00 75.05           C  
ATOM    639  C   GLY A  44      36.125 108.591  56.494  1.00 74.62           C  
ATOM    640  O   GLY A  44      34.979 109.032  56.553  1.00 71.96           O  
ATOM    641  HA2 GLY A  44      37.092 107.552  54.994  1.00  0.00           H  
ATOM    642  HA3 GLY A  44      37.699 109.043  55.238  1.00  0.00           H  
ATOM    643  H   GLY A  44      35.170 109.396  54.224  1.00  0.00           H  
ATOM    644  N   GLY A  45      36.793 108.165  57.561  1.00 75.45           N  
ATOM    645  CA  GLY A  45      36.212 108.196  58.889  1.00 73.89           C  
ATOM    646  C   GLY A  45      36.414 106.890  59.630  1.00 71.28           C  
ATOM    647  O   GLY A  45      36.689 105.858  59.020  1.00 73.33           O  
ATOM    648  HA2 GLY A  45      36.637 108.935  59.411  1.00  0.00           H  
ATOM    649  HA3 GLY A  45      35.231 108.376  58.811  1.00  0.00           H  
ATOM    650  H   GLY A  45      37.722 107.813  57.445  1.00  0.00           H  
ATOM    651  N   ASP A  46      36.283 106.938  60.951  1.00 74.30           N  
ATOM    652  CA  ASP A  46      36.415 105.741  61.773  1.00 74.31           C  
ATOM    653  C   ASP A  46      35.217 105.561  62.702  1.00 67.38           C  
ATOM    654  O   ASP A  46      35.377 105.301  63.895  1.00 65.79           O  
ATOM    655  CB  ASP A  46      37.720 105.766  62.575  1.00 80.38           C  
ATOM    656  CG  ASP A  46      37.935 107.077  63.309  1.00 90.95           C  
ATOM    657  OD1 ASP A  46      36.971 107.861  63.437  1.00 96.55           O  
ATOM    658  OD2 ASP A  46      39.073 107.321  63.764  1.00 94.25           O1-
ATOM    659  HB2 ASP A  46      37.700 105.022  63.243  1.00  0.00           H  
ATOM    660  HB3 ASP A  46      38.486 105.620  61.949  1.00  0.00           H  
ATOM    661  H   ASP A  46      36.090 107.815  61.392  1.00  0.00           H  
ATOM    662  HA  ASP A  46      36.441 104.957  61.153  1.00  0.00           H  
ATOM    663  N   ASP A  47      34.018 105.707  62.147  1.00 65.98           N  
ATOM    664  CA  ASP A  47      32.791 105.494  62.905  1.00 64.08           C  
ATOM    665  C   ASP A  47      32.542 104.004  63.109  1.00 59.87           C  
ATOM    666  O   ASP A  47      33.242 103.167  62.539  1.00 57.41           O  
ATOM    667  CB  ASP A  47      31.602 106.134  62.189  1.00 61.90           C  
ATOM    668  CG  ASP A  47      31.727 107.640  62.083  1.00 69.92           C  
ATOM    669  OD1 ASP A  47      32.086 108.279  63.094  1.00 74.78           O  
ATOM    670  OD2 ASP A  47      31.471 108.184  60.988  1.00 73.02           O1-
ATOM    671  HB2 ASP A  47      31.537 105.750  61.268  1.00  0.00           H  
ATOM    672  HB3 ASP A  47      30.766 105.915  62.693  1.00  0.00           H  
ATOM    673  H   ASP A  47      33.956 105.970  61.184  1.00  0.00           H  
ATOM    674  HA  ASP A  47      32.895 105.926  63.801  1.00  0.00           H  
ATOM    675  N   SER A  48      31.541 103.678  63.920  1.00 54.91           N  
ATOM    676  CA  SER A  48      31.227 102.286  64.222  1.00 52.98           C  
ATOM    677  C   SER A  48      30.750 101.517  62.991  1.00 54.17           C  
ATOM    678  O   SER A  48      30.987 100.315  62.876  1.00 56.22           O  
ATOM    679  CB  SER A  48      30.188 102.190  65.344  1.00 51.77           C  
ATOM    680  OG  SER A  48      30.731 102.611  66.584  1.00 59.29           O  
ATOM    681  HG  SER A  48      30.276 102.115  67.324  1.00  0.00           H  
ATOM    682  HB2 SER A  48      29.405 102.768  65.115  1.00  0.00           H  
ATOM    683  HB3 SER A  48      29.880 101.242  65.426  1.00  0.00           H  
ATOM    684  H   SER A  48      30.990 104.404  64.333  1.00  0.00           H  
ATOM    685  HA  SER A  48      32.078 101.860  64.530  1.00  0.00           H  
ATOM    686  N   PHE A  49      30.082 102.207  62.071  1.00 50.51           N  
ATOM    687  CA  PHE A  49      29.580 101.550  60.868  1.00 52.97           C  
ATOM    688  C   PHE A  49      30.701 101.284  59.864  1.00 52.67           C  
ATOM    689  O   PHE A  49      30.534 100.496  58.934  1.00 53.97           O  
ATOM    690  CB  PHE A  49      28.436 102.348  60.224  1.00 52.20           C  
ATOM    691  CG  PHE A  49      28.877 103.615  59.540  1.00 57.54           C  
ATOM    692  CD1 PHE A  49      29.233 103.609  58.200  1.00 62.17           C  
ATOM    693  CD2 PHE A  49      28.916 104.813  60.231  1.00 60.75           C  
ATOM    694  CE1 PHE A  49      29.635 104.771  57.569  1.00 61.41           C  
ATOM    695  CE2 PHE A  49      29.314 105.981  59.602  1.00 60.84           C  
ATOM    696  CZ  PHE A  49      29.674 105.958  58.271  1.00 59.96           C  
ATOM    697  HB2 PHE A  49      27.986 101.764  59.548  1.00  0.00           H  
ATOM    698  HB3 PHE A  49      27.777 102.588  60.937  1.00  0.00           H  
ATOM    699  H   PHE A  49      29.922 103.185  62.205  1.00  0.00           H  
ATOM    700  HD1 PHE A  49      29.198 102.753  57.684  1.00  0.00           H  
ATOM    701  HD2 PHE A  49      28.654 104.836  61.196  1.00  0.00           H  
ATOM    702  HE1 PHE A  49      29.897 104.751  56.604  1.00  0.00           H  
ATOM    703  HE2 PHE A  49      29.340 106.840  60.113  1.00  0.00           H  
ATOM    704  HZ  PHE A  49      29.963 106.800  57.816  1.00  0.00           H  
ATOM    705  HA  PHE A  49      29.210 100.665  61.149  1.00  0.00           H  
ATOM    706  N   ASN A  50      31.843 101.940  60.061  1.00 52.38           N  
ATOM    707  CA  ASN A  50      33.002 101.738  59.195  1.00 52.01           C  
ATOM    708  C   ASN A  50      33.646 100.368  59.391  1.00 48.56           C  
ATOM    709  O   ASN A  50      34.526  99.970  58.630  1.00 51.60           O  
ATOM    710  CB  ASN A  50      34.038 102.849  59.389  1.00 55.54           C  
ATOM    711  CG  ASN A  50      33.606 104.164  58.767  1.00 59.97           C  
ATOM    712  OD1 ASN A  50      33.554 105.194  59.439  1.00 70.28           O  
ATOM    713  ND2 ASN A  50      33.293 104.134  57.477  1.00 56.91           N  
ATOM    714 HD21 ASN A  50      33.349 103.275  56.969  1.00  0.00           H  
ATOM    715  HB2 ASN A  50      34.182 102.987  60.369  1.00  0.00           H  
ATOM    716  HB3 ASN A  50      34.900 102.563  58.971  1.00  0.00           H  
ATOM    717  H   ASN A  50      31.909 102.587  60.821  1.00  0.00           H  
ATOM    718 HD22 ASN A  50      33.001 104.971  57.014  1.00  0.00           H  
ATOM    719  HA  ASN A  50      32.664 101.775  58.255  1.00  0.00           H  
ATOM    720  N   THR A  51      33.203  99.658  60.423  1.00 44.97           N  
ATOM    721  CA  THR A  51      33.684  98.307  60.674  1.00 44.72           C  
ATOM    722  C   THR A  51      33.206  97.366  59.574  1.00 47.23           C  
ATOM    723  O   THR A  51      33.902  96.416  59.212  1.00 49.74           O  
ATOM    724  CB  THR A  51      33.210  97.780  62.042  1.00 44.55           C  
ATOM    725  OG1 THR A  51      31.778  97.783  62.091  1.00 42.08           O  
ATOM    726  CG2 THR A  51      33.752  98.650  63.164  1.00 45.69           C  
ATOM    727 HG21 THR A  51      34.752  98.644  63.142  1.00  0.00           H  
ATOM    728  HG1 THR A  51      31.466  98.664  62.446  1.00  0.00           H  
ATOM    729 HG22 THR A  51      33.430  99.590  63.049  1.00  0.00           H  
ATOM    730 HG23 THR A  51      33.432  98.289  64.040  1.00  0.00           H  
ATOM    731  H   THR A  51      32.526 100.060  61.040  1.00  0.00           H  
ATOM    732  HA  THR A  51      34.683  98.340  60.680  1.00  0.00           H  
ATOM    733  HB  THR A  51      33.551  96.847  62.159  1.00  0.00           H  
ATOM    734  N   PHE A  52      32.026  97.650  59.030  1.00 48.91           N  
ATOM    735  CA  PHE A  52      31.435  96.827  57.980  1.00 48.16           C  
ATOM    736  C   PHE A  52      31.454  97.507  56.611  1.00 44.53           C  
ATOM    737  O   PHE A  52      31.242  96.856  55.590  1.00 43.98           O  
ATOM    738  CB  PHE A  52      30.000  96.443  58.355  1.00 45.65           C  
ATOM    739  CG  PHE A  52      29.909  95.272  59.294  1.00 42.65           C  
ATOM    740  CD1 PHE A  52      30.603  95.268  60.493  1.00 43.29           C  
ATOM    741  CD2 PHE A  52      29.120  94.178  58.981  1.00 46.59           C  
ATOM    742  CE1 PHE A  52      30.518  94.192  61.357  1.00 42.39           C  
ATOM    743  CE2 PHE A  52      29.030  93.100  59.841  1.00 44.54           C  
ATOM    744  CZ  PHE A  52      29.730  93.108  61.031  1.00 39.72           C  
ATOM    745  HB2 PHE A  52      29.564  97.232  58.788  1.00  0.00           H  
ATOM    746  HB3 PHE A  52      29.503  96.216  57.517  1.00  0.00           H  
ATOM    747  H   PHE A  52      31.527  98.455  59.351  1.00  0.00           H  
ATOM    748  HD1 PHE A  52      31.172  96.053  60.737  1.00  0.00           H  
ATOM    749  HD2 PHE A  52      28.609  94.168  58.122  1.00  0.00           H  
ATOM    750  HE1 PHE A  52      31.027  94.200  62.218  1.00  0.00           H  
ATOM    751  HE2 PHE A  52      28.459  92.315  59.602  1.00  0.00           H  
ATOM    752  HZ  PHE A  52      29.666  92.329  61.655  1.00  0.00           H  
ATOM    753  HA  PHE A  52      31.998  96.004  57.905  1.00  0.00           H  
ATOM    754  N   PHE A  53      31.709  98.813  56.591  1.00 44.73           N  
ATOM    755  CA  PHE A  53      31.696  99.572  55.342  1.00 47.89           C  
ATOM    756  C   PHE A  53      32.945 100.430  55.158  1.00 53.00           C  
ATOM    757  O   PHE A  53      33.294 101.227  56.027  1.00 57.18           O  
ATOM    758  CB  PHE A  53      30.462 100.477  55.276  1.00 52.66           C  
ATOM    759  CG  PHE A  53      29.160  99.734  55.239  1.00 51.84           C  
ATOM    760  CD1 PHE A  53      28.510  99.388  56.412  1.00 49.88           C  
ATOM    761  CD2 PHE A  53      28.578  99.391  54.030  1.00 50.34           C  
ATOM    762  CE1 PHE A  53      27.308  98.707  56.381  1.00 48.81           C  
ATOM    763  CE2 PHE A  53      27.376  98.710  53.991  1.00 50.49           C  
ATOM    764  CZ  PHE A  53      26.740  98.368  55.169  1.00 48.44           C  
ATOM    765  HB2 PHE A  53      30.464 101.072  56.079  1.00  0.00           H  
ATOM    766  HB3 PHE A  53      30.527 101.041  54.453  1.00  0.00           H  
ATOM    767  H   PHE A  53      31.914  99.285  57.449  1.00  0.00           H  
ATOM    768  HD1 PHE A  53      28.916  99.634  57.292  1.00  0.00           H  
ATOM    769  HD2 PHE A  53      29.033  99.639  53.175  1.00  0.00           H  
ATOM    770  HE1 PHE A  53      26.850  98.460  57.235  1.00  0.00           H  
ATOM    771  HE2 PHE A  53      26.967  98.465  53.112  1.00  0.00           H  
ATOM    772  HZ  PHE A  53      25.870  97.876  55.144  1.00  0.00           H  
ATOM    773  HA  PHE A  53      31.673  98.896  54.605  1.00  0.00           H  
ATOM    774  N   SER A  54      33.610 100.269  54.019  1.00 56.60           N  
ATOM    775  CA  SER A  54      34.698 101.165  53.645  1.00 60.32           C  
ATOM    776  C   SER A  54      34.120 102.331  52.848  1.00 62.18           C  
ATOM    777  O   SER A  54      32.931 102.341  52.532  1.00 60.30           O  
ATOM    778  CB  SER A  54      35.756 100.428  52.822  1.00 55.09           C  
ATOM    779  OG  SER A  54      35.214  99.951  51.604  1.00 58.08           O  
ATOM    780  HG  SER A  54      34.243  99.752  51.736  1.00  0.00           H  
ATOM    781  HB2 SER A  54      36.511 101.053  52.624  1.00  0.00           H  
ATOM    782  HB3 SER A  54      36.104  99.654  53.351  1.00  0.00           H  
ATOM    783  H   SER A  54      33.360  99.519  53.407  1.00  0.00           H  
ATOM    784  HA  SER A  54      35.144 101.507  54.472  1.00  0.00           H  
ATOM    785  N   GLU A  55      34.953 103.315  52.528  1.00 65.08           N  
ATOM    786  CA  GLU A  55      34.475 104.490  51.805  1.00 69.71           C  
ATOM    787  C   GLU A  55      35.375 104.877  50.636  1.00 77.79           C  
ATOM    788  O   GLU A  55      36.597 104.744  50.704  1.00 81.95           O  
ATOM    789  CB  GLU A  55      34.306 105.677  52.757  1.00 68.01           C  
ATOM    790  CG  GLU A  55      33.267 105.452  53.842  1.00 66.34           C  
ATOM    791  CD  GLU A  55      33.075 106.662  54.729  1.00 65.57           C  
ATOM    792  OE1 GLU A  55      33.345 107.790  54.265  1.00 67.10           O  
ATOM    793  OE2 GLU A  55      32.654 106.482  55.892  1.00 60.97           O1-
ATOM    794  HB2 GLU A  55      35.187 105.860  53.194  1.00  0.00           H  
ATOM    795  HB3 GLU A  55      34.036 106.477  52.222  1.00  0.00           H  
ATOM    796  HG2 GLU A  55      32.394 105.228  53.409  1.00  0.00           H  
ATOM    797  HG3 GLU A  55      33.556 104.681  54.409  1.00  0.00           H  
ATOM    798  H   GLU A  55      35.917 103.250  52.785  1.00  0.00           H  
ATOM    799  HA  GLU A  55      33.586 104.243  51.419  1.00  0.00           H  
ATOM    800  N   THR A  56      34.755 105.356  49.562  1.00 78.48           N  
ATOM    801  CA  THR A  56      35.485 105.832  48.394  1.00 79.39           C  
ATOM    802  C   THR A  56      35.416 107.353  48.323  1.00 81.01           C  
ATOM    803  O   THR A  56      34.676 107.982  49.079  1.00 77.01           O  
ATOM    804  CB  THR A  56      34.914 105.243  47.092  1.00 73.74           C  
ATOM    805  OG1 THR A  56      33.605 105.776  46.856  1.00 77.02           O  
ATOM    806  CG2 THR A  56      34.833 103.726  47.184  1.00 59.64           C  
ATOM    807 HG21 THR A  56      35.746 103.349  47.339  1.00  0.00           H  
ATOM    808  HG1 THR A  56      33.011 105.533  47.623  1.00  0.00           H  
ATOM    809 HG22 THR A  56      34.240 103.465  47.946  1.00  0.00           H  
ATOM    810 HG23 THR A  56      34.460 103.367  46.328  1.00  0.00           H  
ATOM    811  H   THR A  56      33.756 105.391  49.555  1.00  0.00           H  
ATOM    812  HA  THR A  56      36.435 105.533  48.488  1.00  0.00           H  
ATOM    813  HB  THR A  56      35.521 105.490  46.336  1.00  0.00           H  
ATOM    814  N   GLY A  57      36.185 107.938  47.411  1.00 85.26           N  
ATOM    815  CA  GLY A  57      36.223 109.381  47.258  1.00 84.85           C  
ATOM    816  C   GLY A  57      34.907 109.965  46.779  1.00 83.92           C  
ATOM    817  O   GLY A  57      34.605 111.131  47.035  1.00 85.86           O  
ATOM    818  HA2 GLY A  57      36.453 109.790  48.141  1.00  0.00           H  
ATOM    819  HA3 GLY A  57      36.936 109.615  46.597  1.00  0.00           H  
ATOM    820  H   GLY A  57      36.752 107.370  46.815  1.00  0.00           H  
ATOM    821  N   ALA A  58      34.120 109.149  46.084  1.00 83.75           N  
ATOM    822  CA  ALA A  58      32.833 109.588  45.554  1.00 84.40           C  
ATOM    823  C   ALA A  58      31.739 109.555  46.619  1.00 82.62           C  
ATOM    824  O   ALA A  58      30.604 109.960  46.366  1.00 83.46           O  
ATOM    825  CB  ALA A  58      32.436 108.738  44.355  1.00 81.90           C  
ATOM    826  HB1 ALA A  58      33.129 108.821  43.639  1.00  0.00           H  
ATOM    827  HB2 ALA A  58      32.365 107.779  44.629  1.00  0.00           H  
ATOM    828  HB3 ALA A  58      31.553 109.056  44.009  1.00  0.00           H  
ATOM    829  H   ALA A  58      34.418 108.209  45.920  1.00  0.00           H  
ATOM    830  HA  ALA A  58      32.936 110.538  45.260  1.00  0.00           H  
ATOM    831  N   GLY A  59      32.084 109.069  47.807  1.00 80.23           N  
ATOM    832  CA  GLY A  59      31.142 109.012  48.909  1.00 74.80           C  
ATOM    833  C   GLY A  59      30.400 107.692  48.994  1.00 70.68           C  
ATOM    834  O   GLY A  59      29.463 107.548  49.779  1.00 71.38           O  
ATOM    835  HA2 GLY A  59      31.642 109.154  49.764  1.00  0.00           H  
ATOM    836  HA3 GLY A  59      30.473 109.747  48.797  1.00  0.00           H  
ATOM    837  H   GLY A  59      33.016 108.734  47.945  1.00  0.00           H  
ATOM    838  N   LYS A  60      30.818 106.726  48.182  1.00 68.25           N  
ATOM    839  CA  LYS A  60      30.202 105.404  48.189  1.00 66.52           C  
ATOM    840  C   LYS A  60      30.677 104.579  49.381  1.00 62.39           C  
ATOM    841  O   LYS A  60      31.870 104.534  49.681  1.00 62.40           O  
ATOM    842  CB  LYS A  60      30.499 104.660  46.883  1.00 68.86           C  
ATOM    843  CG  LYS A  60      30.082 103.196  46.901  1.00 70.32           C  
ATOM    844  CD  LYS A  60      30.414 102.493  45.595  1.00 73.71           C  
ATOM    845  CE  LYS A  60      29.524 102.970  44.461  1.00 73.66           C  
ATOM    846  NZ  LYS A  60      29.766 102.196  43.213  1.00 73.80           N1+
ATOM    847  HZ1 LYS A  60      30.716 101.886  43.188  1.00  0.00           H  
ATOM    848  HB2 LYS A  60      30.013 105.120  46.139  1.00  0.00           H  
ATOM    849  HB3 LYS A  60      31.482 104.707  46.707  1.00  0.00           H  
ATOM    850  HG2 LYS A  60      30.557 102.733  47.650  1.00  0.00           H  
ATOM    851  HG3 LYS A  60      29.096 103.141  47.057  1.00  0.00           H  
ATOM    852  HD2 LYS A  60      31.369 102.675  45.360  1.00  0.00           H  
ATOM    853  HD3 LYS A  60      30.291 101.508  45.714  1.00  0.00           H  
ATOM    854  HE2 LYS A  60      28.567 102.864  44.731  1.00  0.00           H  
ATOM    855  HE3 LYS A  60      29.708 103.937  44.286  1.00  0.00           H  
ATOM    856  HZ2 LYS A  60      29.163 101.399  43.188  1.00  0.00           H  
ATOM    857  H   LYS A  60      31.572 106.910  47.552  1.00  0.00           H  
ATOM    858  HA  LYS A  60      29.214 105.532  48.270  1.00  0.00           H  
ATOM    859  HZ3 LYS A  60      29.582 102.783  42.425  1.00 73.80           H  
ATOM    860  N   HIS A  61      29.736 103.929  50.058  1.00 57.57           N  
ATOM    861  CA  HIS A  61      30.063 103.080  51.197  1.00 56.41           C  
ATOM    862  C   HIS A  61      30.036 101.608  50.792  1.00 56.45           C  
ATOM    863  O   HIS A  61      28.970 101.027  50.587  1.00 50.07           O  
ATOM    864  CB  HIS A  61      29.107 103.350  52.359  1.00 57.10           C  
ATOM    865  CG  HIS A  61      29.228 104.731  52.926  1.00 65.36           C  
ATOM    866  ND1 HIS A  61      29.030 105.867  52.171  1.00 68.58           N  
ATOM    867  CD2 HIS A  61      29.536 105.159  54.174  1.00 69.06           C  
ATOM    868  CE1 HIS A  61      29.208 106.934  52.928  1.00 71.45           C  
ATOM    869  NE2 HIS A  61      29.514 106.533  54.148  1.00 74.05           N  
ATOM    870  HB2 HIS A  61      28.170 103.219  52.036  1.00  0.00           H  
ATOM    871  HB3 HIS A  61      29.295 102.690  53.087  1.00  0.00           H  
ATOM    872  H   HIS A  61      28.780 104.025  49.779  1.00  0.00           H  
ATOM    873  HD2 HIS A  61      29.741 104.583  54.966  1.00  0.00           H  
ATOM    874  HE1 HIS A  61      29.125 107.884  52.628  1.00  0.00           H  
ATOM    875  HE2 HIS A  61      29.700 107.132  54.927  1.00  0.00           H  
ATOM    876  HA  HIS A  61      30.989 103.299  51.503  1.00  0.00           H  
ATOM    877  N   VAL A  62      31.221 101.016  50.677  1.00 58.33           N  
ATOM    878  CA  VAL A  62      31.360  99.659  50.161  1.00 55.52           C  
ATOM    879  C   VAL A  62      31.500  98.632  51.280  1.00 53.18           C  
ATOM    880  O   VAL A  62      32.363  98.766  52.147  1.00 55.19           O  
ATOM    881  CB  VAL A  62      32.575  99.548  49.220  1.00 52.11           C  
ATOM    882  CG1 VAL A  62      32.656  98.155  48.610  1.00 51.45           C  
ATOM    883  CG2 VAL A  62      32.495 100.607  48.133  1.00 55.08           C  
ATOM    884 HG11 VAL A  62      32.745  97.474  49.337  1.00  0.00           H  
ATOM    885 HG21 VAL A  62      31.657 100.482  47.602  1.00  0.00           H  
ATOM    886 HG12 VAL A  62      31.824  97.966  48.088  1.00  0.00           H  
ATOM    887 HG13 VAL A  62      33.451  98.110  48.005  1.00  0.00           H  
ATOM    888 HG22 VAL A  62      32.485 101.517  48.548  1.00  0.00           H  
ATOM    889 HG23 VAL A  62      33.291 100.519  47.534  1.00  0.00           H  
ATOM    890  H   VAL A  62      32.042 101.516  50.953  1.00  0.00           H  
ATOM    891  HA  VAL A  62      30.522  99.461  49.652  1.00  0.00           H  
ATOM    892  HB  VAL A  62      33.407  99.702  49.753  1.00  0.00           H  
ATOM    893  N   PRO A  63      30.643  97.600  51.260  1.00 51.29           N  
ATOM    894  CA  PRO A  63      30.673  96.503  52.232  1.00 46.79           C  
ATOM    895  C   PRO A  63      32.012  95.778  52.237  1.00 47.13           C  
ATOM    896  O   PRO A  63      32.528  95.439  51.172  1.00 45.08           O  
ATOM    897  CB  PRO A  63      29.588  95.557  51.714  1.00 41.20           C  
ATOM    898  CG  PRO A  63      28.650  96.434  50.979  1.00 47.28           C  
ATOM    899  CD  PRO A  63      29.512  97.471  50.324  1.00 50.16           C  
ATOM    900  HB2 PRO A  63      29.980  94.866  51.106  1.00  0.00           H  
ATOM    901  HB3 PRO A  63      29.125  95.098  52.472  1.00  0.00           H  
ATOM    902  HG2 PRO A  63      28.143  95.912  50.293  1.00  0.00           H  
ATOM    903  HG3 PRO A  63      28.000  96.862  51.607  1.00  0.00           H  
ATOM    904  HD2 PRO A  63      29.024  98.338  50.226  1.00  0.00           H  
ATOM    905  HD3 PRO A  63      29.821  97.167  49.423  1.00  0.00           H  
ATOM    906  HA  PRO A  63      30.533  96.827  53.167  1.00  0.00           H  
ATOM    907  N   ARG A  64      32.567  95.548  53.423  1.00 44.48           N  
ATOM    908  CA  ARG A  64      33.778  94.747  53.550  1.00 43.88           C  
ATOM    909  C   ARG A  64      33.396  93.276  53.484  1.00 46.86           C  
ATOM    910  O   ARG A  64      33.470  92.559  54.484  1.00 47.10           O  
ATOM    911  CB  ARG A  64      34.492  95.049  54.867  1.00 40.62           C  
ATOM    912  CG  ARG A  64      34.763  96.525  55.101  1.00 43.21           C  
ATOM    913  CD  ARG A  64      35.542  96.750  56.388  1.00 48.49           C  
ATOM    914  NE  ARG A  64      35.664  98.168  56.715  1.00 49.76           N  
ATOM    915  CZ  ARG A  64      36.619  98.966  56.247  1.00 50.85           C  
ATOM    916  NH1 ARG A  64      37.540  98.487  55.423  1.00 47.51           N  
ATOM    917  NH2 ARG A  64      36.651 100.245  56.599  1.00 48.37           N1+
ATOM    918 HH11 ARG A  64      37.517  97.525  55.153  1.00  0.00           H  
ATOM    919 HH21 ARG A  64      35.956 100.611  57.218  1.00  0.00           H  
ATOM    920  HB2 ARG A  64      33.926  94.708  55.618  1.00  0.00           H  
ATOM    921  HB3 ARG A  64      35.366  94.563  54.872  1.00  0.00           H  
ATOM    922  HG2 ARG A  64      35.290  96.886  54.332  1.00  0.00           H  
ATOM    923  HG3 ARG A  64      33.892  97.013  55.157  1.00  0.00           H  
ATOM    924  HD2 ARG A  64      35.072  96.283  57.137  1.00  0.00           H  
ATOM    925  HD3 ARG A  64      36.458  96.361  56.286  1.00  0.00           H  
ATOM    926  H   ARG A  64      32.145  95.932  54.244  1.00  0.00           H  
ATOM    927  HE  ARG A  64      34.984  98.565  57.332  1.00  0.00           H  
ATOM    928 HH12 ARG A  64      38.258  99.088  55.072  1.00  0.00           H  
ATOM    929  HA  ARG A  64      34.405  94.971  52.804  1.00  0.00           H  
ATOM    930 HH22 ARG A  64      37.370 100.843  56.246  1.00 48.37           H  
ATOM    931  N   ALA A  65      32.980  92.832  52.301  1.00 40.43           N  
ATOM    932  CA  ALA A  65      32.463  91.481  52.133  1.00 41.96           C  
ATOM    933  C   ALA A  65      32.968  90.805  50.865  1.00 47.57           C  
ATOM    934  O   ALA A  65      33.278  91.462  49.871  1.00 49.57           O  
ATOM    935  CB  ALA A  65      30.942  91.495  52.146  1.00 38.82           C  
ATOM    936  HB1 ALA A  65      30.616  91.865  53.016  1.00  0.00           H  
ATOM    937  HB2 ALA A  65      30.603  92.070  51.401  1.00  0.00           H  
ATOM    938  HB3 ALA A  65      30.607  90.560  52.030  1.00  0.00           H  
ATOM    939  H   ALA A  65      33.023  93.440  51.508  1.00  0.00           H  
ATOM    940  HA  ALA A  65      32.804  90.944  52.905  1.00  0.00           H  
ATOM    941  N   VAL A  66      33.049  89.480  50.918  1.00 47.30           N  
ATOM    942  CA  VAL A  66      33.445  88.675  49.768  1.00 46.02           C  
ATOM    943  C   VAL A  66      32.421  87.571  49.530  1.00 43.29           C  
ATOM    944  O   VAL A  66      32.072  86.833  50.452  1.00 44.04           O  
ATOM    945  CB  VAL A  66      34.830  88.029  49.979  1.00 49.22           C  
ATOM    946  CG1 VAL A  66      35.171  87.104  48.822  1.00 51.49           C  
ATOM    947  CG2 VAL A  66      35.898  89.095  50.139  1.00 51.21           C  
ATOM    948 HG11 VAL A  66      34.483  86.381  48.754  1.00  0.00           H  
ATOM    949 HG21 VAL A  66      35.928  89.667  49.319  1.00  0.00           H  
ATOM    950 HG12 VAL A  66      35.183  87.623  47.967  1.00  0.00           H  
ATOM    951 HG13 VAL A  66      36.071  86.699  48.983  1.00  0.00           H  
ATOM    952 HG22 VAL A  66      35.686  89.670  50.929  1.00  0.00           H  
ATOM    953 HG23 VAL A  66      36.784  88.651  50.274  1.00  0.00           H  
ATOM    954  H   VAL A  66      32.831  89.018  51.777  1.00  0.00           H  
ATOM    955  HA  VAL A  66      33.492  89.284  48.976  1.00  0.00           H  
ATOM    956  HB  VAL A  66      34.798  87.486  50.818  1.00  0.00           H  
ATOM    957  N   PHE A  67      31.936  87.465  48.297  1.00 43.43           N  
ATOM    958  CA  PHE A  67      30.983  86.424  47.935  1.00 39.83           C  
ATOM    959  C   PHE A  67      31.671  85.377  47.066  1.00 39.50           C  
ATOM    960  O   PHE A  67      32.250  85.705  46.031  1.00 44.06           O  
ATOM    961  CB  PHE A  67      29.788  87.025  47.193  1.00 40.19           C  
ATOM    962  CG  PHE A  67      28.885  87.854  48.064  1.00 43.47           C  
ATOM    963  CD1 PHE A  67      29.250  89.135  48.447  1.00 50.23           C  
ATOM    964  CD2 PHE A  67      27.666  87.356  48.490  1.00 44.34           C  
ATOM    965  CE1 PHE A  67      28.420  89.899  49.246  1.00 53.04           C  
ATOM    966  CE2 PHE A  67      26.830  88.116  49.288  1.00 49.67           C  
ATOM    967  CZ  PHE A  67      27.208  89.389  49.667  1.00 49.93           C  
ATOM    968  HB2 PHE A  67      30.133  87.602  46.453  1.00  0.00           H  
ATOM    969  HB3 PHE A  67      29.251  86.279  46.800  1.00  0.00           H  
ATOM    970  H   PHE A  67      32.233  88.117  47.599  1.00  0.00           H  
ATOM    971  HD1 PHE A  67      30.125  89.511  48.142  1.00  0.00           H  
ATOM    972  HD2 PHE A  67      27.386  86.435  48.218  1.00  0.00           H  
ATOM    973  HE1 PHE A  67      28.697  90.820  49.519  1.00  0.00           H  
ATOM    974  HE2 PHE A  67      25.952  87.744  49.590  1.00  0.00           H  
ATOM    975  HZ  PHE A  67      26.606  89.940  50.245  1.00  0.00           H  
ATOM    976  HA  PHE A  67      30.647  85.988  48.770  1.00  0.00           H  
ATOM    977  N   VAL A  68      31.615  84.119  47.494  1.00 39.49           N  
ATOM    978  CA  VAL A  68      32.263  83.026  46.772  1.00 40.79           C  
ATOM    979  C   VAL A  68      31.306  81.859  46.535  1.00 41.45           C  
ATOM    980  O   VAL A  68      30.662  81.379  47.468  1.00 38.42           O  
ATOM    981  CB  VAL A  68      33.493  82.493  47.541  1.00 39.48           C  
ATOM    982  CG1 VAL A  68      34.175  81.384  46.752  1.00 41.33           C  
ATOM    983  CG2 VAL A  68      34.473  83.618  47.838  1.00 40.15           C  
ATOM    984 HG11 VAL A  68      33.533  80.632  46.604  1.00  0.00           H  
ATOM    985 HG21 VAL A  68      34.782  84.031  46.981  1.00  0.00           H  
ATOM    986 HG12 VAL A  68      34.474  81.735  45.865  1.00  0.00           H  
ATOM    987 HG13 VAL A  68      34.966  81.056  47.269  1.00  0.00           H  
ATOM    988 HG22 VAL A  68      34.025  84.319  48.393  1.00  0.00           H  
ATOM    989 HG23 VAL A  68      35.256  83.245  48.335  1.00  0.00           H  
ATOM    990  H   VAL A  68      31.114  83.915  48.335  1.00  0.00           H  
ATOM    991  HA  VAL A  68      32.551  83.405  45.893  1.00  0.00           H  
ATOM    992  HB  VAL A  68      33.179  82.115  48.412  1.00  0.00           H  
ATOM    993  N   ASP A  69      31.221  81.404  45.289  1.00 39.23           N  
ATOM    994  CA  ASP A  69      30.410  80.244  44.946  1.00 35.91           C  
ATOM    995  C   ASP A  69      31.046  79.533  43.758  1.00 41.56           C  
ATOM    996  O   ASP A  69      31.639  80.172  42.890  1.00 43.13           O  
ATOM    997  CB  ASP A  69      28.972  80.658  44.629  1.00 31.94           C  
ATOM    998  CG  ASP A  69      28.005  79.490  44.681  1.00 42.14           C  
ATOM    999  OD1 ASP A  69      28.394  78.415  45.187  1.00 40.48           O  
ATOM   1000  OD2 ASP A  69      26.852  79.648  44.226  1.00 41.31           O1-
ATOM   1001  HB2 ASP A  69      28.682  81.347  45.293  1.00  0.00           H  
ATOM   1002  HB3 ASP A  69      28.945  81.057  43.713  1.00  0.00           H  
ATOM   1003  H   ASP A  69      31.729  81.872  44.566  1.00  0.00           H  
ATOM   1004  HA  ASP A  69      30.374  79.620  45.727  1.00  0.00           H  
ATOM   1005  N   LEU A  70      30.931  78.210  43.723  1.00 32.78           N  
ATOM   1006  CA  LEU A  70      31.606  77.422  42.698  1.00 33.76           C  
ATOM   1007  C   LEU A  70      30.840  77.406  41.376  1.00 42.04           C  
ATOM   1008  O   LEU A  70      31.329  76.892  40.371  1.00 44.49           O  
ATOM   1009  CB  LEU A  70      31.873  76.004  43.205  1.00 41.43           C  
ATOM   1010  CG  LEU A  70      32.678  75.965  44.510  1.00 39.11           C  
ATOM   1011  CD1 LEU A  70      33.015  74.538  44.920  1.00 38.29           C  
ATOM   1012  CD2 LEU A  70      33.941  76.804  44.391  1.00 37.10           C  
ATOM   1013 HD11 LEU A  70      32.171  74.018  45.054  1.00  0.00           H  
ATOM   1014 HD21 LEU A  70      34.511  76.451  43.649  1.00  0.00           H  
ATOM   1015  HB2 LEU A  70      30.995  75.550  43.357  1.00  0.00           H  
ATOM   1016  HB3 LEU A  70      32.380  75.504  42.503  1.00  0.00           H  
ATOM   1017 HD12 LEU A  70      33.557  74.100  44.203  1.00  0.00           H  
ATOM   1018 HD13 LEU A  70      33.538  74.559  45.772  1.00  0.00           H  
ATOM   1019 HD22 LEU A  70      33.698  77.753  44.191  1.00  0.00           H  
ATOM   1020 HD23 LEU A  70      34.444  76.760  45.254  1.00  0.00           H  
ATOM   1021  H   LEU A  70      30.372  77.747  44.411  1.00  0.00           H  
ATOM   1022  HA  LEU A  70      32.483  77.864  42.510  1.00  0.00           H  
ATOM   1023  HG  LEU A  70      32.104  76.357  45.229  1.00  0.00           H  
ATOM   1024  N   GLU A  71      29.640  77.976  41.387  1.00 39.62           N  
ATOM   1025  CA  GLU A  71      28.863  78.174  40.169  1.00 41.06           C  
ATOM   1026  C   GLU A  71      28.281  79.590  40.190  1.00 41.41           C  
ATOM   1027  O   GLU A  71      28.022  80.136  41.261  1.00 46.93           O  
ATOM   1028  CB  GLU A  71      27.773  77.105  40.037  1.00 42.35           C  
ATOM   1029  CG  GLU A  71      26.782  77.069  41.182  1.00 45.43           C  
ATOM   1030  CD  GLU A  71      25.430  77.621  40.790  1.00 45.57           C  
ATOM   1031  OE1 GLU A  71      24.551  77.732  41.671  1.00 53.37           O  
ATOM   1032  OE2 GLU A  71      25.245  77.942  39.597  1.00 43.15           O1-
ATOM   1033  HB2 GLU A  71      27.269  77.275  39.190  1.00  0.00           H  
ATOM   1034  HB3 GLU A  71      28.216  76.210  39.978  1.00  0.00           H  
ATOM   1035  HG2 GLU A  71      26.670  76.122  41.483  1.00  0.00           H  
ATOM   1036  HG3 GLU A  71      27.144  77.610  41.941  1.00  0.00           H  
ATOM   1037  H   GLU A  71      29.257  78.279  42.259  1.00  0.00           H  
ATOM   1038  HA  GLU A  71      29.451  78.078  39.366  1.00  0.00           H  
ATOM   1039  N   PRO A  72      28.087  80.195  39.007  1.00 45.13           N  
ATOM   1040  CA  PRO A  72      27.817  81.637  38.944  1.00 46.75           C  
ATOM   1041  C   PRO A  72      26.363  82.079  39.137  1.00 49.05           C  
ATOM   1042  O   PRO A  72      26.149  83.258  39.413  1.00 48.63           O  
ATOM   1043  CB  PRO A  72      28.275  82.001  37.531  1.00 43.49           C  
ATOM   1044  CG  PRO A  72      27.992  80.772  36.740  1.00 43.83           C  
ATOM   1045  CD  PRO A  72      28.264  79.611  37.665  1.00 46.65           C  
ATOM   1046  HB2 PRO A  72      27.760  82.782  37.178  1.00  0.00           H  
ATOM   1047  HB3 PRO A  72      29.250  82.221  37.515  1.00  0.00           H  
ATOM   1048  HG2 PRO A  72      27.039  80.763  36.438  1.00  0.00           H  
ATOM   1049  HG3 PRO A  72      28.588  80.727  35.938  1.00  0.00           H  
ATOM   1050  HD2 PRO A  72      29.194  79.264  37.544  1.00  0.00           H  
ATOM   1051  HD3 PRO A  72      27.616  78.866  37.507  1.00  0.00           H  
ATOM   1052  HA  PRO A  72      28.284  82.094  39.701  1.00  0.00           H  
ATOM   1053  N   THR A  73      25.399  81.172  39.005  1.00 49.10           N  
ATOM   1054  CA  THR A  73      23.984  81.558  38.932  1.00 50.21           C  
ATOM   1055  C   THR A  73      23.456  82.381  40.114  1.00 50.13           C  
ATOM   1056  O   THR A  73      22.675  83.313  39.922  1.00 51.20           O  
ATOM   1057  CB  THR A  73      23.064  80.337  38.705  1.00 54.31           C  
ATOM   1058  OG1 THR A  73      23.187  79.426  39.803  1.00 57.15           O  
ATOM   1059  CG2 THR A  73      23.432  79.625  37.413  1.00 52.60           C  
ATOM   1060 HG21 THR A  73      23.334  80.254  36.642  1.00  0.00           H  
ATOM   1061  HG1 THR A  73      23.510  78.544  39.460  1.00  0.00           H  
ATOM   1062 HG22 THR A  73      24.381  79.312  37.458  1.00  0.00           H  
ATOM   1063 HG23 THR A  73      22.824  78.841  37.289  1.00  0.00           H  
ATOM   1064  H   THR A  73      25.644  80.204  38.954  1.00  0.00           H  
ATOM   1065  HA  THR A  73      23.956  82.166  38.139  1.00  0.00           H  
ATOM   1066  HB  THR A  73      22.119  80.659  38.640  1.00  0.00           H  
ATOM   1067  N   VAL A  74      23.878  82.041  41.327  1.00 47.47           N  
ATOM   1068  CA  VAL A  74      23.382  82.732  42.515  1.00 47.63           C  
ATOM   1069  C   VAL A  74      23.999  84.123  42.665  1.00 46.62           C  
ATOM   1070  O   VAL A  74      23.298  85.099  42.936  1.00 42.02           O  
ATOM   1071  CB  VAL A  74      23.634  81.914  43.796  1.00 42.58           C  
ATOM   1072  CG1 VAL A  74      23.063  82.636  45.006  1.00 34.20           C  
ATOM   1073  CG2 VAL A  74      23.028  80.524  43.664  1.00 36.69           C  
ATOM   1074 HG11 VAL A  74      23.498  83.532  45.100  1.00  0.00           H  
ATOM   1075 HG21 VAL A  74      22.042  80.599  43.513  1.00  0.00           H  
ATOM   1076 HG12 VAL A  74      22.078  82.763  44.890  1.00  0.00           H  
ATOM   1077 HG13 VAL A  74      23.238  82.088  45.824  1.00  0.00           H  
ATOM   1078 HG22 VAL A  74      23.440  80.048  42.887  1.00  0.00           H  
ATOM   1079 HG23 VAL A  74      23.203  80.011  44.505  1.00  0.00           H  
ATOM   1080  H   VAL A  74      24.544  81.302  41.428  1.00  0.00           H  
ATOM   1081  HA  VAL A  74      22.395  82.834  42.388  1.00  0.00           H  
ATOM   1082  HB  VAL A  74      24.621  81.816  43.925  1.00  0.00           H  
ATOM   1083  N   ILE A  75      25.312  84.207  42.483  1.00 42.11           N  
ATOM   1084  CA  ILE A  75      26.022  85.476  42.600  1.00 42.91           C  
ATOM   1085  C   ILE A  75      25.701  86.410  41.426  1.00 43.95           C  
ATOM   1086  O   ILE A  75      25.733  87.634  41.564  1.00 47.11           O  
ATOM   1087  CB  ILE A  75      27.545  85.246  42.768  1.00 43.28           C  
ATOM   1088  CG1 ILE A  75      27.831  84.654  44.152  1.00 42.87           C  
ATOM   1089  CG2 ILE A  75      28.339  86.531  42.573  1.00 41.96           C  
ATOM   1090  CD1 ILE A  75      29.300  84.488  44.462  1.00 42.32           C  
ATOM   1091 HG21 ILE A  75      28.176  86.892  41.655  1.00  0.00           H  
ATOM   1092 HD11 ILE A  75      29.719  83.879  43.789  1.00  0.00           H  
ATOM   1093 HG12 ILE A  75      27.428  85.256  44.842  1.00  0.00           H  
ATOM   1094 HG13 ILE A  75      27.394  83.757  44.209  1.00  0.00           H  
ATOM   1095 HG22 ILE A  75      28.050  87.212  43.246  1.00  0.00           H  
ATOM   1096 HG23 ILE A  75      29.312  86.333  42.691  1.00  0.00           H  
ATOM   1097 HD12 ILE A  75      29.756  85.377  44.424  1.00  0.00           H  
ATOM   1098 HD13 ILE A  75      29.397  84.098  45.378  1.00  0.00           H  
ATOM   1099  H   ILE A  75      25.827  83.379  42.260  1.00  0.00           H  
ATOM   1100  HA  ILE A  75      25.700  85.936  43.427  1.00  0.00           H  
ATOM   1101  HB  ILE A  75      27.837  84.603  42.060  1.00  0.00           H  
ATOM   1102  N   ASP A  76      25.357  85.828  40.281  1.00 45.87           N  
ATOM   1103  CA  ASP A  76      24.936  86.615  39.124  1.00 46.91           C  
ATOM   1104  C   ASP A  76      23.701  87.457  39.433  1.00 54.19           C  
ATOM   1105  O   ASP A  76      23.519  88.534  38.868  1.00 62.01           O  
ATOM   1106  CB  ASP A  76      24.666  85.716  37.915  1.00 45.27           C  
ATOM   1107  CG  ASP A  76      25.934  85.334  37.178  1.00 52.54           C  
ATOM   1108  OD1 ASP A  76      26.921  86.095  37.256  1.00 54.19           O  
ATOM   1109  OD2 ASP A  76      25.940  84.275  36.515  1.00 60.18           O1-
ATOM   1110  HB2 ASP A  76      24.212  84.882  38.229  1.00  0.00           H  
ATOM   1111  HB3 ASP A  76      24.060  86.199  37.283  1.00  0.00           H  
ATOM   1112  H   ASP A  76      25.387  84.831  40.210  1.00  0.00           H  
ATOM   1113  HA  ASP A  76      25.689  87.235  38.903  1.00  0.00           H  
ATOM   1114  N   GLU A  77      22.858  86.964  40.334  1.00 57.03           N  
ATOM   1115  CA  GLU A  77      21.669  87.701  40.746  1.00 60.95           C  
ATOM   1116  C   GLU A  77      22.033  88.885  41.638  1.00 62.98           C  
ATOM   1117  O   GLU A  77      21.235  89.804  41.820  1.00 72.28           O  
ATOM   1118  CB  GLU A  77      20.672  86.779  41.450  1.00 63.80           C  
ATOM   1119  CG  GLU A  77      20.001  85.779  40.521  1.00 73.34           C  
ATOM   1120  CD  GLU A  77      18.934  84.959  41.217  1.00 86.31           C  
ATOM   1121  OE1 GLU A  77      18.901  84.958  42.465  1.00 91.66           O  
ATOM   1122  OE2 GLU A  77      18.124  84.317  40.515  1.00 91.35           O1-
ATOM   1123  HB2 GLU A  77      21.157  86.274  42.164  1.00  0.00           H  
ATOM   1124  HB3 GLU A  77      19.963  87.342  41.875  1.00  0.00           H  
ATOM   1125  HG2 GLU A  77      19.581  86.277  39.762  1.00  0.00           H  
ATOM   1126  HG3 GLU A  77      20.697  85.159  40.158  1.00  0.00           H  
ATOM   1127  H   GLU A  77      23.043  86.068  40.738  1.00  0.00           H  
ATOM   1128  HA  GLU A  77      21.234  88.061  39.921  1.00  0.00           H  
ATOM   1129  N   VAL A  78      23.240  88.856  42.192  1.00 54.30           N  
ATOM   1130  CA  VAL A  78      23.754  89.981  42.962  1.00 52.49           C  
ATOM   1131  C   VAL A  78      24.344  91.019  42.012  1.00 57.24           C  
ATOM   1132  O   VAL A  78      24.174  92.224  42.205  1.00 60.44           O  
ATOM   1133  CB  VAL A  78      24.841  89.535  43.959  1.00 48.67           C  
ATOM   1134  CG1 VAL A  78      25.316  90.713  44.796  1.00 46.20           C  
ATOM   1135  CG2 VAL A  78      24.320  88.418  44.849  1.00 44.62           C  
ATOM   1136 HG11 VAL A  78      25.694  91.420  44.198  1.00  0.00           H  
ATOM   1137 HG21 VAL A  78      23.522  88.738  45.359  1.00  0.00           H  
ATOM   1138 HG12 VAL A  78      24.547  91.097  45.307  1.00  0.00           H  
ATOM   1139 HG13 VAL A  78      26.019  90.397  45.433  1.00  0.00           H  
ATOM   1140 HG22 VAL A  78      24.054  87.635  44.287  1.00  0.00           H  
ATOM   1141 HG23 VAL A  78      25.041  88.146  45.486  1.00  0.00           H  
ATOM   1142  H   VAL A  78      23.810  88.042  42.078  1.00  0.00           H  
ATOM   1143  HA  VAL A  78      22.994  90.373  43.480  1.00  0.00           H  
ATOM   1144  HB  VAL A  78      25.622  89.186  43.441  1.00  0.00           H  
ATOM   1145  N   ARG A  79      25.025  90.536  40.977  1.00 55.67           N  
ATOM   1146  CA  ARG A  79      25.681  91.400  39.999  1.00 58.60           C  
ATOM   1147  C   ARG A  79      24.687  92.231  39.189  1.00 66.44           C  
ATOM   1148  O   ARG A  79      25.041  93.278  38.649  1.00 71.15           O  
ATOM   1149  CB  ARG A  79      26.546  90.568  39.047  1.00 51.75           C  
ATOM   1150  CG  ARG A  79      27.690  89.826  39.719  1.00 47.62           C  
ATOM   1151  CD  ARG A  79      28.456  88.974  38.715  1.00 49.24           C  
ATOM   1152  NE  ARG A  79      29.681  88.419  39.284  1.00 52.64           N  
ATOM   1153  CZ  ARG A  79      30.073  87.157  39.135  1.00 48.64           C  
ATOM   1154  NH1 ARG A  79      29.334  86.307  38.435  1.00 47.51           N  
ATOM   1155  NH2 ARG A  79      31.205  86.743  39.689  1.00 42.90           N1+
ATOM   1156 HH11 ARG A  79      28.479  86.614  38.017  1.00  0.00           H  
ATOM   1157 HH21 ARG A  79      31.764  87.380  40.219  1.00  0.00           H  
ATOM   1158  HB2 ARG A  79      25.958  89.897  38.595  1.00  0.00           H  
ATOM   1159  HB3 ARG A  79      26.932  91.180  38.357  1.00  0.00           H  
ATOM   1160  HG2 ARG A  79      28.314  90.490  40.131  1.00  0.00           H  
ATOM   1161  HG3 ARG A  79      27.322  89.235  40.437  1.00  0.00           H  
ATOM   1162  HD2 ARG A  79      27.869  88.223  38.414  1.00  0.00           H  
ATOM   1163  HD3 ARG A  79      28.693  89.539  37.924  1.00  0.00           H  
ATOM   1164  H   ARG A  79      25.090  89.545  40.864  1.00  0.00           H  
ATOM   1165  HE  ARG A  79      30.264  89.028  39.821  1.00  0.00           H  
ATOM   1166 HH12 ARG A  79      29.632  85.359  38.325  1.00  0.00           H  
ATOM   1167  HA  ARG A  79      26.255  92.034  40.516  1.00  0.00           H  
ATOM   1168 HH22 ARG A  79      31.499  85.794  39.576  1.00 42.90           H  
ATOM   1169  N   THR A  80      23.447  91.758  39.104  1.00 68.90           N  
ATOM   1170  CA  THR A  80      22.422  92.452  38.333  1.00 69.83           C  
ATOM   1171  C   THR A  80      21.231  92.837  39.205  1.00 69.62           C  
ATOM   1172  O   THR A  80      20.204  93.296  38.703  1.00 75.72           O  
ATOM   1173  CB  THR A  80      21.924  91.597  37.150  1.00 69.27           C  
ATOM   1174  OG1 THR A  80      21.055  92.379  36.322  1.00 72.73           O  
ATOM   1175  CG2 THR A  80      21.174  90.372  37.654  1.00 66.82           C  
ATOM   1176 HG21 THR A  80      21.780  89.817  38.224  1.00  0.00           H  
ATOM   1177  HG1 THR A  80      20.590  93.059  36.889  1.00  0.00           H  
ATOM   1178 HG22 THR A  80      20.387  90.659  38.200  1.00  0.00           H  
ATOM   1179 HG23 THR A  80      20.862  89.836  36.870  1.00  0.00           H  
ATOM   1180  H   THR A  80      23.213  90.909  39.578  1.00  0.00           H  
ATOM   1181  HA  THR A  80      22.850  93.283  37.977  1.00  0.00           H  
ATOM   1182  HB  THR A  80      22.716  91.296  36.619  1.00  0.00           H  
ATOM   1183  N   GLY A  81      21.377  92.658  40.513  1.00 64.55           N  
ATOM   1184  CA  GLY A  81      20.303  92.948  41.445  1.00 66.64           C  
ATOM   1185  C   GLY A  81      20.201  94.403  41.860  1.00 68.24           C  
ATOM   1186  O   GLY A  81      20.805  95.285  41.247  1.00 67.83           O  
ATOM   1187  HA2 GLY A  81      19.438  92.682  41.019  1.00  0.00           H  
ATOM   1188  HA3 GLY A  81      20.444  92.397  42.268  1.00  0.00           H  
ATOM   1189  H   GLY A  81      22.248  92.315  40.864  1.00  0.00           H  
ATOM   1190  N   THR A  82      19.424  94.646  42.912  1.00 66.93           N  
ATOM   1191  CA  THR A  82      19.200  95.990  43.432  1.00 68.87           C  
ATOM   1192  C   THR A  82      20.497  96.614  43.938  1.00 71.75           C  
ATOM   1193  O   THR A  82      20.737  97.810  43.757  1.00 73.42           O  
ATOM   1194  CB  THR A  82      18.165  95.972  44.578  1.00 68.01           C  
ATOM   1195  OG1 THR A  82      16.934  95.410  44.105  1.00 68.96           O  
ATOM   1196  CG2 THR A  82      17.907  97.377  45.100  1.00 65.44           C  
ATOM   1197 HG21 THR A  82      18.760  97.771  45.443  1.00  0.00           H  
ATOM   1198  HG1 THR A  82      16.271  95.403  44.853  1.00  0.00           H  
ATOM   1199 HG22 THR A  82      17.557  97.953  44.361  1.00  0.00           H  
ATOM   1200 HG23 THR A  82      17.235  97.331  45.839  1.00  0.00           H  
ATOM   1201  H   THR A  82      18.975  93.876  43.365  1.00  0.00           H  
ATOM   1202  HA  THR A  82      18.849  96.542  42.676  1.00  0.00           H  
ATOM   1203  HB  THR A  82      18.532  95.416  45.324  1.00  0.00           H  
ATOM   1204  N   TYR A  83      21.334  95.795  44.563  1.00 68.73           N  
ATOM   1205  CA  TYR A  83      22.580  96.276  45.146  1.00 68.34           C  
ATOM   1206  C   TYR A  83      23.781  95.918  44.278  1.00 69.90           C  
ATOM   1207  O   TYR A  83      24.825  95.506  44.782  1.00 71.45           O  
ATOM   1208  CB  TYR A  83      22.749  95.723  46.562  1.00 67.56           C  
ATOM   1209  CG  TYR A  83      21.639  96.138  47.503  1.00 68.74           C  
ATOM   1210  CD1 TYR A  83      20.481  95.379  47.623  1.00 70.25           C  
ATOM   1211  CD2 TYR A  83      21.744  97.294  48.264  1.00 66.87           C  
ATOM   1212  CE1 TYR A  83      19.463  95.758  48.478  1.00 68.11           C  
ATOM   1213  CE2 TYR A  83      20.732  97.680  49.121  1.00 70.13           C  
ATOM   1214  CZ  TYR A  83      19.594  96.909  49.224  1.00 71.90           C  
ATOM   1215  OH  TYR A  83      18.585  97.293  50.079  1.00 78.63           O  
ATOM   1216  HH  TYR A  83      18.946  97.333  51.011  1.00  0.00           H  
ATOM   1217  HB2 TYR A  83      22.771  94.724  46.514  1.00  0.00           H  
ATOM   1218  HB3 TYR A  83      23.619  96.050  46.931  1.00  0.00           H  
ATOM   1219  H   TYR A  83      21.104  94.825  44.636  1.00  0.00           H  
ATOM   1220  HD1 TYR A  83      20.382  94.544  47.081  1.00  0.00           H  
ATOM   1221  HD2 TYR A  83      22.567  97.857  48.190  1.00  0.00           H  
ATOM   1222  HE1 TYR A  83      18.637  95.200  48.555  1.00  0.00           H  
ATOM   1223  HE2 TYR A  83      20.824  98.515  49.664  1.00  0.00           H  
ATOM   1224  HA  TYR A  83      22.533  97.274  45.193  1.00  0.00           H  
ATOM   1225  N   ARG A  84      23.626  96.086  42.970  1.00 73.35           N  
ATOM   1226  CA  ARG A  84      24.692  95.775  42.026  1.00 76.77           C  
ATOM   1227  C   ARG A  84      25.793  96.834  42.074  1.00 78.14           C  
ATOM   1228  O   ARG A  84      26.948  96.558  41.749  1.00 79.71           O  
ATOM   1229  CB  ARG A  84      24.131  95.652  40.605  1.00 80.23           C  
ATOM   1230  CG  ARG A  84      23.963  96.977  39.874  1.00 85.62           C  
ATOM   1231  CD  ARG A  84      23.103  96.826  38.630  1.00 88.60           C  
ATOM   1232  NE  ARG A  84      21.684  96.742  38.961  1.00 91.87           N  
ATOM   1233  CZ  ARG A  84      20.863  97.787  38.989  1.00 94.56           C  
ATOM   1234  NH1 ARG A  84      21.318  98.998  38.700  1.00 96.63           N  
ATOM   1235  NH2 ARG A  84      19.585  97.620  39.302  1.00 93.64           N1+
ATOM   1236 HH11 ARG A  84      22.280  99.127  38.460  1.00  0.00           H  
ATOM   1237 HH21 ARG A  84      19.238  96.707  39.517  1.00  0.00           H  
ATOM   1238  HB2 ARG A  84      24.750  95.075  40.072  1.00  0.00           H  
ATOM   1239  HB3 ARG A  84      23.237  95.207  40.657  1.00  0.00           H  
ATOM   1240  HG2 ARG A  84      23.533  97.637  40.490  1.00  0.00           H  
ATOM   1241  HG3 ARG A  84      24.864  97.320  39.608  1.00  0.00           H  
ATOM   1242  HD2 ARG A  84      23.253  97.614  38.033  1.00  0.00           H  
ATOM   1243  HD3 ARG A  84      23.374  95.995  38.145  1.00  0.00           H  
ATOM   1244  H   ARG A  84      22.755  96.435  42.624  1.00  0.00           H  
ATOM   1245  HE  ARG A  84      21.306  95.843  39.180  1.00  0.00           H  
ATOM   1246 HH12 ARG A  84      20.699  99.783  38.722  1.00  0.00           H  
ATOM   1247  HA  ARG A  84      25.093  94.897  42.290  1.00  0.00           H  
ATOM   1248 HH22 ARG A  84      18.968  98.407  39.323  1.00 93.64           H  
ATOM   1249  N   GLN A  85      25.427  98.043  42.490  1.00 76.69           N  
ATOM   1250  CA  GLN A  85      26.365  99.155  42.547  1.00 80.49           C  
ATOM   1251  C   GLN A  85      27.085  99.172  43.888  1.00 75.78           C  
ATOM   1252  O   GLN A  85      28.086  99.867  44.061  1.00 79.03           O  
ATOM   1253  CB  GLN A  85      25.629 100.481  42.344  1.00 86.65           C  
ATOM   1254  CG  GLN A  85      24.699 100.505  41.142  1.00 92.05           C  
ATOM   1255  CD  GLN A  85      23.890 101.785  41.061  1.00 95.34           C  
ATOM   1256  OE1 GLN A  85      24.434 102.861  40.810  1.00 96.01           O  
ATOM   1257  NE2 GLN A  85      22.585 101.676  41.282  1.00 95.44           N  
ATOM   1258 HE21 GLN A  85      22.186 100.783  41.489  1.00  0.00           H  
ATOM   1259  HB2 GLN A  85      25.089 100.669  43.164  1.00  0.00           H  
ATOM   1260  HB3 GLN A  85      26.309 101.205  42.229  1.00  0.00           H  
ATOM   1261  HG2 GLN A  85      25.246 100.415  40.310  1.00  0.00           H  
ATOM   1262  HG3 GLN A  85      24.070  99.730  41.204  1.00  0.00           H  
ATOM   1263  H   GLN A  85      24.479  98.193  42.772  1.00  0.00           H  
ATOM   1264 HE22 GLN A  85      22.002 102.487  41.242  1.00  0.00           H  
ATOM   1265  HA  GLN A  85      27.037  99.038  41.816  1.00  0.00           H  
ATOM   1266  N   LEU A  86      26.566  98.398  44.834  1.00 72.97           N  
ATOM   1267  CA  LEU A  86      27.081  98.392  46.196  1.00 68.98           C  
ATOM   1268  C   LEU A  86      28.425  97.676  46.288  1.00 63.64           C  
ATOM   1269  O   LEU A  86      29.330  98.125  46.991  1.00 58.03           O  
ATOM   1270  CB  LEU A  86      26.071  97.729  47.134  1.00 65.22           C  
ATOM   1271  CG  LEU A  86      26.278  97.933  48.635  1.00 65.46           C  
ATOM   1272  CD1 LEU A  86      26.122  99.400  49.006  1.00 67.69           C  
ATOM   1273  CD2 LEU A  86      25.313  97.068  49.429  1.00 59.88           C  
ATOM   1274 HD11 LEU A  86      26.796  99.947  48.509  1.00  0.00           H  
ATOM   1275 HD21 LEU A  86      24.372  97.311  49.195  1.00  0.00           H  
ATOM   1276  HB2 LEU A  86      25.165  98.082  46.902  1.00  0.00           H  
ATOM   1277  HB3 LEU A  86      26.092  96.745  46.956  1.00  0.00           H  
ATOM   1278 HD12 LEU A  86      25.205  99.715  48.762  1.00  0.00           H  
ATOM   1279 HD13 LEU A  86      26.262  99.503  49.991  1.00  0.00           H  
ATOM   1280 HD22 LEU A  86      25.464  96.104  49.209  1.00  0.00           H  
ATOM   1281 HD23 LEU A  86      25.468  97.219  50.405  1.00  0.00           H  
ATOM   1282  H   LEU A  86      25.798  97.801  44.604  1.00  0.00           H  
ATOM   1283  HA  LEU A  86      27.222  99.343  46.473  1.00  0.00           H  
ATOM   1284  HG  LEU A  86      27.210  97.653  48.865  1.00  0.00           H  
ATOM   1285  N   PHE A  87      28.552  96.567  45.568  1.00 61.51           N  
ATOM   1286  CA  PHE A  87      29.745  95.733  45.656  1.00 61.30           C  
ATOM   1287  C   PHE A  87      30.732  95.978  44.508  1.00 66.16           C  
ATOM   1288  O   PHE A  87      30.332  96.260  43.377  1.00 68.89           O  
ATOM   1289  CB  PHE A  87      29.351  94.252  45.704  1.00 61.38           C  
ATOM   1290  CG  PHE A  87      28.352  93.918  46.783  1.00 57.42           C  
ATOM   1291  CD1 PHE A  87      28.768  93.673  48.084  1.00 55.09           C  
ATOM   1292  CD2 PHE A  87      26.997  93.836  46.493  1.00 55.51           C  
ATOM   1293  CE1 PHE A  87      27.851  93.362  49.075  1.00 54.11           C  
ATOM   1294  CE2 PHE A  87      26.077  93.526  47.482  1.00 55.13           C  
ATOM   1295  CZ  PHE A  87      26.506  93.288  48.773  1.00 55.04           C  
ATOM   1296  HB2 PHE A  87      28.958  94.001  44.819  1.00  0.00           H  
ATOM   1297  HB3 PHE A  87      30.177  93.709  45.859  1.00  0.00           H  
ATOM   1298  H   PHE A  87      27.812  96.298  44.951  1.00  0.00           H  
ATOM   1299  HD1 PHE A  87      29.741  93.721  48.309  1.00  0.00           H  
ATOM   1300  HD2 PHE A  87      26.681  94.003  45.559  1.00  0.00           H  
ATOM   1301  HE1 PHE A  87      28.164  93.191  50.009  1.00  0.00           H  
ATOM   1302  HE2 PHE A  87      25.103  93.475  47.261  1.00  0.00           H  
ATOM   1303  HZ  PHE A  87      25.844  93.063  49.488  1.00  0.00           H  
ATOM   1304  HA  PHE A  87      30.214  95.988  46.502  1.00  0.00           H  
ATOM   1305  N   HIS A  88      32.024  95.879  44.815  1.00 69.93           N  
ATOM   1306  CA  HIS A  88      33.074  95.878  43.799  1.00 78.92           C  
ATOM   1307  C   HIS A  88      33.080  94.493  43.160  1.00 72.82           C  
ATOM   1308  O   HIS A  88      32.950  93.488  43.862  1.00 69.66           O  
ATOM   1309  CB  HIS A  88      34.435  96.176  44.446  1.00 89.31           C  
ATOM   1310  CG  HIS A  88      35.552  96.410  43.471  1.00 99.34           C  
ATOM   1311  ND1 HIS A  88      36.075  95.411  42.678  1.00 102.0           N  
ATOM   1312  CD2 HIS A  88      36.272  97.524  43.190  1.00 104.9           C  
ATOM   1313  CE1 HIS A  88      37.054  95.901  41.938  1.00 104.7           C  
ATOM   1314  NE2 HIS A  88      37.193  97.182  42.230  1.00 106.9           N  
ATOM   1315  HB2 HIS A  88      34.339  96.992  45.016  1.00  0.00           H  
ATOM   1316  HB3 HIS A  88      34.683  95.401  45.027  1.00  0.00           H  
ATOM   1317  H   HIS A  88      32.285  95.802  45.777  1.00  0.00           H  
ATOM   1318  HD2 HIS A  88      36.154  98.426  43.604  1.00  0.00           H  
ATOM   1319  HE1 HIS A  88      37.597  95.390  41.271  1.00  0.00           H  
ATOM   1320  HE2 HIS A  88      37.861  97.802  41.819  1.00  0.00           H  
ATOM   1321  HA  HIS A  88      32.905  96.583  43.110  1.00  0.00           H  
ATOM   1322  N   PRO A  89      33.200  94.438  41.824  1.00 70.33           N  
ATOM   1323  CA  PRO A  89      33.223  93.202  41.032  1.00 67.49           C  
ATOM   1324  C   PRO A  89      34.201  92.152  41.561  1.00 62.79           C  
ATOM   1325  O   PRO A  89      33.905  90.959  41.486  1.00 59.97           O  
ATOM   1326  CB  PRO A  89      33.665  93.691  39.655  1.00 69.24           C  
ATOM   1327  CG  PRO A  89      33.122  95.073  39.581  1.00 72.71           C  
ATOM   1328  CD  PRO A  89      33.233  95.636  40.966  1.00 72.59           C  
ATOM   1329  HB2 PRO A  89      34.662  93.692  39.578  1.00  0.00           H  
ATOM   1330  HB3 PRO A  89      33.284  93.117  38.930  1.00  0.00           H  
ATOM   1331  HG2 PRO A  89      33.653  95.623  38.936  1.00  0.00           H  
ATOM   1332  HG3 PRO A  89      32.167  95.058  39.286  1.00  0.00           H  
ATOM   1333  HD2 PRO A  89      32.467  96.246  41.170  1.00  0.00           H  
ATOM   1334  HD3 PRO A  89      34.089  96.139  41.082  1.00  0.00           H  
ATOM   1335  HA  PRO A  89      32.336  92.740  41.048  1.00  0.00           H  
ATOM   1336  N   GLU A  90      35.342  92.594  42.084  1.00 64.74           N  
ATOM   1337  CA  GLU A  90      36.333  91.694  42.674  1.00 66.26           C  
ATOM   1338  C   GLU A  90      35.777  90.900  43.856  1.00 61.38           C  
ATOM   1339  O   GLU A  90      36.185  89.764  44.094  1.00 62.57           O  
ATOM   1340  CB  GLU A  90      37.570  92.474  43.133  1.00 73.27           C  
ATOM   1341  CG  GLU A  90      38.609  92.734  42.054  1.00 85.77           C  
ATOM   1342  CD  GLU A  90      39.862  93.399  42.601  1.00 96.87           C  
ATOM   1343  OE1 GLU A  90      39.752  94.165  43.581  1.00 101.4           O  
ATOM   1344  OE2 GLU A  90      40.958  93.148  42.056  1.00 97.75           O1-
ATOM   1345  HB2 GLU A  90      37.265  93.356  43.492  1.00  0.00           H  
ATOM   1346  HB3 GLU A  90      38.009  91.958  43.869  1.00  0.00           H  
ATOM   1347  HG2 GLU A  90      38.863  91.863  41.634  1.00  0.00           H  
ATOM   1348  HG3 GLU A  90      38.208  93.327  41.356  1.00  0.00           H  
ATOM   1349  H   GLU A  90      35.529  93.576  42.073  1.00  0.00           H  
ATOM   1350  HA  GLU A  90      36.584  91.045  41.956  1.00  0.00           H  
ATOM   1351  N   GLN A  91      34.853  91.507  44.596  1.00 53.01           N  
ATOM   1352  CA  GLN A  91      34.287  90.882  45.789  1.00 51.82           C  
ATOM   1353  C   GLN A  91      33.388  89.699  45.443  1.00 50.80           C  
ATOM   1354  O   GLN A  91      33.136  88.833  46.281  1.00 52.93           O  
ATOM   1355  CB  GLN A  91      33.485  91.902  46.598  1.00 51.93           C  
ATOM   1356  CG  GLN A  91      34.225  93.190  46.906  1.00 57.79           C  
ATOM   1357  CD  GLN A  91      33.357  94.191  47.643  1.00 64.47           C  
ATOM   1358  OE1 GLN A  91      32.849  95.144  47.051  1.00 72.31           O  
ATOM   1359  NE2 GLN A  91      33.178  93.976  48.941  1.00 58.03           N  
ATOM   1360 HE21 GLN A  91      33.606  93.187  49.381  1.00  0.00           H  
ATOM   1361  HB2 GLN A  91      32.659  92.130  46.083  1.00  0.00           H  
ATOM   1362  HB3 GLN A  91      33.221  91.478  47.464  1.00  0.00           H  
ATOM   1363  HG2 GLN A  91      35.023  92.977  47.469  1.00  0.00           H  
ATOM   1364  HG3 GLN A  91      34.533  93.600  46.047  1.00  0.00           H  
ATOM   1365  H   GLN A  91      34.537  92.417  44.328  1.00  0.00           H  
ATOM   1366 HE22 GLN A  91      32.615  94.603  49.479  1.00  0.00           H  
ATOM   1367  HA  GLN A  91      35.055  90.544  46.333  1.00  0.00           H  
ATOM   1368  N   LEU A  92      32.901  89.674  44.207  1.00 52.43           N  
ATOM   1369  CA  LEU A  92      31.969  88.642  43.769  1.00 48.32           C  
ATOM   1370  C   LEU A  92      32.682  87.584  42.929  1.00 48.97           C  
ATOM   1371  O   LEU A  92      32.911  87.778  41.735  1.00 51.93           O  
ATOM   1372  CB  LEU A  92      30.820  89.277  42.984  1.00 42.57           C  
ATOM   1373  CG  LEU A  92      30.153  90.463  43.692  1.00 44.93           C  
ATOM   1374  CD1 LEU A  92      29.044  91.067  42.845  1.00 42.95           C  
ATOM   1375  CD2 LEU A  92      29.618  90.046  45.052  1.00 46.88           C  
ATOM   1376 HD11 LEU A  92      29.421  91.388  41.976  1.00  0.00           H  
ATOM   1377 HD21 LEU A  92      28.944  89.316  44.939  1.00  0.00           H  
ATOM   1378  HB2 LEU A  92      31.177  89.594  42.105  1.00  0.00           H  
ATOM   1379  HB3 LEU A  92      30.125  88.577  42.820  1.00  0.00           H  
ATOM   1380 HD12 LEU A  92      28.345  90.376  42.661  1.00  0.00           H  
ATOM   1381 HD13 LEU A  92      28.637  91.834  43.341  1.00  0.00           H  
ATOM   1382 HD22 LEU A  92      30.368  89.711  45.622  1.00  0.00           H  
ATOM   1383 HD23 LEU A  92      29.190  90.837  45.490  1.00  0.00           H  
ATOM   1384  H   LEU A  92      33.181  90.383  43.559  1.00  0.00           H  
ATOM   1385  HA  LEU A  92      31.593  88.187  44.576  1.00  0.00           H  
ATOM   1386  HG  LEU A  92      30.852  91.166  43.826  1.00  0.00           H  
ATOM   1387  N   ILE A  93      33.026  86.465  43.564  1.00 47.65           N  
ATOM   1388  CA  ILE A  93      33.817  85.419  42.922  1.00 46.46           C  
ATOM   1389  C   ILE A  93      32.980  84.185  42.591  1.00 45.19           C  
ATOM   1390  O   ILE A  93      32.294  83.642  43.456  1.00 47.58           O  
ATOM   1391  CB  ILE A  93      34.983  84.982  43.826  1.00 46.98           C  
ATOM   1392  CG1 ILE A  93      35.733  86.202  44.364  1.00 47.89           C  
ATOM   1393  CG2 ILE A  93      35.926  84.050  43.077  1.00 46.30           C  
ATOM   1394  CD1 ILE A  93      36.760  85.862  45.418  1.00 39.84           C  
ATOM   1395 HG21 ILE A  93      35.428  83.237  42.776  1.00  0.00           H  
ATOM   1396 HD11 ILE A  93      36.312  85.420  46.195  1.00  0.00           H  
ATOM   1397 HG12 ILE A  93      36.196  86.652  43.601  1.00  0.00           H  
ATOM   1398 HG13 ILE A  93      35.069  86.836  44.760  1.00  0.00           H  
ATOM   1399 HG22 ILE A  93      36.298  84.518  42.275  1.00  0.00           H  
ATOM   1400 HG23 ILE A  93      36.672  83.783  43.687  1.00  0.00           H  
ATOM   1401 HD12 ILE A  93      37.441  85.237  45.037  1.00  0.00           H  
ATOM   1402 HD13 ILE A  93      37.207  86.704  45.721  1.00  0.00           H  
ATOM   1403  H   ILE A  93      32.733  86.337  44.511  1.00  0.00           H  
ATOM   1404  HA  ILE A  93      34.165  85.813  42.072  1.00  0.00           H  
ATOM   1405  HB  ILE A  93      34.607  84.480  44.605  1.00  0.00           H  
ATOM   1406  N   THR A  94      33.046  83.742  41.338  1.00 46.49           N  
ATOM   1407  CA  THR A  94      32.299  82.566  40.902  1.00 47.29           C  
ATOM   1408  C   THR A  94      33.163  81.581  40.120  1.00 50.01           C  
ATOM   1409  O   THR A  94      34.108  81.972  39.438  1.00 51.77           O  
ATOM   1410  CB  THR A  94      31.088  82.948  40.030  1.00 47.90           C  
ATOM   1411  OG1 THR A  94      31.526  83.733  38.915  1.00 54.21           O  
ATOM   1412  CG2 THR A  94      30.085  83.744  40.836  1.00 45.82           C  
ATOM   1413 HG21 THR A  94      29.768  83.199  41.612  1.00  0.00           H  
ATOM   1414  HG1 THR A  94      32.457  83.462  38.672  1.00  0.00           H  
ATOM   1415 HG22 THR A  94      30.514  84.580  41.179  1.00  0.00           H  
ATOM   1416 HG23 THR A  94      29.310  83.980  40.250  1.00  0.00           H  
ATOM   1417  H   THR A  94      33.621  84.226  40.679  1.00  0.00           H  
ATOM   1418  HA  THR A  94      31.984  82.126  41.743  1.00  0.00           H  
ATOM   1419  HB  THR A  94      30.652  82.109  39.705  1.00  0.00           H  
ATOM   1420  N   GLY A  95      32.824  80.300  40.225  1.00 49.37           N  
ATOM   1421  CA  GLY A  95      33.498  79.262  39.469  1.00 49.95           C  
ATOM   1422  C   GLY A  95      32.649  78.793  38.302  1.00 51.74           C  
ATOM   1423  O   GLY A  95      31.644  79.420  37.967  1.00 53.38           O  
ATOM   1424  HA2 GLY A  95      34.365  79.620  39.122  1.00  0.00           H  
ATOM   1425  HA3 GLY A  95      33.685  78.486  40.071  1.00  0.00           H  
ATOM   1426  H   GLY A  95      32.082  80.044  40.844  1.00  0.00           H  
ATOM   1427  N   LYS A  96      33.048  77.684  37.686  1.00 50.48           N  
ATOM   1428  CA  LYS A  96      32.335  77.151  36.528  1.00 54.73           C  
ATOM   1429  C   LYS A  96      31.217  76.185  36.913  1.00 52.86           C  
ATOM   1430  O   LYS A  96      30.050  76.428  36.611  1.00 56.88           O  
ATOM   1431  CB  LYS A  96      33.309  76.484  35.553  1.00 59.66           C  
ATOM   1432  CG  LYS A  96      33.753  77.389  34.417  1.00 73.90           C  
ATOM   1433  CD  LYS A  96      32.578  77.746  33.519  1.00 83.57           C  
ATOM   1434  CE  LYS A  96      32.982  78.724  32.427  1.00 90.64           C  
ATOM   1435  NZ  LYS A  96      33.385  80.045  32.983  1.00 94.01           N1+
ATOM   1436  HZ1 LYS A  96      32.622  80.443  33.493  1.00  0.00           H  
ATOM   1437  HB2 LYS A  96      34.119  76.193  36.063  1.00  0.00           H  
ATOM   1438  HB3 LYS A  96      32.865  75.678  35.161  1.00  0.00           H  
ATOM   1439  HG2 LYS A  96      34.144  78.227  34.797  1.00  0.00           H  
ATOM   1440  HG3 LYS A  96      34.451  76.921  33.875  1.00  0.00           H  
ATOM   1441  HD2 LYS A  96      32.226  76.911  33.096  1.00  0.00           H  
ATOM   1442  HD3 LYS A  96      31.856  78.158  34.074  1.00  0.00           H  
ATOM   1443  HE2 LYS A  96      33.749  78.339  31.914  1.00  0.00           H  
ATOM   1444  HE3 LYS A  96      32.209  78.856  31.806  1.00  0.00           H  
ATOM   1445  HZ2 LYS A  96      34.163  79.929  33.600  1.00  0.00           H  
ATOM   1446  H   LYS A  96      33.857  77.203  38.024  1.00  0.00           H  
ATOM   1447  HA  LYS A  96      31.901  77.930  36.076  1.00  0.00           H  
ATOM   1448  HZ3 LYS A  96      33.641  80.651  32.230  1.00 94.01           H  
ATOM   1449  N   GLU A  97      31.576  75.086  37.569  1.00 48.23           N  
ATOM   1450  CA  GLU A  97      30.583  74.117  38.023  1.00 49.03           C  
ATOM   1451  C   GLU A  97      30.706  73.857  39.522  1.00 41.09           C  
ATOM   1452  O   GLU A  97      31.799  73.930  40.085  1.00 37.89           O  
ATOM   1453  CB  GLU A  97      30.686  72.811  37.231  1.00 49.62           C  
ATOM   1454  CG  GLU A  97      32.046  72.145  37.280  1.00 53.85           C  
ATOM   1455  CD  GLU A  97      32.103  70.887  36.434  1.00 55.73           C  
ATOM   1456  OE1 GLU A  97      33.204  70.315  36.290  1.00 61.37           O  
ATOM   1457  OE2 GLU A  97      31.047  70.470  35.913  1.00 48.37           O1-
ATOM   1458  HB2 GLU A  97      30.010  72.171  37.595  1.00  0.00           H  
ATOM   1459  HB3 GLU A  97      30.468  73.006  36.275  1.00  0.00           H  
ATOM   1460  HG2 GLU A  97      32.734  72.790  36.947  1.00  0.00           H  
ATOM   1461  HG3 GLU A  97      32.256  71.906  38.228  1.00  0.00           H  
ATOM   1462  H   GLU A  97      32.544  74.920  37.755  1.00  0.00           H  
ATOM   1463  HA  GLU A  97      29.679  74.510  37.855  1.00  0.00           H  
ATOM   1464  N   ASP A  98      29.582  73.551  40.162  1.00 36.41           N  
ATOM   1465  CA  ASP A  98      29.545  73.454  41.619  1.00 39.21           C  
ATOM   1466  C   ASP A  98      30.087  72.136  42.171  1.00 37.48           C  
ATOM   1467  O   ASP A  98      30.562  71.282  41.423  1.00 35.27           O  
ATOM   1468  CB  ASP A  98      28.134  73.736  42.158  1.00 36.50           C  
ATOM   1469  CG  ASP A  98      27.045  72.987  41.407  1.00 37.63           C  
ATOM   1470  OD1 ASP A  98      27.111  71.744  41.299  1.00 38.83           O  
ATOM   1471  OD2 ASP A  98      26.101  73.652  40.930  1.00 39.79           O1-
ATOM   1472  HB2 ASP A  98      28.101  73.469  43.121  1.00  0.00           H  
ATOM   1473  HB3 ASP A  98      27.954  74.717  42.087  1.00  0.00           H  
ATOM   1474  H   ASP A  98      28.747  73.384  39.637  1.00  0.00           H  
ATOM   1475  HA  ASP A  98      30.168  74.163  41.949  1.00  0.00           H  
ATOM   1476  N   ALA A  99      29.997  71.983  43.488  1.00 33.27           N  
ATOM   1477  CA  ALA A  99      30.523  70.808  44.171  1.00 32.79           C  
ATOM   1478  C   ALA A  99      29.529  69.649  44.194  1.00 34.62           C  
ATOM   1479  O   ALA A  99      29.814  68.597  44.763  1.00 35.27           O  
ATOM   1480  CB  ALA A  99      30.945  71.169  45.583  1.00 31.05           C  
ATOM   1481  HB1 ALA A  99      30.950  72.163  45.689  1.00  0.00           H  
ATOM   1482  HB2 ALA A  99      30.302  70.775  46.239  1.00  0.00           H  
ATOM   1483  HB3 ALA A  99      31.862  70.807  45.751  1.00  0.00           H  
ATOM   1484  H   ALA A  99      29.554  72.698  44.028  1.00  0.00           H  
ATOM   1485  HA  ALA A  99      31.320  70.498  43.653  1.00  0.00           H  
ATOM   1486  N   ALA A 100      28.365  69.856  43.583  1.00 33.65           N  
ATOM   1487  CA  ALA A 100      27.350  68.812  43.439  1.00 32.86           C  
ATOM   1488  C   ALA A 100      26.968  68.124  44.751  1.00 36.56           C  
ATOM   1489  O   ALA A 100      26.903  66.894  44.813  1.00 30.86           O  
ATOM   1490  CB  ALA A 100      27.795  67.780  42.416  1.00 32.35           C  
ATOM   1491  HB1 ALA A 100      27.936  68.223  41.531  1.00  0.00           H  
ATOM   1492  HB2 ALA A 100      28.654  67.361  42.711  1.00  0.00           H  
ATOM   1493  HB3 ALA A 100      27.088  67.077  42.334  1.00  0.00           H  
ATOM   1494  H   ALA A 100      28.176  70.763  43.207  1.00  0.00           H  
ATOM   1495  HA  ALA A 100      26.524  69.278  43.122  1.00  0.00           H  
ATOM   1496  N   ASN A 101      26.721  68.922  45.787  1.00 29.69           N  
ATOM   1497  CA  ASN A 101      26.392  68.408  47.118  1.00 36.42           C  
ATOM   1498  C   ASN A 101      27.439  67.443  47.674  1.00 33.15           C  
ATOM   1499  O   ASN A 101      27.135  66.616  48.533  1.00 30.10           O  
ATOM   1500  CB  ASN A 101      25.010  67.743  47.132  1.00 38.36           C  
ATOM   1501  CG  ASN A 101      23.891  68.710  46.802  1.00 38.73           C  
ATOM   1502  OD1 ASN A 101      22.816  68.304  46.361  1.00 41.01           O  
ATOM   1503  ND2 ASN A 101      24.142  69.998  47.006  1.00 39.92           N  
ATOM   1504 HD21 ASN A 101      25.033  70.284  47.360  1.00  0.00           H  
ATOM   1505  HB2 ASN A 101      25.004  67.002  46.461  1.00  0.00           H  
ATOM   1506  HB3 ASN A 101      24.846  67.360  48.041  1.00  0.00           H  
ATOM   1507  H   ASN A 101      26.762  69.912  45.651  1.00  0.00           H  
ATOM   1508 HD22 ASN A 101      23.440  70.682  46.806  1.00  0.00           H  
ATOM   1509  HA  ASN A 101      26.382  69.208  47.719  1.00  0.00           H  
ATOM   1510  N   ASN A 102      28.668  67.555  47.180  1.00 30.01           N  
ATOM   1511  CA  ASN A 102      29.744  66.655  47.575  1.00 31.32           C  
ATOM   1512  C   ASN A 102      30.851  67.423  48.290  1.00 33.45           C  
ATOM   1513  O   ASN A 102      31.567  68.210  47.669  1.00 31.04           O  
ATOM   1514  CB  ASN A 102      30.301  65.936  46.339  1.00 33.80           C  
ATOM   1515  CG  ASN A 102      31.242  64.793  46.687  1.00 36.88           C  
ATOM   1516  OD1 ASN A 102      31.783  64.721  47.789  1.00 39.31           O  
ATOM   1517  ND2 ASN A 102      31.450  63.894  45.730  1.00 37.24           N  
ATOM   1518 HD21 ASN A 102      30.998  63.994  44.844  1.00  0.00           H  
ATOM   1519  HB2 ASN A 102      29.535  65.571  45.809  1.00  0.00           H  
ATOM   1520  HB3 ASN A 102      30.797  66.599  45.779  1.00  0.00           H  
ATOM   1521  H   ASN A 102      28.860  68.279  46.517  1.00  0.00           H  
ATOM   1522 HD22 ASN A 102      32.059  63.118  45.897  1.00  0.00           H  
ATOM   1523  HA  ASN A 102      29.378  65.974  48.209  1.00  0.00           H  
ATOM   1524  N   TYR A 103      30.976  67.187  49.595  1.00 34.93           N  
ATOM   1525  CA  TYR A 103      31.999  67.828  50.422  1.00 31.08           C  
ATOM   1526  C   TYR A 103      33.392  67.690  49.817  1.00 33.89           C  
ATOM   1527  O   TYR A 103      34.132  68.668  49.717  1.00 34.74           O  
ATOM   1528  CB  TYR A 103      31.990  67.235  51.838  1.00 34.08           C  
ATOM   1529  CG  TYR A 103      33.129  67.711  52.722  1.00 38.16           C  
ATOM   1530  CD1 TYR A 103      34.350  67.044  52.740  1.00 39.67           C  
ATOM   1531  CD2 TYR A 103      32.977  68.817  53.548  1.00 33.05           C  
ATOM   1532  CE1 TYR A 103      35.391  67.473  53.543  1.00 40.44           C  
ATOM   1533  CE2 TYR A 103      34.013  69.254  54.357  1.00 36.30           C  
ATOM   1534  CZ  TYR A 103      35.217  68.577  54.351  1.00 41.86           C  
ATOM   1535  OH  TYR A 103      36.254  69.003  55.151  1.00 40.61           O  
ATOM   1536  HH  TYR A 103      36.496  69.940  54.899  1.00  0.00           H  
ATOM   1537  HB2 TYR A 103      31.126  67.481  52.277  1.00  0.00           H  
ATOM   1538  HB3 TYR A 103      32.045  66.239  51.764  1.00  0.00           H  
ATOM   1539  H   TYR A 103      30.344  66.544  50.028  1.00  0.00           H  
ATOM   1540  HD1 TYR A 103      34.477  66.239  52.161  1.00  0.00           H  
ATOM   1541  HD2 TYR A 103      32.105  69.306  53.559  1.00  0.00           H  
ATOM   1542  HE1 TYR A 103      36.264  66.986  53.538  1.00  0.00           H  
ATOM   1543  HE2 TYR A 103      33.890  70.055  54.942  1.00  0.00           H  
ATOM   1544  HA  TYR A 103      31.777  68.802  50.464  1.00  0.00           H  
ATOM   1545  N   ALA A 104      33.741  66.469  49.423  1.00 32.59           N  
ATOM   1546  CA  ALA A 104      35.066  66.178  48.885  1.00 40.16           C  
ATOM   1547  C   ALA A 104      35.347  66.958  47.605  1.00 34.34           C  
ATOM   1548  O   ALA A 104      36.478  67.370  47.356  1.00 45.01           O  
ATOM   1549  CB  ALA A 104      35.223  64.684  48.645  1.00 34.85           C  
ATOM   1550  HB1 ALA A 104      35.105  64.190  49.506  1.00  0.00           H  
ATOM   1551  HB2 ALA A 104      34.531  64.372  47.994  1.00  0.00           H  
ATOM   1552  HB3 ALA A 104      36.136  64.508  48.277  1.00  0.00           H  
ATOM   1553  H   ALA A 104      33.075  65.727  49.498  1.00  0.00           H  
ATOM   1554  HA  ALA A 104      35.738  66.472  49.565  1.00  0.00           H  
ATOM   1555  N   ARG A 105      34.310  67.161  46.799  1.00 35.20           N  
ATOM   1556  CA  ARG A 105      34.449  67.891  45.545  1.00 39.02           C  
ATOM   1557  C   ARG A 105      34.685  69.379  45.804  1.00 37.57           C  
ATOM   1558  O   ARG A 105      35.455  70.029  45.097  1.00 37.00           O  
ATOM   1559  CB  ARG A 105      33.212  67.684  44.666  1.00 39.75           C  
ATOM   1560  CG  ARG A 105      33.347  68.213  43.246  1.00 39.98           C  
ATOM   1561  CD  ARG A 105      32.173  67.769  42.382  1.00 36.26           C  
ATOM   1562  NE  ARG A 105      32.229  68.333  41.036  1.00 39.88           N  
ATOM   1563  CZ  ARG A 105      32.848  67.759  40.009  1.00 46.34           C  
ATOM   1564  NH1 ARG A 105      33.470  66.599  40.169  1.00 37.27           N  
ATOM   1565  NH2 ARG A 105      32.847  68.345  38.820  1.00 49.86           N1+
ATOM   1566 HH11 ARG A 105      33.474  66.153  41.064  1.00  0.00           H  
ATOM   1567 HH21 ARG A 105      32.380  69.220  38.694  1.00  0.00           H  
ATOM   1568  HB2 ARG A 105      33.022  66.703  44.619  1.00  0.00           H  
ATOM   1569  HB3 ARG A 105      32.438  68.145  45.100  1.00  0.00           H  
ATOM   1570  HG2 ARG A 105      33.379  69.212  43.270  1.00  0.00           H  
ATOM   1571  HG3 ARG A 105      34.197  67.870  42.846  1.00  0.00           H  
ATOM   1572  HD2 ARG A 105      32.180  66.771  42.316  1.00  0.00           H  
ATOM   1573  HD3 ARG A 105      31.322  68.060  42.819  1.00  0.00           H  
ATOM   1574  H   ARG A 105      33.413  66.804  47.059  1.00  0.00           H  
ATOM   1575  HE  ARG A 105      31.772  69.208  40.876  1.00  0.00           H  
ATOM   1576 HH12 ARG A 105      33.935  66.170  39.394  1.00  0.00           H  
ATOM   1577  HA  ARG A 105      35.246  67.532  45.060  1.00  0.00           H  
ATOM   1578 HH22 ARG A 105      33.313  67.912  38.049  1.00 49.86           H  
ATOM   1579  N   GLY A 106      34.026  69.911  46.826  1.00 37.79           N  
ATOM   1580  CA  GLY A 106      34.176  71.312  47.173  1.00 40.96           C  
ATOM   1581  C   GLY A 106      35.472  71.588  47.910  1.00 42.39           C  
ATOM   1582  O   GLY A 106      36.077  72.648  47.748  1.00 43.83           O  
ATOM   1583  HA2 GLY A 106      34.158  71.856  46.334  1.00  0.00           H  
ATOM   1584  HA3 GLY A 106      33.410  71.586  47.754  1.00  0.00           H  
ATOM   1585  H   GLY A 106      33.414  69.335  47.368  1.00  0.00           H  
ATOM   1586  N   HIS A 107      35.902  70.625  48.717  1.00 38.12           N  
ATOM   1587  CA  HIS A 107      37.098  70.785  49.532  1.00 38.13           C  
ATOM   1588  C   HIS A 107      38.371  70.461  48.753  1.00 42.31           C  
ATOM   1589  O   HIS A 107      39.284  71.281  48.674  1.00 44.03           O  
ATOM   1590  CB  HIS A 107      37.013  69.905  50.782  1.00 37.08           C  
ATOM   1591  CG  HIS A 107      38.166  70.077  51.722  1.00 49.07           C  
ATOM   1592  ND1 HIS A 107      39.287  69.276  51.679  1.00 44.91           N  
ATOM   1593  CD2 HIS A 107      38.369  70.953  52.734  1.00 49.81           C  
ATOM   1594  CE1 HIS A 107      40.132  69.654  52.621  1.00 45.31           C  
ATOM   1595  NE2 HIS A 107      39.599  70.670  53.276  1.00 46.65           N  
ATOM   1596  HB2 HIS A 107      36.169  70.129  51.270  1.00  0.00           H  
ATOM   1597  HB3 HIS A 107      36.979  68.948  50.495  1.00  0.00           H  
ATOM   1598  H   HIS A 107      35.391  69.767  48.766  1.00  0.00           H  
ATOM   1599  HD2 HIS A 107      37.741  71.672  53.032  1.00  0.00           H  
ATOM   1600  HE1 HIS A 107      41.024  69.242  52.806  1.00  0.00           H  
ATOM   1601  HE2 HIS A 107      40.022  71.154  54.042  1.00  0.00           H  
ATOM   1602  HA  HIS A 107      37.144  71.746  49.804  1.00  0.00           H  
ATOM   1603  N   TYR A 108      38.422  69.265  48.175  1.00 36.61           N  
ATOM   1604  CA  TYR A 108      39.636  68.782  47.524  1.00 39.87           C  
ATOM   1605  C   TYR A 108      39.741  69.148  46.045  1.00 46.44           C  
ATOM   1606  O   TYR A 108      40.685  69.820  45.631  1.00 57.38           O  
ATOM   1607  CB  TYR A 108      39.764  67.267  47.696  1.00 38.95           C  
ATOM   1608  CG  TYR A 108      39.944  66.834  49.132  1.00 53.39           C  
ATOM   1609  CD1 TYR A 108      41.167  66.985  49.773  1.00 40.28           C  
ATOM   1610  CD2 TYR A 108      38.892  66.277  49.847  1.00 37.64           C  
ATOM   1611  CE1 TYR A 108      41.339  66.591  51.085  1.00 48.54           C  
ATOM   1612  CE2 TYR A 108      39.054  65.881  51.162  1.00 43.22           C  
ATOM   1613  CZ  TYR A 108      40.280  66.042  51.776  1.00 44.68           C  
ATOM   1614  OH  TYR A 108      40.450  65.650  53.083  1.00 44.44           O  
ATOM   1615  HH  TYR A 108      39.837  64.884  53.275  1.00  0.00           H  
ATOM   1616  HB2 TYR A 108      38.938  66.836  47.334  1.00  0.00           H  
ATOM   1617  HB3 TYR A 108      40.553  66.952  47.168  1.00  0.00           H  
ATOM   1618  H   TYR A 108      37.609  68.682  48.186  1.00  0.00           H  
ATOM   1619  HD1 TYR A 108      41.936  67.386  49.276  1.00  0.00           H  
ATOM   1620  HD2 TYR A 108      38.003  66.160  49.404  1.00  0.00           H  
ATOM   1621  HE1 TYR A 108      42.227  66.703  51.531  1.00  0.00           H  
ATOM   1622  HE2 TYR A 108      38.288  65.481  51.665  1.00  0.00           H  
ATOM   1623  HA  TYR A 108      40.393  69.250  47.981  1.00  0.00           H  
ATOM   1624  N   THR A 109      38.772  68.700  45.254  1.00 47.97           N  
ATOM   1625  CA  THR A 109      38.844  68.836  43.803  1.00 43.76           C  
ATOM   1626  C   THR A 109      38.780  70.286  43.327  1.00 45.83           C  
ATOM   1627  O   THR A 109      39.747  70.806  42.772  1.00 50.13           O  
ATOM   1628  CB  THR A 109      37.736  68.022  43.110  1.00 42.65           C  
ATOM   1629  OG1 THR A 109      37.792  66.663  43.561  1.00 43.96           O  
ATOM   1630  CG2 THR A 109      37.912  68.060  41.599  1.00 41.51           C  
ATOM   1631 HG21 THR A 109      37.869  69.006  41.279  1.00  0.00           H  
ATOM   1632  HG1 THR A 109      36.872  66.273  43.535  1.00  0.00           H  
ATOM   1633 HG22 THR A 109      38.801  67.673  41.353  1.00  0.00           H  
ATOM   1634 HG23 THR A 109      37.182  67.526  41.173  1.00  0.00           H  
ATOM   1635  H   THR A 109      37.973  68.259  45.663  1.00  0.00           H  
ATOM   1636  HA  THR A 109      39.740  68.474  43.546  1.00  0.00           H  
ATOM   1637  HB  THR A 109      36.849  68.422  43.341  1.00  0.00           H  
ATOM   1638  N   ILE A 110      37.640  70.934  43.543  1.00 46.18           N  
ATOM   1639  CA  ILE A 110      37.438  72.301  43.072  1.00 47.32           C  
ATOM   1640  C   ILE A 110      38.129  73.321  43.976  1.00 48.21           C  
ATOM   1641  O   ILE A 110      38.646  74.334  43.501  1.00 50.99           O  
ATOM   1642  CB  ILE A 110      35.936  72.639  42.956  1.00 45.64           C  
ATOM   1643  CG1 ILE A 110      35.227  71.607  42.079  1.00 46.07           C  
ATOM   1644  CG2 ILE A 110      35.735  74.038  42.391  1.00 45.14           C  
ATOM   1645  CD1 ILE A 110      33.747  71.862  41.919  1.00 49.25           C  
ATOM   1646 HG21 ILE A 110      36.170  74.709  42.991  1.00  0.00           H  
ATOM   1647 HD11 ILE A 110      33.304  71.847  42.815  1.00  0.00           H  
ATOM   1648 HG12 ILE A 110      35.651  71.615  41.173  1.00  0.00           H  
ATOM   1649 HG13 ILE A 110      35.351  70.703  42.488  1.00  0.00           H  
ATOM   1650 HG22 ILE A 110      36.148  74.098  41.482  1.00  0.00           H  
ATOM   1651 HG23 ILE A 110      34.755  74.226  42.328  1.00  0.00           H  
ATOM   1652 HD12 ILE A 110      33.602  72.758  41.500  1.00  0.00           H  
ATOM   1653 HD13 ILE A 110      33.355  71.150  41.336  1.00  0.00           H  
ATOM   1654  H   ILE A 110      36.904  70.475  44.040  1.00  0.00           H  
ATOM   1655  HA  ILE A 110      37.852  72.355  42.163  1.00  0.00           H  
ATOM   1656  HB  ILE A 110      35.538  72.613  43.873  1.00  0.00           H  
ATOM   1657  N   GLY A 111      38.143  73.042  45.276  1.00 44.18           N  
ATOM   1658  CA  GLY A 111      38.728  73.945  46.251  1.00 41.22           C  
ATOM   1659  C   GLY A 111      40.191  74.261  46.004  1.00 46.25           C  
ATOM   1660  O   GLY A 111      40.613  75.409  46.136  1.00 47.58           O  
ATOM   1661  HA2 GLY A 111      38.212  74.802  46.236  1.00  0.00           H  
ATOM   1662  HA3 GLY A 111      38.644  73.530  47.157  1.00  0.00           H  
ATOM   1663  H   GLY A 111      37.738  72.184  45.592  1.00  0.00           H  
ATOM   1664  N   LYS A 112      40.964  73.242  45.641  1.00 48.23           N  
ATOM   1665  CA  LYS A 112      42.393  73.407  45.388  1.00 49.41           C  
ATOM   1666  C   LYS A 112      42.664  74.407  44.265  1.00 49.84           C  
ATOM   1667  O   LYS A 112      43.659  75.134  44.291  1.00 53.22           O  
ATOM   1668  CB  LYS A 112      43.031  72.055  45.057  1.00 43.74           C  
ATOM   1669  CG  LYS A 112      44.511  72.120  44.699  1.00 52.00           C  
ATOM   1670  CD  LYS A 112      45.067  70.736  44.396  1.00 53.67           C  
ATOM   1671  CE  LYS A 112      46.535  70.799  44.003  1.00 57.66           C  
ATOM   1672  NZ  LYS A 112      46.742  71.544  42.729  1.00 61.16           N1+
ATOM   1673  HZ1 LYS A 112      45.861  71.864  42.379  1.00  0.00           H  
ATOM   1674  HB2 LYS A 112      42.926  71.457  45.851  1.00  0.00           H  
ATOM   1675  HB3 LYS A 112      42.539  71.657  44.283  1.00  0.00           H  
ATOM   1676  HG2 LYS A 112      44.628  72.704  43.896  1.00  0.00           H  
ATOM   1677  HG3 LYS A 112      45.017  72.516  45.465  1.00  0.00           H  
ATOM   1678  HD2 LYS A 112      44.970  70.160  45.208  1.00  0.00           H  
ATOM   1679  HD3 LYS A 112      44.545  70.331  43.645  1.00  0.00           H  
ATOM   1680  HE2 LYS A 112      47.046  71.254  44.732  1.00  0.00           H  
ATOM   1681  HE3 LYS A 112      46.883  69.868  43.894  1.00  0.00           H  
ATOM   1682  HZ2 LYS A 112      47.333  72.334  42.892  1.00  0.00           H  
ATOM   1683  H   LYS A 112      40.555  72.335  45.538  1.00  0.00           H  
ATOM   1684  HA  LYS A 112      42.805  73.773  46.222  1.00  0.00           H  
ATOM   1685  HZ3 LYS A 112      47.170  70.935  42.061  1.00 61.16           H  
ATOM   1686  N   GLU A 113      41.761  74.455  43.293  1.00 48.70           N  
ATOM   1687  CA  GLU A 113      41.962  75.263  42.096  1.00 54.22           C  
ATOM   1688  C   GLU A 113      41.525  76.720  42.251  1.00 48.70           C  
ATOM   1689  O   GLU A 113      41.836  77.557  41.404  1.00 52.18           O  
ATOM   1690  CB  GLU A 113      41.237  74.626  40.905  1.00 60.71           C  
ATOM   1691  CG  GLU A 113      41.642  73.183  40.637  1.00 72.05           C  
ATOM   1692  CD  GLU A 113      43.115  73.042  40.297  1.00 84.84           C  
ATOM   1693  OE1 GLU A 113      43.635  73.885  39.536  1.00 88.71           O  
ATOM   1694  OE2 GLU A 113      43.754  72.091  40.795  1.00 88.09           O1-
ATOM   1695  HB2 GLU A 113      40.253  74.652  41.083  1.00  0.00           H  
ATOM   1696  HB3 GLU A 113      41.434  75.167  40.087  1.00  0.00           H  
ATOM   1697  HG2 GLU A 113      41.445  72.637  41.452  1.00  0.00           H  
ATOM   1698  HG3 GLU A 113      41.101  72.833  39.873  1.00  0.00           H  
ATOM   1699  H   GLU A 113      40.920  73.922  43.384  1.00  0.00           H  
ATOM   1700  HA  GLU A 113      42.949  75.281  41.936  1.00  0.00           H  
ATOM   1701  N   ILE A 114      40.810  77.031  43.328  1.00 44.80           N  
ATOM   1702  CA  ILE A 114      40.255  78.372  43.480  1.00 46.31           C  
ATOM   1703  C   ILE A 114      40.586  79.029  44.824  1.00 45.40           C  
ATOM   1704  O   ILE A 114      40.320  80.214  45.022  1.00 48.51           O  
ATOM   1705  CB  ILE A 114      38.721  78.373  43.260  1.00 44.34           C  
ATOM   1706  CG1 ILE A 114      38.246  79.739  42.753  1.00 47.49           C  
ATOM   1707  CG2 ILE A 114      37.991  77.958  44.533  1.00 40.72           C  
ATOM   1708  CD1 ILE A 114      36.752  79.830  42.536  1.00 45.78           C  
ATOM   1709 HG21 ILE A 114      38.278  77.038  44.801  1.00  0.00           H  
ATOM   1710 HD11 ILE A 114      36.468  79.149  41.861  1.00  0.00           H  
ATOM   1711 HG12 ILE A 114      38.512  80.434  43.421  1.00  0.00           H  
ATOM   1712 HG13 ILE A 114      38.703  79.931  41.885  1.00  0.00           H  
ATOM   1713 HG22 ILE A 114      38.211  78.596  45.271  1.00  0.00           H  
ATOM   1714 HG23 ILE A 114      37.006  77.968  44.361  1.00  0.00           H  
ATOM   1715 HD12 ILE A 114      36.274  79.653  43.397  1.00  0.00           H  
ATOM   1716 HD13 ILE A 114      36.526  80.747  42.207  1.00  0.00           H  
ATOM   1717  H   ILE A 114      40.652  76.343  44.037  1.00  0.00           H  
ATOM   1718  HA  ILE A 114      40.697  78.922  42.771  1.00  0.00           H  
ATOM   1719  HB  ILE A 114      38.501  77.698  42.555  1.00  0.00           H  
ATOM   1720  N   ILE A 115      41.178  78.265  45.739  1.00 42.63           N  
ATOM   1721  CA  ILE A 115      41.459  78.766  47.086  1.00 46.37           C  
ATOM   1722  C   ILE A 115      42.420  79.961  47.097  1.00 50.39           C  
ATOM   1723  O   ILE A 115      42.238  80.903  47.869  1.00 53.58           O  
ATOM   1724  CB  ILE A 115      41.973  77.644  48.030  1.00 42.94           C  
ATOM   1725  CG1 ILE A 115      42.192  78.182  49.448  1.00 44.08           C  
ATOM   1726  CG2 ILE A 115      43.243  77.002  47.484  1.00 43.20           C  
ATOM   1727  CD1 ILE A 115      40.923  78.654  50.132  1.00 39.10           C  
ATOM   1728 HG21 ILE A 115      43.059  76.604  46.585  1.00  0.00           H  
ATOM   1729 HD11 ILE A 115      40.506  79.390  49.598  1.00  0.00           H  
ATOM   1730 HG12 ILE A 115      42.599  77.456  50.002  1.00  0.00           H  
ATOM   1731 HG13 ILE A 115      42.830  78.951  49.400  1.00  0.00           H  
ATOM   1732 HG22 ILE A 115      43.959  77.694  47.393  1.00  0.00           H  
ATOM   1733 HG23 ILE A 115      43.544  76.287  48.115  1.00  0.00           H  
ATOM   1734 HD12 ILE A 115      40.275  77.896  50.202  1.00  0.00           H  
ATOM   1735 HD13 ILE A 115      41.151  78.988  51.047  1.00  0.00           H  
ATOM   1736  H   ILE A 115      41.436  77.329  45.502  1.00  0.00           H  
ATOM   1737  HA  ILE A 115      40.581  79.093  47.436  1.00  0.00           H  
ATOM   1738  HB  ILE A 115      41.270  76.934  48.074  1.00  0.00           H  
ATOM   1739  N   ASP A 116      43.428  79.931  46.230  1.00 50.46           N  
ATOM   1740  CA  ASP A 116      44.412  81.007  46.173  1.00 52.56           C  
ATOM   1741  C   ASP A 116      43.801  82.303  45.647  1.00 53.23           C  
ATOM   1742  O   ASP A 116      44.160  83.392  46.092  1.00 53.51           O  
ATOM   1743  CB  ASP A 116      45.616  80.598  45.321  1.00 55.51           C  
ATOM   1744  CG  ASP A 116      46.396  79.449  45.930  1.00 62.08           C  
ATOM   1745  OD1 ASP A 116      46.440  79.350  47.175  1.00 59.22           O  
ATOM   1746  OD2 ASP A 116      46.965  78.643  45.164  1.00 70.43           O1-
ATOM   1747  HB2 ASP A 116      45.292  80.324  44.416  1.00  0.00           H  
ATOM   1748  HB3 ASP A 116      46.225  81.385  45.224  1.00  0.00           H  
ATOM   1749  H   ASP A 116      43.513  79.155  45.605  1.00  0.00           H  
ATOM   1750  HA  ASP A 116      44.724  81.176  47.108  1.00  0.00           H  
ATOM   1751  N   LEU A 117      42.876  82.178  44.701  1.00 52.95           N  
ATOM   1752  CA  LEU A 117      42.170  83.338  44.169  1.00 52.66           C  
ATOM   1753  C   LEU A 117      41.330  84.005  45.254  1.00 53.95           C  
ATOM   1754  O   LEU A 117      41.327  85.229  45.386  1.00 56.60           O  
ATOM   1755  CB  LEU A 117      41.275  82.933  42.997  1.00 51.59           C  
ATOM   1756  CG  LEU A 117      40.364  84.036  42.453  1.00 55.49           C  
ATOM   1757  CD1 LEU A 117      41.186  85.169  41.857  1.00 56.12           C  
ATOM   1758  CD2 LEU A 117      39.385  83.478  41.431  1.00 57.14           C  
ATOM   1759 HD11 LEU A 117      41.781  85.559  42.560  1.00  0.00           H  
ATOM   1760 HD21 LEU A 117      39.889  83.072  40.669  1.00  0.00           H  
ATOM   1761  HB2 LEU A 117      41.864  82.620  42.252  1.00  0.00           H  
ATOM   1762  HB3 LEU A 117      40.697  82.173  43.295  1.00  0.00           H  
ATOM   1763 HD12 LEU A 117      41.751  84.820  41.109  1.00  0.00           H  
ATOM   1764 HD13 LEU A 117      40.566  85.873  41.510  1.00  0.00           H  
ATOM   1765 HD22 LEU A 117      38.817  82.774  41.857  1.00  0.00           H  
ATOM   1766 HD23 LEU A 117      38.806  84.221  41.096  1.00  0.00           H  
ATOM   1767  H   LEU A 117      42.659  81.269  44.346  1.00  0.00           H  
ATOM   1768  HA  LEU A 117      42.854  83.992  43.844  1.00  0.00           H  
ATOM   1769  HG  LEU A 117      39.834  84.405  43.216  1.00  0.00           H  
ATOM   1770  N   VAL A 118      40.620  83.190  46.028  1.00 48.45           N  
ATOM   1771  CA  VAL A 118      39.768  83.694  47.099  1.00 51.26           C  
ATOM   1772  C   VAL A 118      40.585  84.412  48.168  1.00 48.34           C  
ATOM   1773  O   VAL A 118      40.250  85.526  48.568  1.00 49.26           O  
ATOM   1774  CB  VAL A 118      38.952  82.560  47.749  1.00 45.51           C  
ATOM   1775  CG1 VAL A 118      38.156  83.085  48.933  1.00 37.69           C  
ATOM   1776  CG2 VAL A 118      38.033  81.920  46.720  1.00 45.95           C  
ATOM   1777 HG11 VAL A 118      38.779  83.468  49.615  1.00  0.00           H  
ATOM   1778 HG21 VAL A 118      38.011  82.481  45.893  1.00  0.00           H  
ATOM   1779 HG12 VAL A 118      37.528  83.801  48.627  1.00  0.00           H  
ATOM   1780 HG13 VAL A 118      37.637  82.331  49.336  1.00  0.00           H  
ATOM   1781 HG22 VAL A 118      38.371  81.008  46.486  1.00  0.00           H  
ATOM   1782 HG23 VAL A 118      37.113  81.849  47.105  1.00  0.00           H  
ATOM   1783  H   VAL A 118      40.672  82.204  45.871  1.00  0.00           H  
ATOM   1784  HA  VAL A 118      39.136  84.348  46.683  1.00  0.00           H  
ATOM   1785  HB  VAL A 118      39.584  81.862  48.087  1.00  0.00           H  
ATOM   1786  N   LEU A 119      41.660  83.772  48.617  1.00 50.38           N  
ATOM   1787  CA  LEU A 119      42.544  84.359  49.622  1.00 55.07           C  
ATOM   1788  C   LEU A 119      43.159  85.669  49.143  1.00 55.13           C  
ATOM   1789  O   LEU A 119      43.352  86.597  49.930  1.00 55.39           O  
ATOM   1790  CB  LEU A 119      43.651  83.377  50.006  1.00 51.24           C  
ATOM   1791  CG  LEU A 119      43.220  82.157  50.819  1.00 53.45           C  
ATOM   1792  CD1 LEU A 119      44.396  81.227  51.033  1.00 58.66           C  
ATOM   1793  CD2 LEU A 119      42.628  82.589  52.151  1.00 47.06           C  
ATOM   1794 HD11 LEU A 119      44.750  80.923  50.149  1.00  0.00           H  
ATOM   1795 HD21 LEU A 119      43.310  83.103  52.672  1.00  0.00           H  
ATOM   1796  HB2 LEU A 119      44.076  83.049  49.162  1.00  0.00           H  
ATOM   1797  HB3 LEU A 119      44.333  83.876  50.541  1.00  0.00           H  
ATOM   1798 HD12 LEU A 119      45.121  81.708  51.526  1.00  0.00           H  
ATOM   1799 HD13 LEU A 119      44.093  80.437  51.566  1.00  0.00           H  
ATOM   1800 HD22 LEU A 119      41.831  83.172  51.993  1.00  0.00           H  
ATOM   1801 HD23 LEU A 119      42.354  81.776  52.664  1.00  0.00           H  
ATOM   1802  H   LEU A 119      41.870  82.863  48.257  1.00  0.00           H  
ATOM   1803  HA  LEU A 119      41.984  84.557  50.426  1.00  0.00           H  
ATOM   1804  HG  LEU A 119      42.516  81.664  50.308  1.00  0.00           H  
ATOM   1805  N   ASP A 120      43.463  85.740  47.852  1.00 55.37           N  
ATOM   1806  CA  ASP A 120      44.046  86.944  47.276  1.00 64.73           C  
ATOM   1807  C   ASP A 120      43.045  88.095  47.280  1.00 64.18           C  
ATOM   1808  O   ASP A 120      43.403  89.236  47.572  1.00 63.16           O  
ATOM   1809  CB  ASP A 120      44.545  86.678  45.854  1.00 70.66           C  
ATOM   1810  CG  ASP A 120      45.268  87.870  45.261  1.00 77.16           C  
ATOM   1811  OD1 ASP A 120      46.480  88.022  45.525  1.00 80.14           O  
ATOM   1812  OD2 ASP A 120      44.625  88.654  44.533  1.00 76.48           O1-
ATOM   1813  HB2 ASP A 120      45.170  85.897  45.873  1.00  0.00           H  
ATOM   1814  HB3 ASP A 120      43.762  86.454  45.273  1.00  0.00           H  
ATOM   1815  H   ASP A 120      43.288  84.951  47.263  1.00  0.00           H  
ATOM   1816  HA  ASP A 120      44.826  87.207  47.843  1.00  0.00           H  
ATOM   1817  N   ARG A 121      41.791  87.788  46.958  1.00 60.81           N  
ATOM   1818  CA  ARG A 121      40.731  88.791  46.960  1.00 57.02           C  
ATOM   1819  C   ARG A 121      40.411  89.245  48.381  1.00 54.75           C  
ATOM   1820  O   ARG A 121      40.054  90.400  48.607  1.00 54.97           O  
ATOM   1821  CB  ARG A 121      39.473  88.245  46.282  1.00 55.03           C  
ATOM   1822  CG  ARG A 121      39.653  87.916  44.806  1.00 57.35           C  
ATOM   1823  CD  ARG A 121      39.696  89.170  43.947  1.00 59.76           C  
ATOM   1824  NE  ARG A 121      39.910  88.855  42.536  1.00 63.26           N  
ATOM   1825  CZ  ARG A 121      38.946  88.493  41.694  1.00 63.21           C  
ATOM   1826  NH1 ARG A 121      37.693  88.393  42.117  1.00 63.75           N  
ATOM   1827  NH2 ARG A 121      39.234  88.225  40.428  1.00 63.30           N1+
ATOM   1828 HH11 ARG A 121      37.470  88.590  43.072  1.00  0.00           H  
ATOM   1829 HH21 ARG A 121      40.178  88.295  40.104  1.00  0.00           H  
ATOM   1830  HB2 ARG A 121      39.194  87.412  46.760  1.00  0.00           H  
ATOM   1831  HB3 ARG A 121      38.747  88.927  46.366  1.00  0.00           H  
ATOM   1832  HG2 ARG A 121      40.508  87.411  44.688  1.00  0.00           H  
ATOM   1833  HG3 ARG A 121      38.892  87.342  44.505  1.00  0.00           H  
ATOM   1834  HD2 ARG A 121      38.830  89.660  44.044  1.00  0.00           H  
ATOM   1835  HD3 ARG A 121      40.440  89.758  44.265  1.00  0.00           H  
ATOM   1836  H   ARG A 121      41.569  86.845  46.708  1.00  0.00           H  
ATOM   1837  HE  ARG A 121      40.843  88.916  42.180  1.00  0.00           H  
ATOM   1838 HH12 ARG A 121      36.971  88.121  41.481  1.00  0.00           H  
ATOM   1839  HA  ARG A 121      41.055  89.583  46.443  1.00  0.00           H  
ATOM   1840 HH22 ARG A 121      38.508  87.953  39.797  1.00 63.30           H  
ATOM   1841  N   ILE A 122      40.538  88.326  49.334  1.00 52.13           N  
ATOM   1842  CA  ILE A 122      40.348  88.649  50.743  1.00 48.07           C  
ATOM   1843  C   ILE A 122      41.498  89.525  51.236  1.00 50.59           C  
ATOM   1844  O   ILE A 122      41.294  90.459  52.014  1.00 51.90           O  
ATOM   1845  CB  ILE A 122      40.243  87.371  51.604  1.00 46.58           C  
ATOM   1846  CG1 ILE A 122      38.966  86.602  51.258  1.00 43.39           C  
ATOM   1847  CG2 ILE A 122      40.260  87.712  53.087  1.00 44.14           C  
ATOM   1848  CD1 ILE A 122      38.830  85.281  51.982  1.00 40.43           C  
ATOM   1849 HG21 ILE A 122      41.112  88.184  53.314  1.00  0.00           H  
ATOM   1850 HD11 ILE A 122      39.603  84.690  51.752  1.00  0.00           H  
ATOM   1851 HG12 ILE A 122      38.180  87.174  51.491  1.00  0.00           H  
ATOM   1852 HG13 ILE A 122      38.959  86.425  50.274  1.00  0.00           H  
ATOM   1853 HG22 ILE A 122      39.489  88.310  53.305  1.00  0.00           H  
ATOM   1854 HG23 ILE A 122      40.191  86.866  53.616  1.00  0.00           H  
ATOM   1855 HD12 ILE A 122      38.822  85.436  52.970  1.00  0.00           H  
ATOM   1856 HD13 ILE A 122      37.975  84.843  51.703  1.00  0.00           H  
ATOM   1857  H   ILE A 122      40.770  87.388  49.077  1.00  0.00           H  
ATOM   1858  HA  ILE A 122      39.488  89.151  50.834  1.00  0.00           H  
ATOM   1859  HB  ILE A 122      41.036  86.795  51.404  1.00  0.00           H  
ATOM   1860  N   ARG A 123      42.703  89.224  50.762  1.00 51.46           N  
ATOM   1861  CA  ARG A 123      43.886  90.013  51.089  1.00 51.74           C  
ATOM   1862  C   ARG A 123      43.712  91.466  50.651  1.00 55.91           C  
ATOM   1863  O   ARG A 123      44.192  92.383  51.318  1.00 59.08           O  
ATOM   1864  CB  ARG A 123      45.131  89.404  50.437  1.00 55.46           C  
ATOM   1865  CG  ARG A 123      46.419  90.174  50.689  1.00 60.96           C  
ATOM   1866  CD  ARG A 123      46.724  90.280  52.176  1.00 69.11           C  
ATOM   1867  NE  ARG A 123      47.028  88.981  52.770  1.00 70.87           N  
ATOM   1868  CZ  ARG A 123      47.269  88.791  54.064  1.00 72.55           C  
ATOM   1869  NH1 ARG A 123      47.240  89.817  54.904  1.00 71.30           N  
ATOM   1870  NH2 ARG A 123      47.538  87.575  54.519  1.00 71.34           N1+
ATOM   1871 HH11 ARG A 123      47.037  90.735  54.565  1.00  0.00           H  
ATOM   1872 HH21 ARG A 123      47.560  86.799  53.889  1.00  0.00           H  
ATOM   1873  HB2 ARG A 123      45.246  88.475  50.789  1.00  0.00           H  
ATOM   1874  HB3 ARG A 123      44.980  89.361  49.449  1.00  0.00           H  
ATOM   1875  HG2 ARG A 123      47.175  89.704  50.232  1.00  0.00           H  
ATOM   1876  HG3 ARG A 123      46.330  91.094  50.308  1.00  0.00           H  
ATOM   1877  HD2 ARG A 123      47.509  90.887  52.303  1.00  0.00           H  
ATOM   1878  HD3 ARG A 123      45.931  90.672  52.643  1.00  0.00           H  
ATOM   1879  H   ARG A 123      42.802  88.431  50.161  1.00  0.00           H  
ATOM   1880  HE  ARG A 123      47.057  88.185  52.166  1.00  0.00           H  
ATOM   1881 HH12 ARG A 123      47.421  89.672  55.877  1.00  0.00           H  
ATOM   1882  HA  ARG A 123      44.005  89.999  52.082  1.00  0.00           H  
ATOM   1883 HH22 ARG A 123      47.719  87.434  55.492  1.00 71.34           H  
ATOM   1884  N   LYS A 124      43.019  91.665  49.531  1.00 58.31           N  
ATOM   1885  CA  LYS A 124      42.723  93.005  49.032  1.00 61.63           C  
ATOM   1886  C   LYS A 124      41.977  93.820  50.083  1.00 55.68           C  
ATOM   1887  O   LYS A 124      42.323  94.969  50.350  1.00 56.60           O  
ATOM   1888  CB  LYS A 124      41.882  92.938  47.754  1.00 67.83           C  
ATOM   1889  CG  LYS A 124      42.497  92.145  46.611  1.00 72.34           C  
ATOM   1890  CD  LYS A 124      43.810  92.744  46.146  1.00 78.00           C  
ATOM   1891  CE  LYS A 124      44.112  92.342  44.710  1.00 84.19           C  
ATOM   1892  NZ  LYS A 124      43.921  90.882  44.486  1.00 88.14           N1+
ATOM   1893  HZ1 LYS A 124      43.209  90.538  45.098  1.00  0.00           H  
ATOM   1894  HB2 LYS A 124      41.002  92.522  47.983  1.00  0.00           H  
ATOM   1895  HB3 LYS A 124      41.726  93.873  47.434  1.00  0.00           H  
ATOM   1896  HG2 LYS A 124      42.658  91.207  46.917  1.00  0.00           H  
ATOM   1897  HG3 LYS A 124      41.857  92.131  45.843  1.00  0.00           H  
ATOM   1898  HD2 LYS A 124      43.756  93.741  46.205  1.00  0.00           H  
ATOM   1899  HD3 LYS A 124      44.548  92.423  46.740  1.00  0.00           H  
ATOM   1900  HE2 LYS A 124      43.504  92.847  44.097  1.00  0.00           H  
ATOM   1901  HE3 LYS A 124      45.060  92.581  44.498  1.00  0.00           H  
ATOM   1902  HZ2 LYS A 124      43.643  90.719  43.539  1.00  0.00           H  
ATOM   1903  H   LYS A 124      42.692  90.873  49.016  1.00  0.00           H  
ATOM   1904  HA  LYS A 124      43.595  93.450  48.827  1.00  0.00           H  
ATOM   1905  HZ3 LYS A 124      44.783  90.409  44.670  1.00 88.14           H  
ATOM   1906  N   LEU A 125      40.951  93.214  50.676  1.00 56.05           N  
ATOM   1907  CA  LEU A 125      40.156  93.879  51.704  1.00 55.33           C  
ATOM   1908  C   LEU A 125      40.946  94.079  52.992  1.00 55.29           C  
ATOM   1909  O   LEU A 125      40.781  95.087  53.678  1.00 61.01           O  
ATOM   1910  CB  LEU A 125      38.877  93.089  51.996  1.00 49.57           C  
ATOM   1911  CG  LEU A 125      37.790  93.096  50.920  1.00 52.46           C  
ATOM   1912  CD1 LEU A 125      36.547  92.388  51.424  1.00 50.25           C  
ATOM   1913  CD2 LEU A 125      37.459  94.517  50.494  1.00 60.11           C  
ATOM   1914 HD11 LEU A 125      36.770  91.442  51.658  1.00  0.00           H  
ATOM   1915 HD21 LEU A 125      37.135  95.038  51.283  1.00  0.00           H  
ATOM   1916  HB2 LEU A 125      39.140  92.137  52.156  1.00  0.00           H  
ATOM   1917  HB3 LEU A 125      38.476  93.460  52.833  1.00  0.00           H  
ATOM   1918 HD12 LEU A 125      36.201  92.852  52.240  1.00  0.00           H  
ATOM   1919 HD13 LEU A 125      35.850  92.404  50.707  1.00  0.00           H  
ATOM   1920 HD22 LEU A 125      38.277  94.959  50.127  1.00  0.00           H  
ATOM   1921 HD23 LEU A 125      36.747  94.489  49.792  1.00  0.00           H  
ATOM   1922  H   LEU A 125      40.719  92.278  50.410  1.00  0.00           H  
ATOM   1923  HA  LEU A 125      39.912  94.781  51.348  1.00  0.00           H  
ATOM   1924  HG  LEU A 125      38.136  92.605  50.120  1.00  0.00           H  
ATOM   1925  N   ALA A 126      41.799  93.113  53.318  1.00 54.26           N  
ATOM   1926  CA  ALA A 126      42.600  93.173  54.536  1.00 52.35           C  
ATOM   1927  C   ALA A 126      43.599  94.327  54.501  1.00 58.10           C  
ATOM   1928  O   ALA A 126      43.919  94.914  55.535  1.00 61.19           O  
ATOM   1929  CB  ALA A 126      43.318  91.852  54.764  1.00 51.48           C  
ATOM   1930  HB1 ALA A 126      42.648  91.115  54.850  1.00  0.00           H  
ATOM   1931  HB2 ALA A 126      43.919  91.656  53.989  1.00  0.00           H  
ATOM   1932  HB3 ALA A 126      43.859  91.916  55.602  1.00  0.00           H  
ATOM   1933  H   ALA A 126      41.894  92.323  52.712  1.00  0.00           H  
ATOM   1934  HA  ALA A 126      41.977  93.339  55.300  1.00  0.00           H  
ATOM   1935  N   ASP A 127      44.082  94.652  53.305  1.00 56.86           N  
ATOM   1936  CA  ASP A 127      45.043  95.738  53.135  1.00 57.95           C  
ATOM   1937  C   ASP A 127      44.396  97.111  53.313  1.00 60.35           C  
ATOM   1938  O   ASP A 127      45.090  98.117  53.455  1.00 62.67           O  
ATOM   1939  CB  ASP A 127      45.727  95.648  51.769  1.00 59.79           C  
ATOM   1940  CG  ASP A 127      46.550  94.385  51.611  1.00 64.08           C  
ATOM   1941  OD1 ASP A 127      46.841  93.732  52.635  1.00 66.13           O  
ATOM   1942  OD2 ASP A 127      46.909  94.048  50.463  1.00 67.89           O1-
ATOM   1943  HB2 ASP A 127      45.026  95.668  51.056  1.00  0.00           H  
ATOM   1944  HB3 ASP A 127      46.328  96.440  51.656  1.00  0.00           H  
ATOM   1945  H   ASP A 127      43.779  94.139  52.502  1.00  0.00           H  
ATOM   1946  HA  ASP A 127      45.732  95.634  53.852  1.00  0.00           H  
ATOM   1947  N   GLN A 128      43.067  97.146  53.299  1.00 63.38           N  
ATOM   1948  CA  GLN A 128      42.333  98.384  53.530  1.00 68.12           C  
ATOM   1949  C   GLN A 128      42.023  98.573  55.010  1.00 68.36           C  
ATOM   1950  O   GLN A 128      41.428  99.576  55.404  1.00 70.31           O  
ATOM   1951  CB  GLN A 128      41.028  98.396  52.734  1.00 71.66           C  
ATOM   1952  CG  GLN A 128      41.187  98.708  51.260  1.00 80.46           C  
ATOM   1953  CD  GLN A 128      39.853  98.910  50.568  1.00 90.44           C  
ATOM   1954  OE1 GLN A 128      39.584  99.975  50.012  1.00 100.2           O  
ATOM   1955  NE2 GLN A 128      39.007  97.885  50.601  1.00 87.83           N  
ATOM   1956 HE21 GLN A 128      39.266  97.038  51.066  1.00  0.00           H  
ATOM   1957  HB2 GLN A 128      40.601  97.496  52.820  1.00  0.00           H  
ATOM   1958  HB3 GLN A 128      40.422  99.083  53.135  1.00  0.00           H  
ATOM   1959  HG2 GLN A 128      41.732  99.541  51.163  1.00  0.00           H  
ATOM   1960  HG3 GLN A 128      41.669  97.951  50.819  1.00  0.00           H  
ATOM   1961  H   GLN A 128      42.559  96.302  53.126  1.00  0.00           H  
ATOM   1962 HE22 GLN A 128      38.112  97.961  50.161  1.00  0.00           H  
ATOM   1963  HA  GLN A 128      42.914  99.138  53.223  1.00  0.00           H  
ATOM   1964  N   CYS A 129      42.427  97.606  55.826  1.00 65.95           N  
ATOM   1965  CA  CYS A 129      42.096  97.627  57.245  1.00 61.65           C  
ATOM   1966  C   CYS A 129      43.263  98.096  58.105  1.00 65.61           C  
ATOM   1967  O   CYS A 129      44.380  97.594  57.982  1.00 63.91           O  
ATOM   1968  CB  CYS A 129      41.629  96.244  57.701  1.00 52.27           C  
ATOM   1969  SG  CYS A 129      40.207  95.619  56.785  1.00 53.06           S  
ATOM   1970  HG  CYS A 129      40.527  95.530  55.497  1.00  0.00           H  
ATOM   1971  HB2 CYS A 129      42.387  95.601  57.589  1.00  0.00           H  
ATOM   1972  HB3 CYS A 129      41.385  96.294  58.669  1.00  0.00           H  
ATOM   1973  H   CYS A 129      42.969  96.849  55.460  1.00  0.00           H  
ATOM   1974  HA  CYS A 129      41.354  98.286  57.365  1.00  0.00           H  
ATOM   1975  N   THR A 130      42.993  99.063  58.977  1.00 69.13           N  
ATOM   1976  CA  THR A 130      44.002  99.571  59.897  1.00 71.79           C  
ATOM   1977  C   THR A 130      44.194  98.606  61.061  1.00 70.10           C  
ATOM   1978  O   THR A 130      45.278  98.522  61.640  1.00 75.30           O  
ATOM   1979  CB  THR A 130      43.618 100.958  60.449  1.00 73.29           C  
ATOM   1980  OG1 THR A 130      42.391 100.861  61.184  1.00 79.67           O  
ATOM   1981  CG2 THR A 130      43.447 101.954  59.314  1.00 67.85           C  
ATOM   1982 HG21 THR A 130      44.303 102.033  58.803  1.00  0.00           H  
ATOM   1983  HG1 THR A 130      41.671 100.531  60.573  1.00  0.00           H  
ATOM   1984 HG22 THR A 130      42.727 101.641  58.695  1.00  0.00           H  
ATOM   1985 HG23 THR A 130      43.199 102.844  59.696  1.00  0.00           H  
ATOM   1986  H   THR A 130      42.072  99.452  59.002  1.00  0.00           H  
ATOM   1987  HA  THR A 130      44.856  99.657  59.384  1.00  0.00           H  
ATOM   1988  HB  THR A 130      44.350 101.276  61.052  1.00  0.00           H  
ATOM   1989  N   GLY A 131      43.133  97.878  61.396  1.00 61.85           N  
ATOM   1990  CA  GLY A 131      43.178  96.911  62.478  1.00 61.43           C  
ATOM   1991  C   GLY A 131      42.087  95.865  62.356  1.00 59.34           C  
ATOM   1992  O   GLY A 131      41.088  95.913  63.069  1.00 56.18           O  
ATOM   1993  HA2 GLY A 131      44.068  96.455  62.468  1.00  0.00           H  
ATOM   1994  HA3 GLY A 131      43.069  97.392  63.348  1.00  0.00           H  
ATOM   1995  H   GLY A 131      42.280  98.000  60.888  1.00  0.00           H  
ATOM   1996  N   LEU A 132      42.285  94.914  61.449  1.00 55.84           N  
ATOM   1997  CA  LEU A 132      41.305  93.861  61.198  1.00 53.25           C  
ATOM   1998  C   LEU A 132      41.073  92.978  62.425  1.00 55.04           C  
ATOM   1999  O   LEU A 132      42.018  92.416  62.981  1.00 52.32           O  
ATOM   2000  CB  LEU A 132      41.759  93.001  60.016  1.00 51.44           C  
ATOM   2001  CG  LEU A 132      40.882  91.812  59.616  1.00 49.13           C  
ATOM   2002  CD1 LEU A 132      39.505  92.285  59.192  1.00 43.01           C  
ATOM   2003  CD2 LEU A 132      41.545  91.020  58.502  1.00 49.14           C  
ATOM   2004 HD11 LEU A 132      39.068  92.771  59.949  1.00  0.00           H  
ATOM   2005 HD21 LEU A 132      41.681  91.609  57.705  1.00  0.00           H  
ATOM   2006  HB2 LEU A 132      41.832  93.602  59.220  1.00  0.00           H  
ATOM   2007  HB3 LEU A 132      42.666  92.643  60.237  1.00  0.00           H  
ATOM   2008 HD12 LEU A 132      39.586  92.905  58.411  1.00  0.00           H  
ATOM   2009 HD13 LEU A 132      38.953  91.492  58.936  1.00  0.00           H  
ATOM   2010 HD22 LEU A 132      42.433  90.681  58.811  1.00  0.00           H  
ATOM   2011 HD23 LEU A 132      40.957  90.249  58.256  1.00  0.00           H  
ATOM   2012  H   LEU A 132      43.134  94.920  60.921  1.00  0.00           H  
ATOM   2013  HA  LEU A 132      40.436  94.306  60.983  1.00  0.00           H  
ATOM   2014  HG  LEU A 132      40.775  91.213  60.410  1.00  0.00           H  
ATOM   2015  N   GLN A 133      39.814  92.863  62.845  1.00 55.70           N  
ATOM   2016  CA  GLN A 133      39.454  92.002  63.968  1.00 52.24           C  
ATOM   2017  C   GLN A 133      39.499  90.544  63.548  1.00 52.36           C  
ATOM   2018  O   GLN A 133      40.099  89.705  64.220  1.00 59.17           O  
ATOM   2019  CB  GLN A 133      38.040  92.310  64.457  1.00 51.17           C  
ATOM   2020  CG  GLN A 133      37.778  93.761  64.769  1.00 53.10           C  
ATOM   2021  CD  GLN A 133      36.410  93.981  65.379  1.00 53.26           C  
ATOM   2022  OE1 GLN A 133      35.860  93.095  66.029  1.00 57.02           O  
ATOM   2023  NE2 GLN A 133      35.849  95.165  65.163  1.00 54.87           N  
ATOM   2024 HE21 GLN A 133      36.330  95.855  64.622  1.00  0.00           H  
ATOM   2025  HB2 GLN A 133      37.395  92.021  63.749  1.00  0.00           H  
ATOM   2026  HB3 GLN A 133      37.873  91.777  65.287  1.00  0.00           H  
ATOM   2027  HG2 GLN A 133      38.474  94.084  65.410  1.00  0.00           H  
ATOM   2028  HG3 GLN A 133      37.843  94.291  63.924  1.00  0.00           H  
ATOM   2029  H   GLN A 133      39.096  93.380  62.379  1.00  0.00           H  
ATOM   2030 HE22 GLN A 133      34.946  95.367  65.542  1.00  0.00           H  
ATOM   2031  HA  GLN A 133      40.111  92.173  64.702  1.00  0.00           H  
ATOM   2032  N   GLY A 134      38.840  90.252  62.434  1.00 46.69           N  
ATOM   2033  CA  GLY A 134      38.724  88.892  61.950  1.00 45.91           C  
ATOM   2034  C   GLY A 134      37.600  88.759  60.944  1.00 47.61           C  
ATOM   2035  O   GLY A 134      37.270  89.716  60.242  1.00 48.84           O  
ATOM   2036  HA2 GLY A 134      39.585  88.624  61.517  1.00  0.00           H  
ATOM   2037  HA3 GLY A 134      38.545  88.283  62.723  1.00  0.00           H  
ATOM   2038  H   GLY A 134      38.412  90.991  61.914  1.00  0.00           H  
ATOM   2039  N   PHE A 135      36.995  87.578  60.886  1.00 46.74           N  
ATOM   2040  CA  PHE A 135      36.062  87.268  59.813  1.00 40.13           C  
ATOM   2041  C   PHE A 135      34.728  86.700  60.288  1.00 42.38           C  
ATOM   2042  O   PHE A 135      34.644  86.050  61.330  1.00 39.53           O  
ATOM   2043  CB  PHE A 135      36.705  86.284  58.828  1.00 36.15           C  
ATOM   2044  CG  PHE A 135      38.051  86.723  58.321  1.00 42.11           C  
ATOM   2045  CD1 PHE A 135      38.157  87.494  57.175  1.00 44.07           C  
ATOM   2046  CD2 PHE A 135      39.210  86.361  58.989  1.00 41.60           C  
ATOM   2047  CE1 PHE A 135      39.396  87.899  56.705  1.00 47.16           C  
ATOM   2048  CE2 PHE A 135      40.451  86.763  58.526  1.00 48.07           C  
ATOM   2049  CZ  PHE A 135      40.543  87.532  57.382  1.00 49.85           C  
ATOM   2050  HB2 PHE A 135      36.811  85.401  59.286  1.00  0.00           H  
ATOM   2051  HB3 PHE A 135      36.093  86.173  58.045  1.00  0.00           H  
ATOM   2052  H   PHE A 135      37.183  86.892  61.589  1.00  0.00           H  
ATOM   2053  HD1 PHE A 135      37.330  87.761  56.681  1.00  0.00           H  
ATOM   2054  HD2 PHE A 135      39.149  85.802  59.816  1.00  0.00           H  
ATOM   2055  HE1 PHE A 135      39.460  88.456  55.877  1.00  0.00           H  
ATOM   2056  HE2 PHE A 135      41.280  86.497  59.019  1.00  0.00           H  
ATOM   2057  HZ  PHE A 135      41.438  87.823  57.045  1.00  0.00           H  
ATOM   2058  HA  PHE A 135      35.859  88.141  59.370  1.00  0.00           H  
ATOM   2059  N   LEU A 136      33.688  86.965  59.505  1.00 40.03           N  
ATOM   2060  CA  LEU A 136      32.374  86.377  59.727  1.00 38.15           C  
ATOM   2061  C   LEU A 136      32.035  85.489  58.536  1.00 40.08           C  
ATOM   2062  O   LEU A 136      31.876  85.978  57.417  1.00 39.90           O  
ATOM   2063  CB  LEU A 136      31.314  87.468  59.883  1.00 37.82           C  
ATOM   2064  CG  LEU A 136      31.532  88.505  60.988  1.00 41.65           C  
ATOM   2065  CD1 LEU A 136      30.414  89.537  60.982  1.00 39.42           C  
ATOM   2066  CD2 LEU A 136      31.633  87.834  62.346  1.00 41.21           C  
ATOM   2067 HD11 LEU A 136      30.392  90.004  60.098  1.00  0.00           H  
ATOM   2068 HD21 LEU A 136      30.790  87.332  62.537  1.00  0.00           H  
ATOM   2069  HB2 LEU A 136      31.256  87.959  59.014  1.00  0.00           H  
ATOM   2070  HB3 LEU A 136      30.439  87.017  60.061  1.00  0.00           H  
ATOM   2071 HD12 LEU A 136      29.535  89.084  61.132  1.00  0.00           H  
ATOM   2072 HD13 LEU A 136      30.580  90.201  61.711  1.00  0.00           H  
ATOM   2073 HD22 LEU A 136      32.401  87.194  62.350  1.00  0.00           H  
ATOM   2074 HD23 LEU A 136      31.775  88.534  63.045  1.00  0.00           H  
ATOM   2075  H   LEU A 136      33.812  87.591  58.735  1.00  0.00           H  
ATOM   2076  HA  LEU A 136      32.388  85.837  60.568  1.00  0.00           H  
ATOM   2077  HG  LEU A 136      32.396  88.975  60.808  1.00  0.00           H  
ATOM   2078  N   VAL A 137      31.930  84.185  58.774  1.00 39.53           N  
ATOM   2079  CA  VAL A 137      31.732  83.233  57.685  1.00 38.01           C  
ATOM   2080  C   VAL A 137      30.325  82.644  57.636  1.00 35.26           C  
ATOM   2081  O   VAL A 137      29.886  81.972  58.569  1.00 35.77           O  
ATOM   2082  CB  VAL A 137      32.766  82.094  57.753  1.00 43.78           C  
ATOM   2083  CG1 VAL A 137      32.667  81.212  56.518  1.00 40.35           C  
ATOM   2084  CG2 VAL A 137      34.168  82.668  57.890  1.00 42.34           C  
ATOM   2085 HG11 VAL A 137      31.750  80.817  56.459  1.00  0.00           H  
ATOM   2086 HG21 VAL A 137      34.372  83.250  57.103  1.00  0.00           H  
ATOM   2087 HG12 VAL A 137      32.839  81.758  55.698  1.00  0.00           H  
ATOM   2088 HG13 VAL A 137      33.346  80.481  56.585  1.00  0.00           H  
ATOM   2089 HG22 VAL A 137      34.229  83.216  58.724  1.00  0.00           H  
ATOM   2090 HG23 VAL A 137      34.825  81.915  57.933  1.00  0.00           H  
ATOM   2091  H   VAL A 137      31.988  83.851  59.715  1.00  0.00           H  
ATOM   2092  HA  VAL A 137      31.859  83.759  56.844  1.00  0.00           H  
ATOM   2093  HB  VAL A 137      32.572  81.531  58.556  1.00  0.00           H  
ATOM   2094  N   PHE A 138      29.633  82.898  56.529  1.00 34.23           N  
ATOM   2095  CA  PHE A 138      28.266  82.430  56.328  1.00 34.06           C  
ATOM   2096  C   PHE A 138      28.250  81.288  55.317  1.00 36.65           C  
ATOM   2097  O   PHE A 138      28.788  81.422  54.217  1.00 36.09           O  
ATOM   2098  CB  PHE A 138      27.382  83.572  55.816  1.00 31.52           C  
ATOM   2099  CG  PHE A 138      27.270  84.735  56.764  1.00 31.63           C  
ATOM   2100  CD1 PHE A 138      28.294  85.662  56.875  1.00 31.61           C  
ATOM   2101  CD2 PHE A 138      26.128  84.914  57.528  1.00 31.67           C  
ATOM   2102  CE1 PHE A 138      28.190  86.734  57.743  1.00 34.43           C  
ATOM   2103  CE2 PHE A 138      26.016  85.986  58.396  1.00 31.55           C  
ATOM   2104  CZ  PHE A 138      27.049  86.896  58.504  1.00 32.31           C  
ATOM   2105  HB2 PHE A 138      27.763  83.903  54.953  1.00  0.00           H  
ATOM   2106  HB3 PHE A 138      26.464  83.211  55.649  1.00  0.00           H  
ATOM   2107  H   PHE A 138      30.068  83.432  55.804  1.00  0.00           H  
ATOM   2108  HD1 PHE A 138      29.119  85.555  56.320  1.00  0.00           H  
ATOM   2109  HD2 PHE A 138      25.375  84.260  57.451  1.00  0.00           H  
ATOM   2110  HE1 PHE A 138      28.940  87.391  57.819  1.00  0.00           H  
ATOM   2111  HE2 PHE A 138      25.188  86.102  58.944  1.00  0.00           H  
ATOM   2112  HZ  PHE A 138      26.971  87.670  59.132  1.00  0.00           H  
ATOM   2113  HA  PHE A 138      27.909  82.106  57.204  1.00  0.00           H  
ATOM   2114  N   HIS A 139      27.626  80.173  55.686  1.00 33.15           N  
ATOM   2115  CA  HIS A 139      27.571  79.000  54.817  1.00 31.02           C  
ATOM   2116  C   HIS A 139      26.556  77.978  55.317  1.00 27.59           C  
ATOM   2117  O   HIS A 139      26.076  78.066  56.446  1.00 28.59           O  
ATOM   2118  CB  HIS A 139      28.948  78.339  54.738  1.00 37.79           C  
ATOM   2119  CG  HIS A 139      29.395  77.729  56.030  1.00 40.56           C  
ATOM   2120  ND1 HIS A 139      29.445  76.366  56.232  1.00 41.45           N  
ATOM   2121  CD2 HIS A 139      29.800  78.296  57.191  1.00 35.64           C  
ATOM   2122  CE1 HIS A 139      29.870  76.120  57.458  1.00 36.33           C  
ATOM   2123  NE2 HIS A 139      30.091  77.274  58.062  1.00 35.17           N  
ATOM   2124  HB2 HIS A 139      28.917  77.622  54.041  1.00  0.00           H  
ATOM   2125  HB3 HIS A 139      29.618  79.029  54.464  1.00  0.00           H  
ATOM   2126  H   HIS A 139      27.183  80.137  56.582  1.00  0.00           H  
ATOM   2127  HD2 HIS A 139      29.874  79.275  57.379  1.00  0.00           H  
ATOM   2128  HE1 HIS A 139      30.002  75.214  57.861  1.00  0.00           H  
ATOM   2129  HE2 HIS A 139      30.417  77.386  59.001  1.00  0.00           H  
ATOM   2130  HA  HIS A 139      27.288  79.312  53.910  1.00  0.00           H  
ATOM   2131  N   SER A 140      26.239  77.004  54.470  1.00 30.04           N  
ATOM   2132  CA  SER A 140      25.382  75.894  54.867  1.00 29.60           C  
ATOM   2133  C   SER A 140      26.228  74.686  55.246  1.00 33.09           C  
ATOM   2134  O   SER A 140      27.388  74.582  54.846  1.00 30.26           O  
ATOM   2135  CB  SER A 140      24.435  75.511  53.730  1.00 32.60           C  
ATOM   2136  OG  SER A 140      25.156  75.049  52.600  1.00 34.72           O  
ATOM   2137  HG  SER A 140      24.953  75.641  51.820  1.00  0.00           H  
ATOM   2138  HB2 SER A 140      23.819  74.789  54.045  1.00  0.00           H  
ATOM   2139  HB3 SER A 140      23.893  76.310  53.469  1.00  0.00           H  
ATOM   2140  H   SER A 140      26.598  77.034  53.537  1.00  0.00           H  
ATOM   2141  HA  SER A 140      24.842  76.185  55.657  1.00  0.00           H  
ATOM   2142  N   PHE A 141      25.647  73.777  56.023  1.00 34.41           N  
ATOM   2143  CA  PHE A 141      26.307  72.519  56.346  1.00 30.38           C  
ATOM   2144  C   PHE A 141      26.157  71.528  55.199  1.00 33.35           C  
ATOM   2145  O   PHE A 141      27.044  70.713  54.951  1.00 35.47           O  
ATOM   2146  CB  PHE A 141      25.710  71.903  57.616  1.00 31.16           C  
ATOM   2147  CG  PHE A 141      26.319  72.415  58.892  1.00 31.36           C  
ATOM   2148  CD1 PHE A 141      27.453  73.208  58.869  1.00 38.63           C  
ATOM   2149  CD2 PHE A 141      25.759  72.090  60.118  1.00 35.33           C  
ATOM   2150  CE1 PHE A 141      28.014  73.674  60.045  1.00 44.64           C  
ATOM   2151  CE2 PHE A 141      26.312  72.554  61.297  1.00 38.01           C  
ATOM   2152  CZ  PHE A 141      27.441  73.347  61.261  1.00 43.14           C  
ATOM   2153  HB2 PHE A 141      24.730  72.101  57.632  1.00  0.00           H  
ATOM   2154  HB3 PHE A 141      25.841  70.912  57.579  1.00  0.00           H  
ATOM   2155  H   PHE A 141      24.737  73.961  56.394  1.00  0.00           H  
ATOM   2156  HD1 PHE A 141      27.872  73.447  57.993  1.00  0.00           H  
ATOM   2157  HD2 PHE A 141      24.944  71.512  60.150  1.00  0.00           H  
ATOM   2158  HE1 PHE A 141      28.833  74.247  60.016  1.00  0.00           H  
ATOM   2159  HE2 PHE A 141      25.895  72.316  62.174  1.00  0.00           H  
ATOM   2160  HZ  PHE A 141      27.844  73.684  62.112  1.00  0.00           H  
ATOM   2161  HA  PHE A 141      27.276  72.714  56.496  1.00  0.00           H  
ATOM   2162  N   GLY A 142      25.028  71.610  54.500  1.00 26.90           N  
ATOM   2163  CA  GLY A 142      24.643  70.589  53.542  1.00 29.43           C  
ATOM   2164  C   GLY A 142      25.230  70.697  52.147  1.00 31.17           C  
ATOM   2165  O   GLY A 142      25.443  69.682  51.485  1.00 32.51           O  
ATOM   2166  HA2 GLY A 142      24.914  69.703  53.918  1.00  0.00           H  
ATOM   2167  HA3 GLY A 142      23.647  70.614  53.454  1.00  0.00           H  
ATOM   2168  H   GLY A 142      24.427  72.397  54.638  1.00  0.00           H  
ATOM   2169  N   GLY A 143      25.481  71.919  51.693  1.00 26.55           N  
ATOM   2170  CA  GLY A 143      26.015  72.133  50.361  1.00 26.98           C  
ATOM   2171  C   GLY A 143      27.436  71.635  50.208  1.00 32.42           C  
ATOM   2172  O   GLY A 143      28.214  71.657  51.161  1.00 36.96           O  
ATOM   2173  HA2 GLY A 143      25.434  71.655  49.702  1.00  0.00           H  
ATOM   2174  HA3 GLY A 143      25.996  73.112  50.160  1.00  0.00           H  
ATOM   2175  H   GLY A 143      25.298  72.707  52.281  1.00  0.00           H  
ATOM   2176  N   GLY A 144      27.774  71.180  49.005  1.00 29.86           N  
ATOM   2177  CA  GLY A 144      29.125  70.740  48.707  1.00 28.76           C  
ATOM   2178  C   GLY A 144      30.116  71.882  48.833  1.00 31.85           C  
ATOM   2179  O   GLY A 144      31.242  71.694  49.292  1.00 34.96           O  
ATOM   2180  HA2 GLY A 144      29.380  70.012  49.343  1.00  0.00           H  
ATOM   2181  HA3 GLY A 144      29.155  70.382  47.774  1.00  0.00           H  
ATOM   2182  H   GLY A 144      27.079  71.140  48.287  1.00  0.00           H  
ATOM   2183  N   THR A 145      29.689  73.071  48.420  1.00 28.85           N  
ATOM   2184  CA  THR A 145      30.513  74.269  48.527  1.00 29.19           C  
ATOM   2185  C   THR A 145      30.489  74.808  49.953  1.00 28.63           C  
ATOM   2186  O   THR A 145      31.535  75.084  50.538  1.00 29.06           O  
ATOM   2187  CB  THR A 145      30.022  75.377  47.575  1.00 31.12           C  
ATOM   2188  OG1 THR A 145      30.039  74.896  46.225  1.00 33.15           O  
ATOM   2189  CG2 THR A 145      30.908  76.612  47.687  1.00 29.97           C  
ATOM   2190 HG21 THR A 145      30.887  76.958  48.625  1.00  0.00           H  
ATOM   2191  HG1 THR A 145      29.436  74.102  46.155  1.00  0.00           H  
ATOM   2192 HG22 THR A 145      31.850  76.375  47.449  1.00  0.00           H  
ATOM   2193 HG23 THR A 145      30.569  77.314  47.061  1.00  0.00           H  
ATOM   2194  H   THR A 145      28.774  73.146  48.024  1.00  0.00           H  
ATOM   2195  HA  THR A 145      31.445  74.009  48.274  1.00  0.00           H  
ATOM   2196  HB  THR A 145      29.088  75.627  47.832  1.00  0.00           H  
ATOM   2197  N   GLY A 146      29.287  74.946  50.505  1.00 27.84           N  
ATOM   2198  CA  GLY A 146      29.110  75.469  51.849  1.00 34.04           C  
ATOM   2199  C   GLY A 146      29.844  74.675  52.913  1.00 33.66           C  
ATOM   2200  O   GLY A 146      30.308  75.235  53.904  1.00 36.40           O  
ATOM   2201  HA2 GLY A 146      29.443  76.412  51.869  1.00  0.00           H  
ATOM   2202  HA3 GLY A 146      28.134  75.464  52.066  1.00  0.00           H  
ATOM   2203  H   GLY A 146      28.479  74.681  49.978  1.00  0.00           H  
ATOM   2204  N   SER A 147      29.952  73.366  52.709  1.00 28.98           N  
ATOM   2205  CA  SER A 147      30.651  72.505  53.654  1.00 33.61           C  
ATOM   2206  C   SER A 147      32.110  72.302  53.254  1.00 35.98           C  
ATOM   2207  O   SER A 147      33.019  72.514  54.056  1.00 38.91           O  
ATOM   2208  CB  SER A 147      29.955  71.147  53.757  1.00 27.87           C  
ATOM   2209  OG  SER A 147      30.005  70.453  52.521  1.00 29.59           O  
ATOM   2210  HG  SER A 147      29.546  71.000  51.821  1.00  0.00           H  
ATOM   2211  HB2 SER A 147      30.407  70.599  54.461  1.00  0.00           H  
ATOM   2212  HB3 SER A 147      28.999  71.286  54.017  1.00  0.00           H  
ATOM   2213  H   SER A 147      29.545  72.963  51.889  1.00  0.00           H  
ATOM   2214  HA  SER A 147      30.629  72.959  54.545  1.00  0.00           H  
ATOM   2215  N   GLY A 148      32.321  71.891  52.008  1.00 37.21           N  
ATOM   2216  CA  GLY A 148      33.643  71.535  51.524  1.00 40.17           C  
ATOM   2217  C   GLY A 148      34.621  72.687  51.422  1.00 39.75           C  
ATOM   2218  O   GLY A 148      35.710  72.634  51.992  1.00 32.12           O  
ATOM   2219  HA2 GLY A 148      34.028  70.852  52.145  1.00  0.00           H  
ATOM   2220  HA3 GLY A 148      33.544  71.129  50.615  1.00  0.00           H  
ATOM   2221  H   GLY A 148      31.543  71.825  51.383  1.00  0.00           H  
ATOM   2222  N   PHE A 149      34.242  73.729  50.691  1.00 37.11           N  
ATOM   2223  CA  PHE A 149      35.149  74.847  50.468  1.00 38.12           C  
ATOM   2224  C   PHE A 149      35.348  75.707  51.714  1.00 39.36           C  
ATOM   2225  O   PHE A 149      36.430  76.255  51.925  1.00 37.91           O  
ATOM   2226  CB  PHE A 149      34.687  75.717  49.300  1.00 36.54           C  
ATOM   2227  CG  PHE A 149      35.618  76.852  49.000  1.00 40.59           C  
ATOM   2228  CD1 PHE A 149      36.828  76.620  48.365  1.00 41.86           C  
ATOM   2229  CD2 PHE A 149      35.298  78.147  49.369  1.00 39.68           C  
ATOM   2230  CE1 PHE A 149      37.696  77.660  48.096  1.00 45.22           C  
ATOM   2231  CE2 PHE A 149      36.162  79.193  49.102  1.00 41.44           C  
ATOM   2232  CZ  PHE A 149      37.363  78.947  48.465  1.00 44.58           C  
ATOM   2233  HB2 PHE A 149      34.611  75.142  48.485  1.00  0.00           H  
ATOM   2234  HB3 PHE A 149      33.786  76.093  49.518  1.00  0.00           H  
ATOM   2235  H   PHE A 149      33.326  73.746  50.290  1.00  0.00           H  
ATOM   2236  HD1 PHE A 149      37.075  75.688  48.098  1.00  0.00           H  
ATOM   2237  HD2 PHE A 149      34.432  78.328  49.834  1.00  0.00           H  
ATOM   2238  HE1 PHE A 149      38.565  77.480  47.634  1.00  0.00           H  
ATOM   2239  HE2 PHE A 149      35.918  80.125  49.369  1.00  0.00           H  
ATOM   2240  HZ  PHE A 149      37.990  79.701  48.272  1.00  0.00           H  
ATOM   2241  HA  PHE A 149      36.034  74.440  50.240  1.00  0.00           H  
ATOM   2242  N   THR A 150      34.304  75.828  52.529  1.00 35.47           N  
ATOM   2243  CA  THR A 150      34.380  76.630  53.747  1.00 36.26           C  
ATOM   2244  C   THR A 150      35.439  76.094  54.705  1.00 37.51           C  
ATOM   2245  O   THR A 150      36.251  76.855  55.228  1.00 39.73           O  
ATOM   2246  CB  THR A 150      33.027  76.694  54.477  1.00 36.41           C  
ATOM   2247  OG1 THR A 150      32.053  77.320  53.632  1.00 36.64           O  
ATOM   2248  CG2 THR A 150      33.152  77.488  55.770  1.00 37.91           C  
ATOM   2249 HG21 THR A 150      33.823  77.052  56.369  1.00  0.00           H  
ATOM   2250  HG1 THR A 150      31.304  76.678  53.468  1.00  0.00           H  
ATOM   2251 HG22 THR A 150      33.454  78.419  55.567  1.00  0.00           H  
ATOM   2252 HG23 THR A 150      32.261  77.514  56.223  1.00  0.00           H  
ATOM   2253  H   THR A 150      33.450  75.360  52.303  1.00  0.00           H  
ATOM   2254  HA  THR A 150      34.635  77.553  53.459  1.00  0.00           H  
ATOM   2255  HB  THR A 150      32.740  75.761  54.695  1.00  0.00           H  
ATOM   2256  N   SER A 151      35.430  74.783  54.922  1.00 36.55           N  
ATOM   2257  CA  SER A 151      36.384  74.151  55.828  1.00 39.30           C  
ATOM   2258  C   SER A 151      37.821  74.365  55.360  1.00 38.37           C  
ATOM   2259  O   SER A 151      38.719  74.583  56.172  1.00 40.61           O  
ATOM   2260  CB  SER A 151      36.089  72.657  55.964  1.00 32.18           C  
ATOM   2261  OG  SER A 151      36.291  71.986  54.735  1.00 40.72           O  
ATOM   2262  HG  SER A 151      35.679  72.376  54.047  1.00  0.00           H  
ATOM   2263  HB2 SER A 151      36.694  72.265  56.657  1.00  0.00           H  
ATOM   2264  HB3 SER A 151      35.140  72.534  56.253  1.00  0.00           H  
ATOM   2265  H   SER A 151      34.753  74.216  54.453  1.00  0.00           H  
ATOM   2266  HA  SER A 151      36.283  74.583  56.724  1.00  0.00           H  
ATOM   2267  N   LEU A 152      38.031  74.305  54.049  1.00 35.11           N  
ATOM   2268  CA  LEU A 152      39.345  74.576  53.480  1.00 39.95           C  
ATOM   2269  C   LEU A 152      39.715  76.039  53.695  1.00 37.28           C  
ATOM   2270  O   LEU A 152      40.850  76.359  54.047  1.00 38.89           O  
ATOM   2271  CB  LEU A 152      39.370  74.238  51.988  1.00 40.49           C  
ATOM   2272  CG  LEU A 152      40.665  74.561  51.236  1.00 48.11           C  
ATOM   2273  CD1 LEU A 152      41.861  73.880  51.887  1.00 46.61           C  
ATOM   2274  CD2 LEU A 152      40.550  74.157  49.775  1.00 38.15           C  
ATOM   2275 HD11 LEU A 152      41.953  74.193  52.832  1.00  0.00           H  
ATOM   2276 HD21 LEU A 152      40.373  73.175  49.710  1.00  0.00           H  
ATOM   2277  HB2 LEU A 152      39.198  73.257  51.894  1.00  0.00           H  
ATOM   2278  HB3 LEU A 152      38.627  74.742  51.547  1.00  0.00           H  
ATOM   2279 HD12 LEU A 152      41.729  72.889  51.884  1.00  0.00           H  
ATOM   2280 HD13 LEU A 152      42.687  74.111  51.373  1.00  0.00           H  
ATOM   2281 HD22 LEU A 152      39.795  74.652  49.346  1.00  0.00           H  
ATOM   2282 HD23 LEU A 152      41.406  74.378  49.308  1.00  0.00           H  
ATOM   2283  H   LEU A 152      37.273  74.069  53.441  1.00  0.00           H  
ATOM   2284  HA  LEU A 152      40.017  73.998  53.944  1.00  0.00           H  
ATOM   2285  HG  LEU A 152      40.810  75.549  51.282  1.00  0.00           H  
ATOM   2286  N   LEU A 153      38.743  76.922  53.487  1.00 35.87           N  
ATOM   2287  CA  LEU A 153      38.949  78.353  53.670  1.00 40.35           C  
ATOM   2288  C   LEU A 153      39.321  78.679  55.113  1.00 41.47           C  
ATOM   2289  O   LEU A 153      40.246  79.449  55.362  1.00 45.25           O  
ATOM   2290  CB  LEU A 153      37.694  79.128  53.264  1.00 39.97           C  
ATOM   2291  CG  LEU A 153      37.774  80.650  53.388  1.00 43.87           C  
ATOM   2292  CD1 LEU A 153      38.885  81.199  52.508  1.00 46.40           C  
ATOM   2293  CD2 LEU A 153      36.439  81.286  53.034  1.00 42.72           C  
ATOM   2294 HD11 LEU A 153      39.761  80.804  52.785  1.00  0.00           H  
ATOM   2295 HD21 LEU A 153      36.192  81.049  52.094  1.00  0.00           H  
ATOM   2296  HB2 LEU A 153      37.492  78.907  52.310  1.00  0.00           H  
ATOM   2297  HB3 LEU A 153      36.938  78.813  53.838  1.00  0.00           H  
ATOM   2298 HD12 LEU A 153      38.709  80.961  51.553  1.00  0.00           H  
ATOM   2299 HD13 LEU A 153      38.917  82.194  52.606  1.00  0.00           H  
ATOM   2300 HD22 LEU A 153      35.729  80.948  53.652  1.00  0.00           H  
ATOM   2301 HD23 LEU A 153      36.518  82.279  53.123  1.00  0.00           H  
ATOM   2302  H   LEU A 153      37.844  76.594  53.196  1.00  0.00           H  
ATOM   2303  HA  LEU A 153      39.709  78.630  53.082  1.00  0.00           H  
ATOM   2304  HG  LEU A 153      37.986  80.880  54.338  1.00  0.00           H  
ATOM   2305  N   MET A 154      38.599  78.081  56.056  1.00 36.99           N  
ATOM   2306  CA  MET A 154      38.845  78.303  57.478  1.00 41.42           C  
ATOM   2307  C   MET A 154      40.250  77.864  57.887  1.00 45.37           C  
ATOM   2308  O   MET A 154      40.883  78.496  58.734  1.00 47.75           O  
ATOM   2309  CB  MET A 154      37.793  77.579  58.324  1.00 40.09           C  
ATOM   2310  CG  MET A 154      36.373  78.096  58.128  1.00 36.29           C  
ATOM   2311  SD  MET A 154      36.073  79.702  58.895  1.00 49.68           S  
ATOM   2312  CE  MET A 154      36.049  79.251  60.628  1.00 35.59           C  
ATOM   2313  HE1 MET A 154      35.321  78.586  60.793  1.00  0.00           H  
ATOM   2314  HB2 MET A 154      37.812  76.608  58.087  1.00  0.00           H  
ATOM   2315  HB3 MET A 154      38.036  77.683  59.288  1.00  0.00           H  
ATOM   2316  HG2 MET A 154      36.197  78.174  57.147  1.00  0.00           H  
ATOM   2317  HG3 MET A 154      35.736  77.433  58.521  1.00  0.00           H  
ATOM   2318  HE2 MET A 154      36.926  78.843  60.883  1.00  0.00           H  
ATOM   2319  HE3 MET A 154      35.887  80.072  61.176  1.00  0.00           H  
ATOM   2320  H   MET A 154      37.865  77.460  55.783  1.00  0.00           H  
ATOM   2321  HA  MET A 154      38.776  79.287  57.644  1.00  0.00           H  
ATOM   2322  N   GLU A 155      40.730  76.783  57.280  1.00 37.59           N  
ATOM   2323  CA  GLU A 155      42.085  76.297  57.532  1.00 43.78           C  
ATOM   2324  C   GLU A 155      43.128  77.308  57.071  1.00 44.23           C  
ATOM   2325  O   GLU A 155      44.060  77.630  57.808  1.00 52.79           O  
ATOM   2326  CB  GLU A 155      42.325  74.959  56.826  1.00 46.54           C  
ATOM   2327  CG  GLU A 155      41.664  73.762  57.489  1.00 57.09           C  
ATOM   2328  CD  GLU A 155      42.041  72.450  56.821  1.00 66.35           C  
ATOM   2329  OE1 GLU A 155      42.129  72.416  55.576  1.00 66.03           O  
ATOM   2330  OE2 GLU A 155      42.256  71.454  57.544  1.00 70.98           O1-
ATOM   2331  HB2 GLU A 155      41.977  75.032  55.891  1.00  0.00           H  
ATOM   2332  HB3 GLU A 155      43.311  74.794  56.794  1.00  0.00           H  
ATOM   2333  HG2 GLU A 155      41.944  73.729  58.448  1.00  0.00           H  
ATOM   2334  HG3 GLU A 155      40.671  73.874  57.444  1.00  0.00           H  
ATOM   2335  H   GLU A 155      40.148  76.289  56.634  1.00  0.00           H  
ATOM   2336  HA  GLU A 155      42.176  76.168  58.519  1.00  0.00           H  
ATOM   2337  N   ARG A 156      42.966  77.800  55.847  1.00 49.28           N  
ATOM   2338  CA  ARG A 156      43.908  78.754  55.270  1.00 52.91           C  
ATOM   2339  C   ARG A 156      43.847  80.114  55.959  1.00 52.68           C  
ATOM   2340  O   ARG A 156      44.855  80.816  56.047  1.00 56.54           O  
ATOM   2341  CB  ARG A 156      43.666  78.911  53.766  1.00 47.70           C  
ATOM   2342  CG  ARG A 156      44.097  77.709  52.942  1.00 57.07           C  
ATOM   2343  CD  ARG A 156      45.613  77.574  52.910  1.00 67.37           C  
ATOM   2344  NE  ARG A 156      46.240  78.612  52.096  1.00 74.58           N  
ATOM   2345  CZ  ARG A 156      46.511  78.482  50.801  1.00 81.52           C  
ATOM   2346  NH1 ARG A 156      46.213  77.355  50.167  1.00 81.73           N  
ATOM   2347  NH2 ARG A 156      47.083  79.478  50.138  1.00 86.76           N1+
ATOM   2348 HH11 ARG A 156      45.783  76.601  50.663  1.00  0.00           H  
ATOM   2349 HH21 ARG A 156      47.311  80.328  50.612  1.00  0.00           H  
ATOM   2350  HB2 ARG A 156      42.689  79.063  53.617  1.00  0.00           H  
ATOM   2351  HB3 ARG A 156      44.172  79.712  53.445  1.00  0.00           H  
ATOM   2352  HG2 ARG A 156      43.702  76.881  53.340  1.00  0.00           H  
ATOM   2353  HG3 ARG A 156      43.758  77.814  52.007  1.00  0.00           H  
ATOM   2354  HD2 ARG A 156      45.964  77.638  53.844  1.00  0.00           H  
ATOM   2355  HD3 ARG A 156      45.852  76.679  52.533  1.00  0.00           H  
ATOM   2356  H   ARG A 156      42.177  77.508  55.306  1.00  0.00           H  
ATOM   2357  HE  ARG A 156      46.481  79.475  52.541  1.00  0.00           H  
ATOM   2358 HH12 ARG A 156      46.418  77.260  49.193  1.00  0.00           H  
ATOM   2359  HA  ARG A 156      44.825  78.384  55.417  1.00  0.00           H  
ATOM   2360 HH22 ARG A 156      47.286  79.379  49.164  1.00 86.76           H  
ATOM   2361  N   LEU A 157      42.665  80.485  56.443  1.00 48.17           N  
ATOM   2362  CA  LEU A 157      42.510  81.744  57.165  1.00 51.01           C  
ATOM   2363  C   LEU A 157      43.260  81.710  58.494  1.00 49.32           C  
ATOM   2364  O   LEU A 157      43.780  82.729  58.947  1.00 51.64           O  
ATOM   2365  CB  LEU A 157      41.031  82.071  57.391  1.00 49.50           C  
ATOM   2366  CG  LEU A 157      40.235  82.549  56.173  1.00 44.16           C  
ATOM   2367  CD1 LEU A 157      38.808  82.906  56.565  1.00 36.41           C  
ATOM   2368  CD2 LEU A 157      40.923  83.729  55.502  1.00 43.55           C  
ATOM   2369 HD11 LEU A 157      38.354  82.103  56.952  1.00  0.00           H  
ATOM   2370 HD21 LEU A 157      41.003  84.486  56.151  1.00  0.00           H  
ATOM   2371  HB2 LEU A 157      40.587  81.246  57.740  1.00  0.00           H  
ATOM   2372  HB3 LEU A 157      40.980  82.787  58.087  1.00  0.00           H  
ATOM   2373 HD12 LEU A 157      38.818  83.635  57.249  1.00  0.00           H  
ATOM   2374 HD13 LEU A 157      38.314  83.214  55.752  1.00  0.00           H  
ATOM   2375 HD22 LEU A 157      41.838  83.460  55.201  1.00  0.00           H  
ATOM   2376 HD23 LEU A 157      40.380  84.017  54.713  1.00  0.00           H  
ATOM   2377  H   LEU A 157      41.871  79.892  56.310  1.00  0.00           H  
ATOM   2378  HA  LEU A 157      42.907  82.468  56.601  1.00  0.00           H  
ATOM   2379  HG  LEU A 157      40.198  81.798  55.514  1.00  0.00           H  
ATOM   2380  N   SER A 158      43.315  80.534  59.112  1.00 47.53           N  
ATOM   2381  CA  SER A 158      44.053  80.360  60.358  1.00 50.12           C  
ATOM   2382  C   SER A 158      45.550  80.498  60.121  1.00 56.83           C  
ATOM   2383  O   SER A 158      46.294  80.915  61.009  1.00 58.19           O  
ATOM   2384  CB  SER A 158      43.746  78.999  60.985  1.00 45.53           C  
ATOM   2385  OG  SER A 158      42.395  78.921  61.399  1.00 52.07           O  
ATOM   2386  HG  SER A 158      42.090  77.971  61.337  1.00  0.00           H  
ATOM   2387  HB2 SER A 158      43.926  78.280  60.313  1.00  0.00           H  
ATOM   2388  HB3 SER A 158      44.340  78.860  61.777  1.00  0.00           H  
ATOM   2389  H   SER A 158      42.839  79.750  58.713  1.00  0.00           H  
ATOM   2390  HA  SER A 158      43.761  81.077  60.991  1.00  0.00           H  
ATOM   2391  N   VAL A 159      45.986  80.144  58.916  1.00 58.89           N  
ATOM   2392  CA  VAL A 159      47.390  80.255  58.544  1.00 57.05           C  
ATOM   2393  C   VAL A 159      47.759  81.699  58.220  1.00 58.39           C  
ATOM   2394  O   VAL A 159      48.715  82.243  58.768  1.00 67.21           O  
ATOM   2395  CB  VAL A 159      47.723  79.367  57.326  1.00 56.69           C  
ATOM   2396  CG1 VAL A 159      49.158  79.595  56.877  1.00 54.87           C  
ATOM   2397  CG2 VAL A 159      47.486  77.900  57.653  1.00 53.28           C  
ATOM   2398 HG11 VAL A 159      49.283  80.554  56.624  1.00  0.00           H  
ATOM   2399 HG21 VAL A 159      48.066  77.628  58.421  1.00  0.00           H  
ATOM   2400 HG12 VAL A 159      49.785  79.371  57.623  1.00  0.00           H  
ATOM   2401 HG13 VAL A 159      49.349  79.010  56.089  1.00  0.00           H  
ATOM   2402 HG22 VAL A 159      46.528  77.760  57.903  1.00  0.00           H  
ATOM   2403 HG23 VAL A 159      47.708  77.347  56.850  1.00  0.00           H  
ATOM   2404  H   VAL A 159      45.332  79.792  58.246  1.00  0.00           H  
ATOM   2405  HA  VAL A 159      47.924  79.944  59.330  1.00  0.00           H  
ATOM   2406  HB  VAL A 159      47.115  79.621  56.573  1.00  0.00           H  
ATOM   2407  N   ASP A 160      46.987  82.317  57.331  1.00 58.06           N  
ATOM   2408  CA  ASP A 160      47.282  83.667  56.859  1.00 61.82           C  
ATOM   2409  C   ASP A 160      46.907  84.754  57.868  1.00 58.16           C  
ATOM   2410  O   ASP A 160      47.457  85.853  57.833  1.00 63.41           O  
ATOM   2411  CB  ASP A 160      46.587  83.931  55.519  1.00 64.86           C  
ATOM   2412  CG  ASP A 160      47.127  83.059  54.397  1.00 66.30           C  
ATOM   2413  OD1 ASP A 160      47.601  81.940  54.684  1.00 69.28           O  
ATOM   2414  OD2 ASP A 160      47.075  83.495  53.228  1.00 61.00           O1-
ATOM   2415  HB2 ASP A 160      45.609  83.753  55.624  1.00  0.00           H  
ATOM   2416  HB3 ASP A 160      46.718  84.891  55.271  1.00  0.00           H  
ATOM   2417  H   ASP A 160      46.181  81.844  56.975  1.00  0.00           H  
ATOM   2418  HA  ASP A 160      48.274  83.713  56.740  1.00  0.00           H  
ATOM   2419  N   TYR A 161      45.971  84.446  58.761  1.00 57.13           N  
ATOM   2420  CA  TYR A 161      45.522  85.409  59.764  1.00 55.17           C  
ATOM   2421  C   TYR A 161      45.409  84.751  61.135  1.00 51.84           C  
ATOM   2422  O   TYR A 161      44.317  84.646  61.693  1.00 58.23           O  
ATOM   2423  CB  TYR A 161      44.166  86.001  59.369  1.00 54.86           C  
ATOM   2424  CG  TYR A 161      44.135  86.642  57.999  1.00 51.61           C  
ATOM   2425  CD1 TYR A 161      43.772  85.910  56.875  1.00 49.22           C  
ATOM   2426  CD2 TYR A 161      44.461  87.981  57.830  1.00 49.39           C  
ATOM   2427  CE1 TYR A 161      43.739  86.494  55.621  1.00 49.31           C  
ATOM   2428  CE2 TYR A 161      44.430  88.573  56.582  1.00 49.95           C  
ATOM   2429  CZ  TYR A 161      44.069  87.826  55.481  1.00 52.61           C  
ATOM   2430  OH  TYR A 161      44.039  88.414  54.237  1.00 53.85           O  
ATOM   2431  HH  TYR A 161      44.248  87.723  53.545  1.00  0.00           H  
ATOM   2432  HB2 TYR A 161      43.486  85.268  59.389  1.00  0.00           H  
ATOM   2433  HB3 TYR A 161      43.916  86.694  60.045  1.00  0.00           H  
ATOM   2434  H   TYR A 161      45.564  83.533  58.746  1.00  0.00           H  
ATOM   2435  HD1 TYR A 161      43.530  84.945  56.974  1.00  0.00           H  
ATOM   2436  HD2 TYR A 161      44.723  88.527  58.626  1.00  0.00           H  
ATOM   2437  HE1 TYR A 161      43.478  85.954  54.821  1.00  0.00           H  
ATOM   2438  HE2 TYR A 161      44.668  89.539  56.478  1.00  0.00           H  
ATOM   2439  HA  TYR A 161      46.201  86.142  59.811  1.00  0.00           H  
ATOM   2440  N   GLY A 162      46.543  84.317  61.676  1.00 49.54           N  
ATOM   2441  CA  GLY A 162      46.570  83.547  62.908  1.00 70.89           C  
ATOM   2442  C   GLY A 162      45.975  84.219  64.132  1.00 70.94           C  
ATOM   2443  O   GLY A 162      45.320  83.566  64.945  1.00 73.06           O  
ATOM   2444  HA2 GLY A 162      46.068  82.697  62.749  1.00  0.00           H  
ATOM   2445  HA3 GLY A 162      47.524  83.327  63.112  1.00  0.00           H  
ATOM   2446  H   GLY A 162      47.407  84.528  61.219  1.00  0.00           H  
ATOM   2447  N   LYS A 163      46.198  85.521  64.267  1.00 72.89           N  
ATOM   2448  CA  LYS A 163      45.747  86.251  65.449  1.00 73.97           C  
ATOM   2449  C   LYS A 163      44.299  86.724  65.334  1.00 69.65           C  
ATOM   2450  O   LYS A 163      43.751  87.298  66.274  1.00 74.25           O  
ATOM   2451  CB  LYS A 163      46.662  87.449  65.720  1.00 72.34           C  
ATOM   2452  CG  LYS A 163      48.125  87.084  65.920  1.00 76.63           C  
ATOM   2453  CD  LYS A 163      48.314  86.180  67.126  1.00 81.04           C  
ATOM   2454  CE  LYS A 163      49.784  85.860  67.349  1.00 85.45           C  
ATOM   2455  NZ  LYS A 163      50.597  87.089  67.573  1.00 87.78           N1+
ATOM   2456  HZ1 LYS A 163      50.526  87.690  66.777  1.00  0.00           H  
ATOM   2457  HB2 LYS A 163      46.596  88.077  64.945  1.00  0.00           H  
ATOM   2458  HB3 LYS A 163      46.338  87.914  66.544  1.00  0.00           H  
ATOM   2459  HG2 LYS A 163      48.459  86.614  65.103  1.00  0.00           H  
ATOM   2460  HG3 LYS A 163      48.656  87.921  66.053  1.00  0.00           H  
ATOM   2461  HD2 LYS A 163      47.950  86.637  67.938  1.00  0.00           H  
ATOM   2462  HD3 LYS A 163      47.812  85.328  66.980  1.00  0.00           H  
ATOM   2463  HE2 LYS A 163      49.868  85.264  68.148  1.00  0.00           H  
ATOM   2464  HE3 LYS A 163      50.137  85.380  66.546  1.00  0.00           H  
ATOM   2465  HZ2 LYS A 163      50.259  87.575  68.379  1.00  0.00           H  
ATOM   2466  H   LYS A 163      46.685  86.012  63.544  1.00  0.00           H  
ATOM   2467  HA  LYS A 163      45.792  85.610  66.215  1.00  0.00           H  
ATOM   2468  HZ3 LYS A 163      51.552  86.827  67.714  1.00 87.78           H  
ATOM   2469  N   LYS A 164      43.682  86.476  64.184  1.00 62.30           N  
ATOM   2470  CA  LYS A 164      42.331  86.965  63.923  1.00 57.65           C  
ATOM   2471  C   LYS A 164      41.250  85.971  64.345  1.00 57.81           C  
ATOM   2472  O   LYS A 164      41.363  84.768  64.095  1.00 56.25           O  
ATOM   2473  CB  LYS A 164      42.163  87.325  62.442  1.00 55.00           C  
ATOM   2474  CG  LYS A 164      42.641  88.725  62.065  1.00 58.56           C  
ATOM   2475  CD  LYS A 164      44.157  88.856  62.106  1.00 63.39           C  
ATOM   2476  CE  LYS A 164      44.612  90.213  61.581  1.00 66.09           C  
ATOM   2477  NZ  LYS A 164      44.028  91.348  62.349  1.00 69.92           N1+
ATOM   2478  HZ1 LYS A 164      43.030  91.315  62.292  1.00  0.00           H  
ATOM   2479  HB2 LYS A 164      42.677  86.661  61.899  1.00  0.00           H  
ATOM   2480  HB3 LYS A 164      41.193  87.253  62.210  1.00  0.00           H  
ATOM   2481  HG2 LYS A 164      42.324  88.935  61.140  1.00  0.00           H  
ATOM   2482  HG3 LYS A 164      42.244  89.385  62.703  1.00  0.00           H  
ATOM   2483  HD2 LYS A 164      44.469  88.748  63.050  1.00  0.00           H  
ATOM   2484  HD3 LYS A 164      44.564  88.135  61.545  1.00  0.00           H  
ATOM   2485  HE2 LYS A 164      45.609  90.263  61.639  1.00  0.00           H  
ATOM   2486  HE3 LYS A 164      44.337  90.297  60.623  1.00  0.00           H  
ATOM   2487  HZ2 LYS A 164      44.302  91.283  63.309  1.00  0.00           H  
ATOM   2488  H   LYS A 164      44.153  85.943  63.481  1.00  0.00           H  
ATOM   2489  HA  LYS A 164      42.213  87.786  64.482  1.00  0.00           H  
ATOM   2490  HZ3 LYS A 164      44.360  92.208  61.962  1.00 69.92           H  
ATOM   2491  N   SER A 165      40.202  86.482  64.985  1.00 49.75           N  
ATOM   2492  CA  SER A 165      39.069  85.657  65.383  1.00 46.17           C  
ATOM   2493  C   SER A 165      38.193  85.335  64.178  1.00 47.24           C  
ATOM   2494  O   SER A 165      38.090  86.129  63.245  1.00 47.43           O  
ATOM   2495  CB  SER A 165      38.236  86.367  66.452  1.00 45.20           C  
ATOM   2496  OG  SER A 165      38.990  86.581  67.632  1.00 52.39           O  
ATOM   2497  HG  SER A 165      39.911  86.215  67.501  1.00  0.00           H  
ATOM   2498  HB2 SER A 165      37.928  87.249  66.095  1.00  0.00           H  
ATOM   2499  HB3 SER A 165      37.437  85.807  66.671  1.00  0.00           H  
ATOM   2500  H   SER A 165      40.191  87.459  65.199  1.00  0.00           H  
ATOM   2501  HA  SER A 165      39.425  84.803  65.763  1.00  0.00           H  
ATOM   2502  N   LYS A 166      37.566  84.165  64.195  1.00 41.53           N  
ATOM   2503  CA  LYS A 166      36.662  83.781  63.119  1.00 38.95           C  
ATOM   2504  C   LYS A 166      35.329  83.292  63.671  1.00 39.76           C  
ATOM   2505  O   LYS A 166      35.278  82.357  64.469  1.00 39.58           O  
ATOM   2506  CB  LYS A 166      37.302  82.721  62.217  1.00 35.19           C  
ATOM   2507  CG  LYS A 166      38.552  83.208  61.494  1.00 41.70           C  
ATOM   2508  CD  LYS A 166      38.915  82.313  60.319  1.00 47.52           C  
ATOM   2509  CE  LYS A 166      39.411  80.952  60.775  1.00 46.91           C  
ATOM   2510  NZ  LYS A 166      40.632  81.055  61.620  1.00 38.82           N1+
ATOM   2511  HZ1 LYS A 166      40.888  82.016  61.726  1.00  0.00           H  
ATOM   2512  HB2 LYS A 166      37.547  81.931  62.780  1.00  0.00           H  
ATOM   2513  HB3 LYS A 166      36.630  82.437  61.533  1.00  0.00           H  
ATOM   2514  HG2 LYS A 166      38.392  84.136  61.159  1.00  0.00           H  
ATOM   2515  HG3 LYS A 166      39.316  83.223  62.139  1.00  0.00           H  
ATOM   2516  HD2 LYS A 166      38.107  82.189  59.744  1.00  0.00           H  
ATOM   2517  HD3 LYS A 166      39.632  82.756  59.781  1.00  0.00           H  
ATOM   2518  HE2 LYS A 166      38.688  80.504  61.301  1.00  0.00           H  
ATOM   2519  HE3 LYS A 166      39.620  80.396  59.970  1.00  0.00           H  
ATOM   2520  HZ2 LYS A 166      40.452  80.665  62.523  1.00  0.00           H  
ATOM   2521  H   LYS A 166      37.717  83.537  64.959  1.00  0.00           H  
ATOM   2522  HA  LYS A 166      36.485  84.594  62.564  1.00  0.00           H  
ATOM   2523  HZ3 LYS A 166      41.376  80.553  61.179  1.00 38.82           H  
ATOM   2524  N   LEU A 167      34.251  83.943  63.249  1.00 40.89           N  
ATOM   2525  CA  LEU A 167      32.911  83.576  63.688  1.00 42.89           C  
ATOM   2526  C   LEU A 167      32.125  82.941  62.549  1.00 43.58           C  
ATOM   2527  O   LEU A 167      32.309  83.291  61.382  1.00 39.99           O  
ATOM   2528  CB  LEU A 167      32.164  84.795  64.232  1.00 44.48           C  
ATOM   2529  CG  LEU A 167      32.253  85.072  65.736  1.00 52.75           C  
ATOM   2530  CD1 LEU A 167      33.696  85.191  66.203  1.00 56.11           C  
ATOM   2531  CD2 LEU A 167      31.474  86.329  66.084  1.00 50.95           C  
ATOM   2532 HD11 LEU A 167      34.184  84.339  66.010  1.00  0.00           H  
ATOM   2533 HD21 LEU A 167      31.224  86.813  65.246  1.00  0.00           H  
ATOM   2534  HB2 LEU A 167      32.518  85.600  63.756  1.00  0.00           H  
ATOM   2535  HB3 LEU A 167      31.197  84.681  64.005  1.00  0.00           H  
ATOM   2536 HD12 LEU A 167      34.147  85.941  65.719  1.00  0.00           H  
ATOM   2537 HD13 LEU A 167      33.706  85.371  67.187  1.00  0.00           H  
ATOM   2538 HD22 LEU A 167      30.640  86.084  66.579  1.00  0.00           H  
ATOM   2539 HD23 LEU A 167      32.045  86.918  66.657  1.00  0.00           H  
ATOM   2540  H   LEU A 167      34.362  84.706  62.612  1.00  0.00           H  
ATOM   2541  HA  LEU A 167      33.001  82.905  64.424  1.00  0.00           H  
ATOM   2542  HG  LEU A 167      31.847  84.293  66.215  1.00  0.00           H  
ATOM   2543  N   GLU A 168      31.249  82.005  62.894  1.00 40.78           N  
ATOM   2544  CA  GLU A 168      30.482  81.278  61.894  1.00 40.71           C  
ATOM   2545  C   GLU A 168      28.984  81.495  62.030  1.00 36.92           C  
ATOM   2546  O   GLU A 168      28.452  81.590  63.136  1.00 34.83           O  
ATOM   2547  CB  GLU A 168      30.772  79.781  61.983  1.00 44.08           C  
ATOM   2548  CG  GLU A 168      31.821  79.278  61.017  1.00 45.56           C  
ATOM   2549  CD  GLU A 168      32.001  77.778  61.108  1.00 50.11           C  
ATOM   2550  OE1 GLU A 168      32.032  77.114  60.050  1.00 52.24           O  
ATOM   2551  OE2 GLU A 168      32.109  77.262  62.241  1.00 47.43           O1-
ATOM   2552  HB2 GLU A 168      31.079  79.577  62.913  1.00  0.00           H  
ATOM   2553  HB3 GLU A 168      29.921  79.286  61.806  1.00  0.00           H  
ATOM   2554  HG2 GLU A 168      31.546  79.517  60.086  1.00  0.00           H  
ATOM   2555  HG3 GLU A 168      32.693  79.723  61.223  1.00  0.00           H  
ATOM   2556  H   GLU A 168      31.113  81.795  63.862  1.00  0.00           H  
ATOM   2557  HA  GLU A 168      30.768  81.637  61.006  1.00  0.00           H  
ATOM   2558  N   PHE A 169      28.315  81.574  60.887  1.00 34.40           N  
ATOM   2559  CA  PHE A 169      26.868  81.473  60.831  1.00 32.30           C  
ATOM   2560  C   PHE A 169      26.543  80.300  59.920  1.00 38.19           C  
ATOM   2561  O   PHE A 169      26.691  80.385  58.700  1.00 39.50           O  
ATOM   2562  CB  PHE A 169      26.245  82.767  60.312  1.00 33.58           C  
ATOM   2563  CG  PHE A 169      26.384  83.923  61.258  1.00 35.03           C  
ATOM   2564  CD1 PHE A 169      27.495  84.749  61.208  1.00 39.77           C  
ATOM   2565  CD2 PHE A 169      25.406  84.180  62.205  1.00 34.48           C  
ATOM   2566  CE1 PHE A 169      27.626  85.814  62.081  1.00 41.59           C  
ATOM   2567  CE2 PHE A 169      25.531  85.244  63.081  1.00 33.48           C  
ATOM   2568  CZ  PHE A 169      26.642  86.061  63.018  1.00 35.16           C  
ATOM   2569  HB2 PHE A 169      26.687  83.008  59.448  1.00  0.00           H  
ATOM   2570  HB3 PHE A 169      25.272  82.608  60.146  1.00  0.00           H  
ATOM   2571  H   PHE A 169      28.824  81.707  60.037  1.00  0.00           H  
ATOM   2572  HD1 PHE A 169      28.211  84.573  60.532  1.00  0.00           H  
ATOM   2573  HD2 PHE A 169      24.600  83.590  62.256  1.00  0.00           H  
ATOM   2574  HE1 PHE A 169      28.432  86.404  62.034  1.00  0.00           H  
ATOM   2575  HE2 PHE A 169      24.817  85.421  63.759  1.00  0.00           H  
ATOM   2576  HZ  PHE A 169      26.734  86.831  63.650  1.00  0.00           H  
ATOM   2577  HA  PHE A 169      26.488  81.326  61.744  1.00  0.00           H  
ATOM   2578  N   SER A 170      26.118  79.198  60.527  1.00 38.75           N  
ATOM   2579  CA  SER A 170      25.960  77.941  59.811  1.00 33.19           C  
ATOM   2580  C   SER A 170      24.499  77.543  59.674  1.00 36.33           C  
ATOM   2581  O   SER A 170      23.723  77.662  60.622  1.00 37.12           O  
ATOM   2582  CB  SER A 170      26.723  76.835  60.538  1.00 33.77           C  
ATOM   2583  OG  SER A 170      28.075  77.202  60.745  1.00 36.88           O  
ATOM   2584  HG  SER A 170      28.545  76.459  61.222  1.00  0.00           H  
ATOM   2585  HB2 SER A 170      26.289  76.663  61.422  1.00  0.00           H  
ATOM   2586  HB3 SER A 170      26.690  75.998  59.992  1.00  0.00           H  
ATOM   2587  H   SER A 170      25.901  79.233  61.502  1.00  0.00           H  
ATOM   2588  HA  SER A 170      26.330  78.069  58.891  1.00  0.00           H  
ATOM   2589  N   ILE A 171      24.130  77.065  58.490  1.00 25.46           N  
ATOM   2590  CA  ILE A 171      22.777  76.578  58.258  1.00 29.07           C  
ATOM   2591  C   ILE A 171      22.701  75.060  58.407  1.00 28.58           C  
ATOM   2592  O   ILE A 171      23.226  74.310  57.583  1.00 28.08           O  
ATOM   2593  CB  ILE A 171      22.240  77.002  56.880  1.00 32.75           C  
ATOM   2594  CG1 ILE A 171      22.282  78.524  56.749  1.00 33.48           C  
ATOM   2595  CG2 ILE A 171      20.821  76.490  56.681  1.00 30.53           C  
ATOM   2596  CD1 ILE A 171      21.575  79.248  57.877  1.00 35.96           C  
ATOM   2597 HG21 ILE A 171      20.812  75.492  56.741  1.00  0.00           H  
ATOM   2598 HD11 ILE A 171      20.613  78.976  57.901  1.00  0.00           H  
ATOM   2599 HG12 ILE A 171      23.238  78.815  56.733  1.00  0.00           H  
ATOM   2600 HG13 ILE A 171      21.849  78.782  55.885  1.00  0.00           H  
ATOM   2601 HG22 ILE A 171      20.224  76.864  57.391  1.00  0.00           H  
ATOM   2602 HG23 ILE A 171      20.494  76.777  55.781  1.00  0.00           H  
ATOM   2603 HD12 ILE A 171      22.002  79.012  58.750  1.00  0.00           H  
ATOM   2604 HD13 ILE A 171      21.644  80.234  57.725  1.00  0.00           H  
ATOM   2605  H   ILE A 171      24.795  77.039  57.743  1.00  0.00           H  
ATOM   2606  HA  ILE A 171      22.197  76.998  58.956  1.00  0.00           H  
ATOM   2607  HB  ILE A 171      22.820  76.601  56.171  1.00  0.00           H  
ATOM   2608  N   TYR A 172      22.046  74.633  59.481  1.00 27.04           N  
ATOM   2609  CA  TYR A 172      21.844  73.228  59.806  1.00 25.97           C  
ATOM   2610  C   TYR A 172      20.727  72.673  58.925  1.00 29.62           C  
ATOM   2611  O   TYR A 172      19.667  73.286  58.809  1.00 31.86           O  
ATOM   2612  CB  TYR A 172      21.473  73.132  61.289  1.00 28.48           C  
ATOM   2613  CG  TYR A 172      21.273  71.744  61.857  1.00 27.60           C  
ATOM   2614  CD1 TYR A 172      20.067  71.072  61.698  1.00 27.31           C  
ATOM   2615  CD2 TYR A 172      22.270  71.131  62.605  1.00 27.99           C  
ATOM   2616  CE1 TYR A 172      19.872  69.815  62.236  1.00 28.01           C  
ATOM   2617  CE2 TYR A 172      22.084  69.875  63.150  1.00 28.01           C  
ATOM   2618  CZ  TYR A 172      20.883  69.222  62.963  1.00 36.48           C  
ATOM   2619  OH  TYR A 172      20.690  67.971  63.501  1.00 35.82           O  
ATOM   2620  HH  TYR A 172      21.517  67.696  63.991  1.00  0.00           H  
ATOM   2621  HB2 TYR A 172      22.202  73.573  61.813  1.00  0.00           H  
ATOM   2622  HB3 TYR A 172      20.622  73.640  61.423  1.00  0.00           H  
ATOM   2623  H   TYR A 172      21.669  75.318  60.104  1.00  0.00           H  
ATOM   2624  HD1 TYR A 172      19.327  71.506  61.185  1.00  0.00           H  
ATOM   2625  HD2 TYR A 172      23.137  71.607  62.752  1.00  0.00           H  
ATOM   2626  HE1 TYR A 172      19.004  69.338  62.099  1.00  0.00           H  
ATOM   2627  HE2 TYR A 172      22.815  69.442  63.677  1.00  0.00           H  
ATOM   2628  HA  TYR A 172      22.673  72.693  59.639  1.00  0.00           H  
ATOM   2629  N   PRO A 173      20.961  71.507  58.302  1.00 32.68           N  
ATOM   2630  CA  PRO A 173      20.044  70.943  57.302  1.00 34.26           C  
ATOM   2631  C   PRO A 173      18.727  70.429  57.885  1.00 34.57           C  
ATOM   2632  O   PRO A 173      18.719  69.819  58.953  1.00 30.60           O  
ATOM   2633  CB  PRO A 173      20.847  69.778  56.715  1.00 32.67           C  
ATOM   2634  CG  PRO A 173      21.767  69.373  57.813  1.00 34.04           C  
ATOM   2635  CD  PRO A 173      22.133  70.643  58.525  1.00 26.41           C  
ATOM   2636  HB2 PRO A 173      20.243  69.023  56.459  1.00  0.00           H  
ATOM   2637  HB3 PRO A 173      21.362  70.070  55.909  1.00  0.00           H  
ATOM   2638  HG2 PRO A 173      21.310  68.739  58.437  1.00  0.00           H  
ATOM   2639  HG3 PRO A 173      22.584  68.931  57.442  1.00  0.00           H  
ATOM   2640  HD2 PRO A 173      22.959  71.050  58.135  1.00  0.00           H  
ATOM   2641  HD3 PRO A 173      22.280  70.479  59.500  1.00  0.00           H  
ATOM   2642  HA  PRO A 173      19.764  71.638  56.640  1.00  0.00           H  
ATOM   2643  N   ALA A 174      17.631  70.671  57.172  1.00 29.18           N  
ATOM   2644  CA  ALA A 174      16.315  70.190  57.578  1.00 32.01           C  
ATOM   2645  C   ALA A 174      15.501  69.743  56.366  1.00 34.00           C  
ATOM   2646  O   ALA A 174      15.351  70.498  55.405  1.00 36.76           O  
ATOM   2647  CB  ALA A 174      15.570  71.271  58.343  1.00 28.36           C  
ATOM   2648  HB1 ALA A 174      16.090  71.526  59.158  1.00  0.00           H  
ATOM   2649  HB2 ALA A 174      15.457  72.078  57.764  1.00  0.00           H  
ATOM   2650  HB3 ALA A 174      14.673  70.921  58.611  1.00  0.00           H  
ATOM   2651  H   ALA A 174      17.712  71.201  56.328  1.00  0.00           H  
ATOM   2652  HA  ALA A 174      16.443  69.400  58.178  1.00  0.00           H  
ATOM   2653  N   PRO A 175      14.959  68.515  56.414  1.00 34.70           N  
ATOM   2654  CA  PRO A 175      14.174  67.936  55.316  1.00 36.41           C  
ATOM   2655  C   PRO A 175      12.961  68.777  54.921  1.00 39.85           C  
ATOM   2656  O   PRO A 175      12.455  68.626  53.809  1.00 39.42           O  
ATOM   2657  CB  PRO A 175      13.727  66.579  55.876  1.00 33.72           C  
ATOM   2658  CG  PRO A 175      13.885  66.694  57.359  1.00 40.79           C  
ATOM   2659  CD  PRO A 175      15.060  67.596  57.559  1.00 35.53           C  
ATOM   2660  HB2 PRO A 175      12.774  66.396  55.636  1.00  0.00           H  
ATOM   2661  HB3 PRO A 175      14.300  65.843  55.517  1.00  0.00           H  
ATOM   2662  HG2 PRO A 175      13.063  67.087  57.771  1.00  0.00           H  
ATOM   2663  HG3 PRO A 175      14.056  65.797  57.767  1.00  0.00           H  
ATOM   2664  HD2 PRO A 175      15.919  67.084  57.538  1.00  0.00           H  
ATOM   2665  HD3 PRO A 175      14.996  68.088  58.427  1.00  0.00           H  
ATOM   2666  HA  PRO A 175      14.715  67.877  54.477  1.00  0.00           H  
ATOM   2667  N   GLN A 176      12.504  69.648  55.816  1.00 40.62           N  
ATOM   2668  CA  GLN A 176      11.405  70.554  55.501  1.00 41.12           C  
ATOM   2669  C   GLN A 176      11.846  71.618  54.500  1.00 41.10           C  
ATOM   2670  O   GLN A 176      11.031  72.142  53.739  1.00 41.58           O  
ATOM   2671  CB  GLN A 176      10.871  71.231  56.768  1.00 46.04           C  
ATOM   2672  CG  GLN A 176      10.233  70.287  57.780  1.00 54.18           C  
ATOM   2673  CD  GLN A 176      11.246  69.639  58.709  1.00 55.94           C  
ATOM   2674  OE1 GLN A 176      12.456  69.707  58.480  1.00 45.97           O  
ATOM   2675  NE2 GLN A 176      10.752  69.008  59.769  1.00 57.88           N  
ATOM   2676 HE21 GLN A 176       9.764  68.980  59.918  1.00  0.00           H  
ATOM   2677  HB2 GLN A 176      11.632  71.701  57.215  1.00  0.00           H  
ATOM   2678  HB3 GLN A 176      10.186  71.907  56.497  1.00  0.00           H  
ATOM   2679  HG2 GLN A 176       9.577  70.804  58.330  1.00  0.00           H  
ATOM   2680  HG3 GLN A 176       9.746  69.567  57.285  1.00  0.00           H  
ATOM   2681  H   GLN A 176      12.922  69.683  56.724  1.00  0.00           H  
ATOM   2682 HE22 GLN A 176      11.369  68.562  60.417  1.00  0.00           H  
ATOM   2683  HA  GLN A 176      10.673  70.008  55.093  1.00  0.00           H  
ATOM   2684  N   VAL A 177      13.138  71.939  54.508  1.00 34.09           N  
ATOM   2685  CA  VAL A 177      13.669  72.977  53.627  1.00 36.40           C  
ATOM   2686  C   VAL A 177      14.760  72.456  52.686  1.00 36.42           C  
ATOM   2687  O   VAL A 177      15.955  72.633  52.942  1.00 33.34           O  
ATOM   2688  CB  VAL A 177      14.203  74.188  54.425  1.00 36.83           C  
ATOM   2689  CG1 VAL A 177      14.533  75.338  53.488  1.00 33.46           C  
ATOM   2690  CG2 VAL A 177      13.179  74.633  55.459  1.00 37.08           C  
ATOM   2691 HG11 VAL A 177      14.515  75.017  52.541  1.00  0.00           H  
ATOM   2692 HG21 VAL A 177      12.329  74.893  55.001  1.00  0.00           H  
ATOM   2693 HG12 VAL A 177      13.857  76.067  53.597  1.00  0.00           H  
ATOM   2694 HG13 VAL A 177      15.444  75.687  53.709  1.00  0.00           H  
ATOM   2695 HG22 VAL A 177      12.991  73.883  56.093  1.00  0.00           H  
ATOM   2696 HG23 VAL A 177      13.544  75.416  55.963  1.00  0.00           H  
ATOM   2697  H   VAL A 177      13.758  71.460  55.130  1.00  0.00           H  
ATOM   2698  HA  VAL A 177      12.897  73.274  53.065  1.00  0.00           H  
ATOM   2699  HB  VAL A 177      15.039  73.911  54.898  1.00  0.00           H  
ATOM   2700  N   SER A 178      14.325  71.800  51.612  1.00 37.32           N  
ATOM   2701  CA  SER A 178      15.186  71.391  50.498  1.00 33.59           C  
ATOM   2702  C   SER A 178      16.575  70.866  50.867  1.00 32.30           C  
ATOM   2703  O   SER A 178      17.576  71.530  50.602  1.00 32.08           O  
ATOM   2704  CB  SER A 178      15.330  72.543  49.499  1.00 33.70           C  
ATOM   2705  OG  SER A 178      14.077  72.873  48.928  1.00 46.89           O  
ATOM   2706  HG  SER A 178      13.450  73.149  49.656  1.00  0.00           H  
ATOM   2707  HB2 SER A 178      15.699  73.344  49.971  1.00  0.00           H  
ATOM   2708  HB3 SER A 178      15.962  72.273  48.773  1.00  0.00           H  
ATOM   2709  H   SER A 178      13.352  71.573  51.562  1.00  0.00           H  
ATOM   2710  HA  SER A 178      14.713  70.605  50.100  1.00  0.00           H  
ATOM   2711  N   THR A 179      16.637  69.686  51.472  1.00 34.25           N  
ATOM   2712  CA  THR A 179      17.925  69.059  51.738  1.00 41.27           C  
ATOM   2713  C   THR A 179      18.198  67.938  50.753  1.00 35.11           C  
ATOM   2714  O   THR A 179      17.286  67.428  50.109  1.00 34.15           O  
ATOM   2715  CB  THR A 179      18.014  68.480  53.158  1.00 47.32           C  
ATOM   2716  OG1 THR A 179      16.701  68.157  53.632  1.00 57.89           O  
ATOM   2717  CG2 THR A 179      18.657  69.469  54.094  1.00 52.85           C  
ATOM   2718 HG21 THR A 179      19.580  69.686  53.773  1.00  0.00           H  
ATOM   2719  HG1 THR A 179      16.319  68.954  54.100  1.00  0.00           H  
ATOM   2720 HG22 THR A 179      18.117  70.310  54.121  1.00  0.00           H  
ATOM   2721 HG23 THR A 179      18.703  69.069  55.009  1.00  0.00           H  
ATOM   2722  H   THR A 179      15.794  69.224  51.747  1.00  0.00           H  
ATOM   2723  HA  THR A 179      18.608  69.783  51.640  1.00  0.00           H  
ATOM   2724  HB  THR A 179      18.574  67.652  53.130  1.00  0.00           H  
ATOM   2725  N   ALA A 180      19.467  67.568  50.639  1.00 37.65           N  
ATOM   2726  CA  ALA A 180      19.861  66.406  49.862  1.00 35.40           C  
ATOM   2727  C   ALA A 180      20.130  65.273  50.843  1.00 37.48           C  
ATOM   2728  O   ALA A 180      20.386  65.520  52.021  1.00 28.89           O  
ATOM   2729  CB  ALA A 180      21.097  66.716  49.045  1.00 30.55           C  
ATOM   2730  HB1 ALA A 180      21.276  67.700  49.064  1.00  0.00           H  
ATOM   2731  HB2 ALA A 180      21.885  66.235  49.429  1.00  0.00           H  
ATOM   2732  HB3 ALA A 180      20.947  66.418  48.102  1.00  0.00           H  
ATOM   2733  H   ALA A 180      20.173  68.105  51.101  1.00  0.00           H  
ATOM   2734  HA  ALA A 180      19.138  66.145  49.222  1.00  0.00           H  
ATOM   2735  N   VAL A 181      20.073  64.035  50.363  1.00 31.88           N  
ATOM   2736  CA  VAL A 181      20.252  62.876  51.234  1.00 34.02           C  
ATOM   2737  C   VAL A 181      21.669  62.760  51.800  1.00 37.47           C  
ATOM   2738  O   VAL A 181      21.876  62.120  52.830  1.00 42.09           O  
ATOM   2739  CB  VAL A 181      19.877  61.554  50.521  1.00 33.16           C  
ATOM   2740  CG1 VAL A 181      18.387  61.515  50.219  1.00 33.56           C  
ATOM   2741  CG2 VAL A 181      20.693  61.382  49.249  1.00 36.70           C  
ATOM   2742 HG11 VAL A 181      17.869  61.583  51.071  1.00  0.00           H  
ATOM   2743 HG21 VAL A 181      20.516  62.147  48.629  1.00  0.00           H  
ATOM   2744 HG12 VAL A 181      18.142  62.283  49.627  1.00  0.00           H  
ATOM   2745 HG13 VAL A 181      18.170  60.654  49.760  1.00  0.00           H  
ATOM   2746 HG22 VAL A 181      21.667  61.364  49.473  1.00  0.00           H  
ATOM   2747 HG23 VAL A 181      20.432  60.523  48.809  1.00  0.00           H  
ATOM   2748  H   VAL A 181      19.904  63.894  49.387  1.00  0.00           H  
ATOM   2749  HA  VAL A 181      19.627  63.028  51.999  1.00  0.00           H  
ATOM   2750  HB  VAL A 181      20.091  60.792  51.133  1.00  0.00           H  
ATOM   2751  N   VAL A 182      22.639  63.381  51.135  1.00 31.90           N  
ATOM   2752  CA  VAL A 182      24.035  63.281  51.561  1.00 31.99           C  
ATOM   2753  C   VAL A 182      24.463  64.408  52.503  1.00 31.46           C  
ATOM   2754  O   VAL A 182      25.602  64.436  52.970  1.00 31.63           O  
ATOM   2755  CB  VAL A 182      24.999  63.248  50.357  1.00 32.27           C  
ATOM   2756  CG1 VAL A 182      24.785  61.983  49.533  1.00 32.98           C  
ATOM   2757  CG2 VAL A 182      24.824  64.496  49.503  1.00 35.30           C  
ATOM   2758 HG11 VAL A 182      24.950  61.178  50.103  1.00  0.00           H  
ATOM   2759 HG21 VAL A 182      23.884  64.545  49.167  1.00  0.00           H  
ATOM   2760 HG12 VAL A 182      23.844  61.955  49.195  1.00  0.00           H  
ATOM   2761 HG13 VAL A 182      25.420  61.986  48.761  1.00  0.00           H  
ATOM   2762 HG22 VAL A 182      25.016  65.310  50.051  1.00  0.00           H  
ATOM   2763 HG23 VAL A 182      25.457  64.453  48.730  1.00  0.00           H  
ATOM   2764  H   VAL A 182      22.410  63.926  50.329  1.00  0.00           H  
ATOM   2765  HA  VAL A 182      24.090  62.418  52.063  1.00  0.00           H  
ATOM   2766  HB  VAL A 182      25.938  63.236  50.700  1.00  0.00           H  
ATOM   2767  N   GLU A 183      23.553  65.334  52.781  1.00 30.95           N  
ATOM   2768  CA  GLU A 183      23.858  66.463  53.660  1.00 32.74           C  
ATOM   2769  C   GLU A 183      24.306  66.115  55.095  1.00 32.98           C  
ATOM   2770  O   GLU A 183      25.110  66.848  55.673  1.00 33.11           O  
ATOM   2771  CB  GLU A 183      22.711  67.480  53.661  1.00 30.09           C  
ATOM   2772  CG  GLU A 183      22.419  68.043  52.277  1.00 31.91           C  
ATOM   2773  CD  GLU A 183      21.659  69.353  52.313  1.00 37.78           C  
ATOM   2774  OE1 GLU A 183      21.290  69.849  51.228  1.00 35.93           O  
ATOM   2775  OE2 GLU A 183      21.438  69.891  53.418  1.00 41.34           O1-
ATOM   2776  HB2 GLU A 183      21.886  67.033  54.007  1.00  0.00           H  
ATOM   2777  HB3 GLU A 183      22.951  68.236  54.270  1.00  0.00           H  
ATOM   2778  HG2 GLU A 183      23.287  68.189  51.802  1.00  0.00           H  
ATOM   2779  HG3 GLU A 183      21.878  67.374  51.767  1.00  0.00           H  
ATOM   2780  H   GLU A 183      22.640  65.258  52.381  1.00  0.00           H  
ATOM   2781  HA  GLU A 183      24.676  66.873  53.255  1.00  0.00           H  
ATOM   2782  N   PRO A 184      23.786  65.015  55.681  1.00 32.24           N  
ATOM   2783  CA  PRO A 184      24.358  64.595  56.968  1.00 31.78           C  
ATOM   2784  C   PRO A 184      25.856  64.291  56.890  1.00 34.40           C  
ATOM   2785  O   PRO A 184      26.583  64.575  57.842  1.00 32.15           O  
ATOM   2786  CB  PRO A 184      23.580  63.320  57.291  1.00 36.22           C  
ATOM   2787  CG  PRO A 184      22.258  63.533  56.656  1.00 38.34           C  
ATOM   2788  CD  PRO A 184      22.531  64.296  55.389  1.00 33.76           C  
ATOM   2789  HB2 PRO A 184      24.036  62.517  56.907  1.00  0.00           H  
ATOM   2790  HB3 PRO A 184      23.486  63.199  58.279  1.00  0.00           H  
ATOM   2791  HG2 PRO A 184      21.823  62.656  56.451  1.00  0.00           H  
ATOM   2792  HG3 PRO A 184      21.659  64.060  57.260  1.00  0.00           H  
ATOM   2793  HD2 PRO A 184      21.789  64.936  55.188  1.00  0.00           H  
ATOM   2794  HD3 PRO A 184      22.644  63.675  54.613  1.00  0.00           H  
ATOM   2795  HA  PRO A 184      24.280  65.315  57.657  1.00  0.00           H  
ATOM   2796  N   TYR A 185      26.305  63.720  55.776  1.00 33.03           N  
ATOM   2797  CA  TYR A 185      27.727  63.468  55.568  1.00 34.34           C  
ATOM   2798  C   TYR A 185      28.505  64.776  55.546  1.00 35.97           C  
ATOM   2799  O   TYR A 185      29.475  64.948  56.283  1.00 32.89           O  
ATOM   2800  CB  TYR A 185      27.962  62.732  54.250  1.00 35.04           C  
ATOM   2801  CG  TYR A 185      27.699  61.247  54.294  1.00 38.26           C  
ATOM   2802  CD1 TYR A 185      27.478  60.588  55.498  1.00 40.45           C  
ATOM   2803  CD2 TYR A 185      27.686  60.498  53.126  1.00 36.52           C  
ATOM   2804  CE1 TYR A 185      27.243  59.224  55.530  1.00 42.06           C  
ATOM   2805  CE2 TYR A 185      27.453  59.143  53.148  1.00 35.04           C  
ATOM   2806  CZ  TYR A 185      27.231  58.508  54.349  1.00 43.31           C  
ATOM   2807  OH  TYR A 185      27.001  57.151  54.358  1.00 36.41           O  
ATOM   2808  HH  TYR A 185      27.030  56.810  53.419  1.00  0.00           H  
ATOM   2809  HB2 TYR A 185      27.364  63.135  53.557  1.00  0.00           H  
ATOM   2810  HB3 TYR A 185      28.914  62.872  53.979  1.00  0.00           H  
ATOM   2811  H   TYR A 185      25.653  63.457  55.065  1.00  0.00           H  
ATOM   2812  HD1 TYR A 185      27.489  61.107  56.353  1.00  0.00           H  
ATOM   2813  HD2 TYR A 185      27.849  60.953  52.251  1.00  0.00           H  
ATOM   2814  HE1 TYR A 185      27.083  58.761  56.402  1.00  0.00           H  
ATOM   2815  HE2 TYR A 185      27.445  58.621  52.295  1.00  0.00           H  
ATOM   2816  HA  TYR A 185      28.047  62.900  56.326  1.00  0.00           H  
ATOM   2817  N   ASN A 186      28.070  65.693  54.686  1.00 35.30           N  
ATOM   2818  CA  ASN A 186      28.728  66.985  54.530  1.00 36.43           C  
ATOM   2819  C   ASN A 186      28.767  67.782  55.832  1.00 36.71           C  
ATOM   2820  O   ASN A 186      29.730  68.499  56.099  1.00 39.09           O  
ATOM   2821  CB  ASN A 186      28.048  67.805  53.430  1.00 31.18           C  
ATOM   2822  CG  ASN A 186      28.061  67.102  52.084  1.00 36.64           C  
ATOM   2823  OD1 ASN A 186      28.888  66.223  51.835  1.00 33.07           O  
ATOM   2824  ND2 ASN A 186      27.145  67.492  51.205  1.00 31.14           N  
ATOM   2825 HD21 ASN A 186      26.495  68.213  51.446  1.00  0.00           H  
ATOM   2826  HB2 ASN A 186      27.099  67.975  53.696  1.00  0.00           H  
ATOM   2827  HB3 ASN A 186      28.523  68.681  53.340  1.00  0.00           H  
ATOM   2828  H   ASN A 186      27.265  65.490  54.128  1.00  0.00           H  
ATOM   2829 HD22 ASN A 186      27.105  67.065  50.302  1.00  0.00           H  
ATOM   2830  HA  ASN A 186      29.675  66.798  54.267  1.00  0.00           H  
ATOM   2831  N   SER A 187      27.718  67.645  56.639  1.00 34.12           N  
ATOM   2832  CA  SER A 187      27.627  68.351  57.914  1.00 33.67           C  
ATOM   2833  C   SER A 187      28.703  67.886  58.895  1.00 37.03           C  
ATOM   2834  O   SER A 187      29.397  68.701  59.501  1.00 33.42           O  
ATOM   2835  CB  SER A 187      26.241  68.157  58.534  1.00 33.63           C  
ATOM   2836  OG  SER A 187      25.215  68.615  57.669  1.00 30.24           O  
ATOM   2837  HG  SER A 187      25.258  68.101  56.813  1.00  0.00           H  
ATOM   2838  HB2 SER A 187      26.101  67.185  58.722  1.00  0.00           H  
ATOM   2839  HB3 SER A 187      26.193  68.665  59.394  1.00  0.00           H  
ATOM   2840  H   SER A 187      26.970  67.041  56.364  1.00  0.00           H  
ATOM   2841  HA  SER A 187      27.775  69.323  57.729  1.00  0.00           H  
ATOM   2842  N   ILE A 188      28.833  66.572  59.046  1.00 39.26           N  
ATOM   2843  CA  ILE A 188      29.819  65.995  59.955  1.00 37.55           C  
ATOM   2844  C   ILE A 188      31.241  66.253  59.459  1.00 34.77           C  
ATOM   2845  O   ILE A 188      32.129  66.599  60.239  1.00 34.50           O  
ATOM   2846  CB  ILE A 188      29.583  64.477  60.167  1.00 40.55           C  
ATOM   2847  CG1 ILE A 188      28.597  64.239  61.314  1.00 41.93           C  
ATOM   2848  CG2 ILE A 188      30.882  63.759  60.486  1.00 38.56           C  
ATOM   2849  CD1 ILE A 188      27.174  64.625  61.008  1.00 40.30           C  
ATOM   2850 HG21 ILE A 188      31.528  63.880  59.732  1.00  0.00           H  
ATOM   2851 HD11 ILE A 188      27.130  65.599  60.785  1.00  0.00           H  
ATOM   2852 HG12 ILE A 188      28.616  63.267  61.547  1.00  0.00           H  
ATOM   2853 HG13 ILE A 188      28.902  64.769  62.106  1.00  0.00           H  
ATOM   2854 HG22 ILE A 188      31.282  64.139  61.320  1.00  0.00           H  
ATOM   2855 HG23 ILE A 188      30.693  62.786  60.616  1.00  0.00           H  
ATOM   2856 HD12 ILE A 188      26.841  64.097  60.227  1.00  0.00           H  
ATOM   2857 HD13 ILE A 188      26.606  64.436  61.809  1.00  0.00           H  
ATOM   2858  H   ILE A 188      28.239  65.961  58.522  1.00  0.00           H  
ATOM   2859  HA  ILE A 188      29.706  66.448  60.840  1.00  0.00           H  
ATOM   2860  HB  ILE A 188      29.206  64.114  59.315  1.00  0.00           H  
ATOM   2861  N   LEU A 189      31.445  66.098  58.154  1.00 33.78           N  
ATOM   2862  CA  LEU A 189      32.758  66.312  57.553  1.00 35.36           C  
ATOM   2863  C   LEU A 189      33.251  67.745  57.746  1.00 36.13           C  
ATOM   2864  O   LEU A 189      34.415  67.966  58.078  1.00 35.31           O  
ATOM   2865  CB  LEU A 189      32.736  65.953  56.063  1.00 34.41           C  
ATOM   2866  CG  LEU A 189      32.595  64.467  55.721  1.00 40.88           C  
ATOM   2867  CD1 LEU A 189      32.373  64.270  54.228  1.00 34.69           C  
ATOM   2868  CD2 LEU A 189      33.818  63.693  56.187  1.00 37.51           C  
ATOM   2869 HD11 LEU A 189      31.540  64.745  53.946  1.00  0.00           H  
ATOM   2870 HD21 LEU A 189      34.636  64.053  55.738  1.00  0.00           H  
ATOM   2871  HB2 LEU A 189      31.969  66.438  55.643  1.00  0.00           H  
ATOM   2872  HB3 LEU A 189      33.589  66.280  55.656  1.00  0.00           H  
ATOM   2873 HD12 LEU A 189      33.148  64.644  53.719  1.00  0.00           H  
ATOM   2874 HD13 LEU A 189      32.285  63.292  54.038  1.00  0.00           H  
ATOM   2875 HD22 LEU A 189      33.921  63.789  57.177  1.00  0.00           H  
ATOM   2876 HD23 LEU A 189      33.701  62.728  55.952  1.00  0.00           H  
ATOM   2877  H   LEU A 189      30.680  65.828  57.570  1.00  0.00           H  
ATOM   2878  HA  LEU A 189      33.400  65.707  58.024  1.00  0.00           H  
ATOM   2879  HG  LEU A 189      31.793  64.113  56.203  1.00  0.00           H  
ATOM   2880  N   THR A 190      32.364  68.716  57.546  1.00 33.48           N  
ATOM   2881  CA  THR A 190      32.760  70.116  57.657  1.00 36.39           C  
ATOM   2882  C   THR A 190      32.909  70.563  59.111  1.00 38.40           C  
ATOM   2883  O   THR A 190      33.759  71.394  59.419  1.00 34.30           O  
ATOM   2884  CB  THR A 190      31.809  71.070  56.885  1.00 36.62           C  
ATOM   2885  OG1 THR A 190      32.414  72.364  56.774  1.00 37.64           O  
ATOM   2886  CG2 THR A 190      30.458  71.201  57.582  1.00 31.78           C  
ATOM   2887 HG21 THR A 190      30.023  70.303  57.644  1.00  0.00           H  
ATOM   2888  HG1 THR A 190      32.522  72.591  55.806  1.00  0.00           H  
ATOM   2889 HG22 THR A 190      30.588  71.564  58.505  1.00  0.00           H  
ATOM   2890 HG23 THR A 190      29.878  71.822  57.054  1.00  0.00           H  
ATOM   2891  H   THR A 190      31.418  68.485  57.318  1.00  0.00           H  
ATOM   2892  HA  THR A 190      33.660  70.176  57.225  1.00  0.00           H  
ATOM   2893  HB  THR A 190      31.654  70.682  55.977  1.00  0.00           H  
ATOM   2894  N   THR A 191      32.098  70.000  60.002  1.00 37.56           N  
ATOM   2895  CA  THR A 191      32.171  70.349  61.416  1.00 38.47           C  
ATOM   2896  C   THR A 191      33.488  69.863  62.012  1.00 38.98           C  
ATOM   2897  O   THR A 191      34.110  70.555  62.814  1.00 40.54           O  
ATOM   2898  CB  THR A 191      30.984  69.769  62.214  1.00 35.84           C  
ATOM   2899  OG1 THR A 191      29.758  70.317  61.715  1.00 32.35           O  
ATOM   2900  CG2 THR A 191      31.113  70.107  63.693  1.00 35.91           C  
ATOM   2901 HG21 THR A 191      31.963  69.723  64.053  1.00  0.00           H  
ATOM   2902  HG1 THR A 191      29.412  69.729  60.984  1.00  0.00           H  
ATOM   2903 HG22 THR A 191      31.128  71.100  63.813  1.00  0.00           H  
ATOM   2904 HG23 THR A 191      30.333  69.720  64.185  1.00  0.00           H  
ATOM   2905  H   THR A 191      31.426  69.325  59.697  1.00  0.00           H  
ATOM   2906  HA  THR A 191      32.124  71.346  61.482  1.00  0.00           H  
ATOM   2907  HB  THR A 191      30.986  68.775  62.106  1.00  0.00           H  
ATOM   2908  N   HIS A 192      33.916  68.675  61.598  1.00 40.61           N  
ATOM   2909  CA  HIS A 192      35.171  68.101  62.068  1.00 43.97           C  
ATOM   2910  C   HIS A 192      36.383  68.932  61.654  1.00 46.69           C  
ATOM   2911  O   HIS A 192      37.264  69.207  62.468  1.00 48.87           O  
ATOM   2912  CB  HIS A 192      35.325  66.672  61.547  1.00 41.10           C  
ATOM   2913  CG  HIS A 192      36.716  66.131  61.669  1.00 43.77           C  
ATOM   2914  ND1 HIS A 192      37.375  66.033  62.875  1.00 47.49           N  
ATOM   2915  CD2 HIS A 192      37.574  65.661  60.733  1.00 40.78           C  
ATOM   2916  CE1 HIS A 192      38.578  65.523  62.678  1.00 42.64           C  
ATOM   2917  NE2 HIS A 192      38.724  65.288  61.386  1.00 42.60           N1+
ATOM   2918  HB2 HIS A 192      34.707  66.079  62.063  1.00  0.00           H  
ATOM   2919  HB3 HIS A 192      35.062  66.655  60.582  1.00  0.00           H  
ATOM   2920  H   HIS A 192      33.361  68.160  60.945  1.00  0.00           H  
ATOM   2921  HD2 HIS A 192      37.403  65.597  59.750  1.00  0.00           H  
ATOM   2922  HE1 HIS A 192      39.261  65.345  63.386  1.00  0.00           H  
ATOM   2923  HE2 HIS A 192      39.539  64.902  60.954  1.00  0.00           H  
ATOM   2924  HA  HIS A 192      35.135  68.097  63.067  1.00  0.00           H  
ATOM   2925  HD1 HIS A 192      37.001  66.305  63.762  1.00 47.49           H  
ATOM   2926  N   THR A 193      36.420  69.332  60.387  1.00 42.44           N  
ATOM   2927  CA  THR A 193      37.570  70.044  59.839  1.00 45.19           C  
ATOM   2928  C   THR A 193      37.615  71.509  60.285  1.00 44.65           C  
ATOM   2929  O   THR A 193      38.693  72.080  60.452  1.00 44.83           O  
ATOM   2930  CB  THR A 193      37.598  69.951  58.293  1.00 45.91           C  
ATOM   2931  OG1 THR A 193      37.560  68.574  57.898  1.00 48.27           O  
ATOM   2932  CG2 THR A 193      38.856  70.593  57.726  1.00 42.68           C  
ATOM   2933 HG21 THR A 193      38.890  71.557  57.989  1.00  0.00           H  
ATOM   2934  HG1 THR A 193      36.607  68.293  57.789  1.00  0.00           H  
ATOM   2935 HG22 THR A 193      39.665  70.129  58.088  1.00  0.00           H  
ATOM   2936 HG23 THR A 193      38.840  70.515  56.729  1.00  0.00           H  
ATOM   2937  H   THR A 193      35.639  69.140  59.793  1.00  0.00           H  
ATOM   2938  HA  THR A 193      38.385  69.594  60.204  1.00  0.00           H  
ATOM   2939  HB  THR A 193      36.801  70.439  57.937  1.00  0.00           H  
ATOM   2940  N   THR A 194      36.445  72.105  60.496  1.00 41.51           N  
ATOM   2941  CA  THR A 194      36.349  73.522  60.844  1.00 40.18           C  
ATOM   2942  C   THR A 194      36.446  73.760  62.355  1.00 40.85           C  
ATOM   2943  O   THR A 194      36.746  74.871  62.797  1.00 41.36           O  
ATOM   2944  CB  THR A 194      35.030  74.134  60.308  1.00 39.43           C  
ATOM   2945  OG1 THR A 194      34.863  73.780  58.930  1.00 44.20           O  
ATOM   2946  CG2 THR A 194      35.024  75.652  60.437  1.00 41.39           C  
ATOM   2947 HG21 THR A 194      35.124  75.909  61.398  1.00  0.00           H  
ATOM   2948  HG1 THR A 194      34.358  72.919  58.874  1.00  0.00           H  
ATOM   2949 HG22 THR A 194      35.785  76.038  59.916  1.00  0.00           H  
ATOM   2950 HG23 THR A 194      34.159  76.006  60.081  1.00  0.00           H  
ATOM   2951  H   THR A 194      35.605  71.568  60.414  1.00  0.00           H  
ATOM   2952  HA  THR A 194      37.128  73.974  60.410  1.00  0.00           H  
ATOM   2953  HB  THR A 194      34.277  73.769  60.856  1.00  0.00           H  
ATOM   2954  N   LEU A 195      36.214  72.706  63.135  1.00 37.30           N  
ATOM   2955  CA  LEU A 195      36.072  72.811  64.591  1.00 40.05           C  
ATOM   2956  C   LEU A 195      37.181  73.596  65.299  1.00 43.67           C  
ATOM   2957  O   LEU A 195      36.900  74.472  66.119  1.00 42.57           O  
ATOM   2958  CB  LEU A 195      35.936  71.419  65.215  1.00 45.58           C  
ATOM   2959  CG  LEU A 195      35.374  71.364  66.637  1.00 55.18           C  
ATOM   2960  CD1 LEU A 195      34.014  72.041  66.701  1.00 55.56           C  
ATOM   2961  CD2 LEU A 195      35.278  69.925  67.120  1.00 59.84           C  
ATOM   2962 HD11 LEU A 195      34.101  72.998  66.423  1.00  0.00           H  
ATOM   2963 HD21 LEU A 195      34.676  69.406  66.513  1.00  0.00           H  
ATOM   2964  HB2 LEU A 195      35.336  70.878  64.627  1.00  0.00           H  
ATOM   2965  HB3 LEU A 195      36.843  70.999  65.228  1.00  0.00           H  
ATOM   2966 HD12 LEU A 195      33.377  71.579  66.083  1.00  0.00           H  
ATOM   2967 HD13 LEU A 195      33.669  71.992  67.638  1.00  0.00           H  
ATOM   2968 HD22 LEU A 195      36.186  69.506  67.115  1.00  0.00           H  
ATOM   2969 HD23 LEU A 195      34.909  69.917  68.049  1.00  0.00           H  
ATOM   2970  H   LEU A 195      36.133  71.804  62.710  1.00  0.00           H  
ATOM   2971  HA  LEU A 195      35.238  73.345  64.731  1.00  0.00           H  
ATOM   2972  HG  LEU A 195      36.000  71.857  67.241  1.00  0.00           H  
ATOM   2973  N   GLU A 196      38.433  73.289  64.976  1.00 43.08           N  
ATOM   2974  CA  GLU A 196      39.568  73.935  65.632  1.00 49.24           C  
ATOM   2975  C   GLU A 196      39.877  75.316  65.055  1.00 52.84           C  
ATOM   2976  O   GLU A 196      40.757  76.018  65.552  1.00 59.62           O  
ATOM   2977  CB  GLU A 196      40.813  73.048  65.548  1.00 55.07           C  
ATOM   2978  CG  GLU A 196      40.642  71.669  66.166  1.00 69.64           C  
ATOM   2979  CD  GLU A 196      40.357  71.722  67.654  1.00 83.20           C  
ATOM   2980  OE1 GLU A 196      39.634  70.832  68.152  1.00 83.41           O  
ATOM   2981  OE2 GLU A 196      40.859  72.647  68.328  1.00 89.23           O1-
ATOM   2982  HB2 GLU A 196      41.054  72.934  64.584  1.00  0.00           H  
ATOM   2983  HB3 GLU A 196      41.564  73.512  66.018  1.00  0.00           H  
ATOM   2984  HG2 GLU A 196      39.883  71.205  65.709  1.00  0.00           H  
ATOM   2985  HG3 GLU A 196      41.480  71.144  66.019  1.00  0.00           H  
ATOM   2986  H   GLU A 196      38.602  72.602  64.269  1.00  0.00           H  
ATOM   2987  HA  GLU A 196      39.309  74.063  66.589  1.00  0.00           H  
ATOM   2988  N   HIS A 197      39.151  75.705  64.012  1.00 45.63           N  
ATOM   2989  CA  HIS A 197      39.419  76.972  63.336  1.00 43.46           C  
ATOM   2990  C   HIS A 197      38.328  78.011  63.574  1.00 43.42           C  
ATOM   2991  O   HIS A 197      38.445  79.155  63.138  1.00 47.55           O  
ATOM   2992  CB  HIS A 197      39.622  76.743  61.837  1.00 41.79           C  
ATOM   2993  CG  HIS A 197      40.709  75.765  61.521  1.00 44.29           C  
ATOM   2994  ND1 HIS A 197      42.045  76.104  61.539  1.00 46.48           N  
ATOM   2995  CD2 HIS A 197      40.660  74.453  61.187  1.00 43.15           C  
ATOM   2996  CE1 HIS A 197      42.771  75.046  61.227  1.00 50.82           C  
ATOM   2997  NE2 HIS A 197      41.955  74.031  61.008  1.00 52.96           N  
ATOM   2998  HB2 HIS A 197      38.765  76.403  61.449  1.00  0.00           H  
ATOM   2999  HB3 HIS A 197      39.848  77.618  61.409  1.00  0.00           H  
ATOM   3000  H   HIS A 197      38.409  75.120  63.684  1.00  0.00           H  
ATOM   3001  HD2 HIS A 197      39.835  73.896  61.089  1.00  0.00           H  
ATOM   3002  HE1 HIS A 197      43.769  75.018  61.167  1.00  0.00           H  
ATOM   3003  HE2 HIS A 197      42.234  73.105  60.753  1.00  0.00           H  
ATOM   3004  HA  HIS A 197      40.260  77.341  63.732  1.00  0.00           H  
ATOM   3005  N   SER A 198      37.269  77.613  64.270  1.00 40.66           N  
ATOM   3006  CA  SER A 198      36.168  78.524  64.558  1.00 43.97           C  
ATOM   3007  C   SER A 198      36.114  78.847  66.048  1.00 40.69           C  
ATOM   3008  O   SER A 198      36.072  77.943  66.884  1.00 45.15           O  
ATOM   3009  CB  SER A 198      34.840  77.922  64.094  1.00 42.22           C  
ATOM   3010  OG  SER A 198      33.771  78.831  64.287  1.00 47.53           O  
ATOM   3011  HG  SER A 198      33.074  78.667  63.589  1.00  0.00           H  
ATOM   3012  HB2 SER A 198      34.906  77.693  63.123  1.00  0.00           H  
ATOM   3013  HB3 SER A 198      34.658  77.087  64.613  1.00  0.00           H  
ATOM   3014  H   SER A 198      37.226  76.671  64.603  1.00  0.00           H  
ATOM   3015  HA  SER A 198      36.324  79.375  64.056  1.00  0.00           H  
ATOM   3016  N   ASP A 199      36.120  80.136  66.375  1.00 38.79           N  
ATOM   3017  CA  ASP A 199      36.106  80.565  67.769  1.00 48.65           C  
ATOM   3018  C   ASP A 199      34.690  80.587  68.338  1.00 47.95           C  
ATOM   3019  O   ASP A 199      34.489  80.380  69.535  1.00 50.78           O  
ATOM   3020  CB  ASP A 199      36.752  81.944  67.916  1.00 45.59           C  
ATOM   3021  CG  ASP A 199      38.171  81.984  67.381  1.00 48.51           C  
ATOM   3022  OD1 ASP A 199      39.077  81.445  68.051  1.00 51.95           O  
ATOM   3023  OD2 ASP A 199      38.380  82.556  66.292  1.00 48.52           O1-
ATOM   3024  HB2 ASP A 199      36.200  82.612  67.417  1.00  0.00           H  
ATOM   3025  HB3 ASP A 199      36.766  82.192  68.885  1.00  0.00           H  
ATOM   3026  H   ASP A 199      36.134  80.825  65.650  1.00  0.00           H  
ATOM   3027  HA  ASP A 199      36.638  79.898  68.291  1.00  0.00           H  
ATOM   3028  N   CYS A 200      33.714  80.840  67.472  1.00 45.37           N  
ATOM   3029  CA  CYS A 200      32.316  80.889  67.881  1.00 43.90           C  
ATOM   3030  C   CYS A 200      31.414  80.702  66.668  1.00 41.32           C  
ATOM   3031  O   CYS A 200      31.547  81.413  65.673  1.00 41.19           O  
ATOM   3032  CB  CYS A 200      32.004  82.218  68.576  1.00 39.80           C  
ATOM   3033  SG  CYS A 200      30.341  82.320  69.276  1.00 42.82           S  
ATOM   3034  HG  CYS A 200      30.185  83.510  69.850  1.00  0.00           H  
ATOM   3035  HB2 CYS A 200      32.666  82.350  69.314  1.00  0.00           H  
ATOM   3036  HB3 CYS A 200      32.110  82.955  67.909  1.00  0.00           H  
ATOM   3037  H   CYS A 200      33.945  81.001  66.513  1.00  0.00           H  
ATOM   3038  HA  CYS A 200      32.146  80.148  68.531  1.00  0.00           H  
ATOM   3039  N   ALA A 201      30.497  79.743  66.756  1.00 36.37           N  
ATOM   3040  CA  ALA A 201      29.635  79.415  65.628  1.00 35.26           C  
ATOM   3041  C   ALA A 201      28.157  79.477  65.993  1.00 35.68           C  
ATOM   3042  O   ALA A 201      27.722  78.870  66.972  1.00 34.07           O  
ATOM   3043  CB  ALA A 201      29.987  78.040  65.076  1.00 36.16           C  
ATOM   3044  HB1 ALA A 201      30.940  78.033  64.772  1.00  0.00           H  
ATOM   3045  HB2 ALA A 201      29.868  77.349  65.789  1.00  0.00           H  
ATOM   3046  HB3 ALA A 201      29.385  77.835  64.304  1.00  0.00           H  
ATOM   3047  H   ALA A 201      30.397  79.237  67.613  1.00  0.00           H  
ATOM   3048  HA  ALA A 201      29.795  80.105  64.922  1.00  0.00           H  
ATOM   3049  N   PHE A 202      27.388  80.211  65.196  1.00 34.74           N  
ATOM   3050  CA  PHE A 202      25.948  80.297  65.396  1.00 39.36           C  
ATOM   3051  C   PHE A 202      25.215  79.398  64.407  1.00 40.12           C  
ATOM   3052  O   PHE A 202      25.152  79.694  63.213  1.00 36.87           O  
ATOM   3053  CB  PHE A 202      25.469  81.742  65.248  1.00 33.72           C  
ATOM   3054  CG  PHE A 202      26.123  82.696  66.204  1.00 36.05           C  
ATOM   3055  CD1 PHE A 202      25.695  82.781  67.519  1.00 34.75           C  
ATOM   3056  CD2 PHE A 202      27.165  83.509  65.789  1.00 35.58           C  
ATOM   3057  CE1 PHE A 202      26.298  83.657  68.402  1.00 37.60           C  
ATOM   3058  CE2 PHE A 202      27.770  84.387  66.666  1.00 36.33           C  
ATOM   3059  CZ  PHE A 202      27.338  84.462  67.975  1.00 34.96           C  
ATOM   3060  HB2 PHE A 202      25.661  82.045  64.315  1.00  0.00           H  
ATOM   3061  HB3 PHE A 202      24.481  81.767  65.401  1.00  0.00           H  
ATOM   3062  H   PHE A 202      27.808  80.716  64.442  1.00  0.00           H  
ATOM   3063  HD1 PHE A 202      24.942  82.203  67.833  1.00  0.00           H  
ATOM   3064  HD2 PHE A 202      27.483  83.459  64.842  1.00  0.00           H  
ATOM   3065  HE1 PHE A 202      25.982  83.709  69.349  1.00  0.00           H  
ATOM   3066  HE2 PHE A 202      28.521  84.968  66.353  1.00  0.00           H  
ATOM   3067  HZ  PHE A 202      27.776  85.096  68.612  1.00  0.00           H  
ATOM   3068  HA  PHE A 202      25.743  79.986  66.324  1.00  0.00           H  
ATOM   3069  N   MET A 203      24.670  78.293  64.906  1.00 36.77           N  
ATOM   3070  CA  MET A 203      23.917  77.372  64.065  1.00 36.31           C  
ATOM   3071  C   MET A 203      22.471  77.812  63.918  1.00 32.27           C  
ATOM   3072  O   MET A 203      21.816  78.175  64.894  1.00 31.47           O  
ATOM   3073  CB  MET A 203      23.959  75.951  64.628  1.00 39.55           C  
ATOM   3074  CG  MET A 203      25.221  75.182  64.301  1.00 45.95           C  
ATOM   3075  SD  MET A 203      25.043  73.434  64.696  1.00 52.14           S  
ATOM   3076  CE  MET A 203      24.658  73.521  66.443  1.00 41.69           C  
ATOM   3077  HE1 MET A 203      25.407  73.969  66.931  1.00  0.00           H  
ATOM   3078  HB2 MET A 203      23.873  76.005  65.623  1.00  0.00           H  
ATOM   3079  HB3 MET A 203      23.179  75.444  64.261  1.00  0.00           H  
ATOM   3080  HG2 MET A 203      25.420  75.280  63.326  1.00  0.00           H  
ATOM   3081  HG3 MET A 203      25.982  75.561  64.828  1.00  0.00           H  
ATOM   3082  HE2 MET A 203      23.820  74.050  66.578  1.00  0.00           H  
ATOM   3083  HE3 MET A 203      24.532  72.594  66.795  1.00  0.00           H  
ATOM   3084  H   MET A 203      24.779  78.090  65.879  1.00  0.00           H  
ATOM   3085  HA  MET A 203      24.350  77.380  63.164  1.00  0.00           H  
ATOM   3086  N   VAL A 204      21.977  77.772  62.688  1.00 30.71           N  
ATOM   3087  CA  VAL A 204      20.577  78.049  62.420  1.00 32.95           C  
ATOM   3088  C   VAL A 204      19.938  76.842  61.746  1.00 36.51           C  
ATOM   3089  O   VAL A 204      20.278  76.498  60.612  1.00 34.18           O  
ATOM   3090  CB  VAL A 204      20.404  79.291  61.531  1.00 37.05           C  
ATOM   3091  CG1 VAL A 204      18.938  79.500  61.200  1.00 33.17           C  
ATOM   3092  CG2 VAL A 204      20.979  80.520  62.222  1.00 38.27           C  
ATOM   3093 HG11 VAL A 204      18.584  78.699  60.716  1.00  0.00           H  
ATOM   3094 HG21 VAL A 204      20.506  80.671  63.090  1.00  0.00           H  
ATOM   3095 HG12 VAL A 204      18.416  79.627  62.043  1.00  0.00           H  
ATOM   3096 HG13 VAL A 204      18.847  80.311  60.622  1.00  0.00           H  
ATOM   3097 HG22 VAL A 204      21.953  80.382  62.402  1.00  0.00           H  
ATOM   3098 HG23 VAL A 204      20.856  81.315  61.628  1.00  0.00           H  
ATOM   3099  H   VAL A 204      22.584  77.545  61.926  1.00  0.00           H  
ATOM   3100  HA  VAL A 204      20.126  78.232  63.293  1.00  0.00           H  
ATOM   3101  HB  VAL A 204      20.904  79.147  60.677  1.00  0.00           H  
ATOM   3102  N   ASP A 205      19.025  76.190  62.459  1.00 34.23           N  
ATOM   3103  CA  ASP A 205      18.304  75.044  61.922  1.00 32.97           C  
ATOM   3104  C   ASP A 205      17.186  75.540  61.015  1.00 32.72           C  
ATOM   3105  O   ASP A 205      16.325  76.307  61.447  1.00 31.75           O  
ATOM   3106  CB  ASP A 205      17.724  74.202  63.063  1.00 35.90           C  
ATOM   3107  CG  ASP A 205      17.227  72.841  62.601  1.00 41.12           C  
ATOM   3108  OD1 ASP A 205      16.890  72.687  61.407  1.00 42.43           O  
ATOM   3109  OD2 ASP A 205      17.171  71.919  63.442  1.00 48.51           O1-
ATOM   3110  HB2 ASP A 205      18.434  74.067  63.755  1.00  0.00           H  
ATOM   3111  HB3 ASP A 205      16.960  74.700  63.474  1.00  0.00           H  
ATOM   3112  H   ASP A 205      18.828  76.495  63.391  1.00  0.00           H  
ATOM   3113  HA  ASP A 205      18.932  74.471  61.395  1.00  0.00           H  
ATOM   3114  N   ASN A 206      17.205  75.099  59.759  1.00 32.80           N  
ATOM   3115  CA  ASN A 206      16.172  75.475  58.798  1.00 31.32           C  
ATOM   3116  C   ASN A 206      14.773  75.056  59.237  1.00 30.34           C  
ATOM   3117  O   ASN A 206      13.788  75.682  58.857  1.00 31.31           O  
ATOM   3118  CB  ASN A 206      16.477  74.901  57.412  1.00 29.78           C  
ATOM   3119  CG  ASN A 206      17.278  75.855  56.549  1.00 36.19           C  
ATOM   3120  OD1 ASN A 206      17.362  77.049  56.836  1.00 30.87           O  
ATOM   3121  ND2 ASN A 206      17.864  75.334  55.477  1.00 29.20           N  
ATOM   3122 HD21 ASN A 206      17.764  74.360  55.276  1.00  0.00           H  
ATOM   3123  HB2 ASN A 206      16.995  74.053  57.522  1.00  0.00           H  
ATOM   3124  HB3 ASN A 206      15.614  74.697  56.950  1.00  0.00           H  
ATOM   3125  H   ASN A 206      17.946  74.495  59.466  1.00  0.00           H  
ATOM   3126 HD22 ASN A 206      18.406  75.916  54.871  1.00  0.00           H  
ATOM   3127  HA  ASN A 206      16.184  76.474  58.753  1.00  0.00           H  
ATOM   3128  N   GLU A 207      14.694  73.995  60.032  1.00 30.57           N  
ATOM   3129  CA  GLU A 207      13.420  73.518  60.556  1.00 37.90           C  
ATOM   3130  C   GLU A 207      12.796  74.553  61.487  1.00 36.84           C  
ATOM   3131  O   GLU A 207      11.592  74.796  61.440  1.00 37.87           O  
ATOM   3132  CB  GLU A 207      13.616  72.198  61.304  1.00 31.64           C  
ATOM   3133  CG  GLU A 207      12.335  71.598  61.856  1.00 49.30           C  
ATOM   3134  CD  GLU A 207      12.588  70.354  62.686  1.00 55.68           C  
ATOM   3135  OE1 GLU A 207      11.920  69.328  62.440  1.00 58.12           O  
ATOM   3136  OE2 GLU A 207      13.451  70.402  63.587  1.00 61.78           O1-
ATOM   3137  HB2 GLU A 207      14.029  71.538  60.676  1.00  0.00           H  
ATOM   3138  HB3 GLU A 207      14.243  72.357  62.066  1.00  0.00           H  
ATOM   3139  HG2 GLU A 207      11.879  72.281  62.427  1.00  0.00           H  
ATOM   3140  HG3 GLU A 207      11.735  71.360  61.093  1.00  0.00           H  
ATOM   3141  H   GLU A 207      15.533  73.509  60.278  1.00  0.00           H  
ATOM   3142  HA  GLU A 207      12.802  73.369  59.784  1.00  0.00           H  
ATOM   3143  N   ALA A 208      13.628  75.162  62.327  1.00 35.83           N  
ATOM   3144  CA  ALA A 208      13.161  76.151  63.293  1.00 36.73           C  
ATOM   3145  C   ALA A 208      12.618  77.401  62.608  1.00 37.08           C  
ATOM   3146  O   ALA A 208      11.521  77.860  62.923  1.00 38.09           O  
ATOM   3147  CB  ALA A 208      14.276  76.514  64.261  1.00 33.53           C  
ATOM   3148  HB1 ALA A 208      14.576  75.696  64.751  1.00  0.00           H  
ATOM   3149  HB2 ALA A 208      15.051  76.893  63.756  1.00  0.00           H  
ATOM   3150  HB3 ALA A 208      13.934  77.191  64.912  1.00  0.00           H  
ATOM   3151  H   ALA A 208      14.602  74.936  62.296  1.00  0.00           H  
ATOM   3152  HA  ALA A 208      12.407  75.740  63.806  1.00  0.00           H  
ATOM   3153  N   ILE A 209      13.387  77.947  61.671  1.00 36.24           N  
ATOM   3154  CA  ILE A 209      12.989  79.134  60.916  1.00 38.88           C  
ATOM   3155  C   ILE A 209      11.741  78.861  60.088  1.00 37.63           C  
ATOM   3156  O   ILE A 209      10.881  79.725  59.919  1.00 40.28           O  
ATOM   3157  CB  ILE A 209      14.112  79.580  59.963  1.00 38.48           C  
ATOM   3158  CG1 ILE A 209      15.416  79.747  60.732  1.00 37.29           C  
ATOM   3159  CG2 ILE A 209      13.749  80.884  59.271  1.00 38.86           C  
ATOM   3160  CD1 ILE A 209      15.351  80.836  61.764  1.00 38.12           C  
ATOM   3161 HG21 ILE A 209      12.908  80.763  58.744  1.00  0.00           H  
ATOM   3162 HD11 ILE A 209      15.145  81.708  61.321  1.00  0.00           H  
ATOM   3163 HG12 ILE A 209      15.631  78.884  61.189  1.00  0.00           H  
ATOM   3164 HG13 ILE A 209      16.146  79.963  60.084  1.00  0.00           H  
ATOM   3165 HG22 ILE A 209      13.604  81.600  59.954  1.00  0.00           H  
ATOM   3166 HG23 ILE A 209      14.496  81.147  58.660  1.00  0.00           H  
ATOM   3167 HD12 ILE A 209      14.632  80.630  62.427  1.00  0.00           H  
ATOM   3168 HD13 ILE A 209      16.233  80.895  62.231  1.00  0.00           H  
ATOM   3169  H   ILE A 209      14.274  77.529  61.475  1.00  0.00           H  
ATOM   3170  HA  ILE A 209      12.801  79.856  61.582  1.00  0.00           H  
ATOM   3171  HB  ILE A 209      14.229  78.873  59.265  1.00  0.00           H  
ATOM   3172  N   TYR A 210      11.665  77.644  59.559  1.00 35.02           N  
ATOM   3173  CA  TYR A 210      10.535  77.215  58.750  1.00 36.90           C  
ATOM   3174  C   TYR A 210       9.260  77.244  59.582  1.00 36.97           C  
ATOM   3175  O   TYR A 210       8.233  77.760  59.144  1.00 40.10           O  
ATOM   3176  CB  TYR A 210      10.795  75.807  58.210  1.00 38.74           C  
ATOM   3177  CG  TYR A 210       9.659  75.196  57.427  1.00 46.06           C  
ATOM   3178  CD1 TYR A 210       9.367  75.624  56.138  1.00 48.39           C  
ATOM   3179  CD2 TYR A 210       8.895  74.170  57.967  1.00 53.09           C  
ATOM   3180  CE1 TYR A 210       8.334  75.058  55.416  1.00 52.62           C  
ATOM   3181  CE2 TYR A 210       7.864  73.596  57.252  1.00 58.48           C  
ATOM   3182  CZ  TYR A 210       7.585  74.046  55.980  1.00 61.12           C  
ATOM   3183  OH  TYR A 210       6.555  73.478  55.268  1.00 71.60           O  
ATOM   3184  HH  TYR A 210       6.126  72.768  55.826  1.00  0.00           H  
ATOM   3185  HB2 TYR A 210      11.598  75.846  57.615  1.00  0.00           H  
ATOM   3186  HB3 TYR A 210      10.995  75.208  58.986  1.00  0.00           H  
ATOM   3187  H   TYR A 210      12.412  77.000  59.723  1.00  0.00           H  
ATOM   3188  HD1 TYR A 210       9.913  76.353  55.726  1.00  0.00           H  
ATOM   3189  HD2 TYR A 210       9.095  73.841  58.890  1.00  0.00           H  
ATOM   3190  HE1 TYR A 210       8.131  75.380  54.491  1.00  0.00           H  
ATOM   3191  HE2 TYR A 210       7.323  72.858  57.655  1.00  0.00           H  
ATOM   3192  HA  TYR A 210      10.422  77.840  57.977  1.00  0.00           H  
ATOM   3193  N   ASP A 211       9.339  76.701  60.792  1.00 38.32           N  
ATOM   3194  CA  ASP A 211       8.187  76.654  61.686  1.00 42.69           C  
ATOM   3195  C   ASP A 211       7.813  78.030  62.230  1.00 42.44           C  
ATOM   3196  O   ASP A 211       6.633  78.332  62.403  1.00 44.60           O  
ATOM   3197  CB  ASP A 211       8.429  75.669  62.831  1.00 49.11           C  
ATOM   3198  CG  ASP A 211       8.303  74.224  62.390  1.00 62.24           C  
ATOM   3199  OD1 ASP A 211       7.464  73.943  61.507  1.00 65.34           O  
ATOM   3200  OD2 ASP A 211       9.040  73.370  62.922  1.00 68.28           O1-
ATOM   3201  HB2 ASP A 211       9.349  75.817  63.194  1.00  0.00           H  
ATOM   3202  HB3 ASP A 211       7.761  75.844  63.555  1.00  0.00           H  
ATOM   3203  H   ASP A 211      10.209  76.315  61.097  1.00  0.00           H  
ATOM   3204  HA  ASP A 211       7.411  76.334  61.142  1.00  0.00           H  
ATOM   3205  N   ILE A 212       8.816  78.860  62.501  1.00 36.59           N  
ATOM   3206  CA  ILE A 212       8.563  80.220  62.965  1.00 36.92           C  
ATOM   3207  C   ILE A 212       7.850  81.029  61.882  1.00 39.63           C  
ATOM   3208  O   ILE A 212       6.929  81.794  62.170  1.00 39.69           O  
ATOM   3209  CB  ILE A 212       9.866  80.928  63.404  1.00 38.75           C  
ATOM   3210  CG1 ILE A 212      10.436  80.260  64.656  1.00 39.03           C  
ATOM   3211  CG2 ILE A 212       9.618  82.406  63.680  1.00 34.49           C  
ATOM   3212  CD1 ILE A 212      11.780  80.811  65.088  1.00 38.05           C  
ATOM   3213 HG21 ILE A 212       9.274  82.850  62.853  1.00  0.00           H  
ATOM   3214 HD11 ILE A 212      12.448  80.684  64.354  1.00  0.00           H  
ATOM   3215 HG12 ILE A 212       9.786  80.386  65.405  1.00  0.00           H  
ATOM   3216 HG13 ILE A 212      10.539  79.282  64.475  1.00  0.00           H  
ATOM   3217 HG22 ILE A 212       8.939  82.505  64.408  1.00  0.00           H  
ATOM   3218 HG23 ILE A 212      10.477  82.833  63.961  1.00  0.00           H  
ATOM   3219 HD12 ILE A 212      11.697  81.788  65.286  1.00  0.00           H  
ATOM   3220 HD13 ILE A 212      12.083  80.325  65.908  1.00  0.00           H  
ATOM   3221  H   ILE A 212       9.759  78.547  62.385  1.00  0.00           H  
ATOM   3222  HA  ILE A 212       7.969  80.161  63.768  1.00  0.00           H  
ATOM   3223  HB  ILE A 212      10.526  80.849  62.657  1.00  0.00           H  
ATOM   3224  N   CYS A 213       8.264  80.837  60.633  1.00 38.01           N  
ATOM   3225  CA  CYS A 213       7.628  81.516  59.507  1.00 41.81           C  
ATOM   3226  C   CYS A 213       6.196  81.035  59.269  1.00 48.05           C  
ATOM   3227  O   CYS A 213       5.342  81.802  58.827  1.00 52.23           O  
ATOM   3228  CB  CYS A 213       8.463  81.354  58.235  1.00 40.45           C  
ATOM   3229  SG  CYS A 213       9.991  82.320  58.221  1.00 51.05           S  
ATOM   3230  HG  CYS A 213      10.630  82.102  57.075  1.00  0.00           H  
ATOM   3231  HB2 CYS A 213       8.700  80.388  58.135  1.00  0.00           H  
ATOM   3232  HB3 CYS A 213       7.906  81.635  57.454  1.00  0.00           H  
ATOM   3233  H   CYS A 213       9.027  80.214  60.461  1.00  0.00           H  
ATOM   3234  HA  CYS A 213       7.579  82.486  59.744  1.00  0.00           H  
ATOM   3235  N   ARG A 214       5.938  79.764  59.560  1.00 48.73           N  
ATOM   3236  CA  ARG A 214       4.592  79.214  59.428  1.00 48.13           C  
ATOM   3237  C   ARG A 214       3.702  79.661  60.579  1.00 44.62           C  
ATOM   3238  O   ARG A 214       2.565  80.082  60.373  1.00 49.02           O  
ATOM   3239  CB  ARG A 214       4.638  77.687  59.393  1.00 44.41           C  
ATOM   3240  CG  ARG A 214       5.220  77.106  58.125  1.00 47.49           C  
ATOM   3241  CD  ARG A 214       5.345  75.603  58.241  1.00 57.56           C  
ATOM   3242  NE  ARG A 214       4.051  74.943  58.380  1.00 71.29           N  
ATOM   3243  CZ  ARG A 214       3.900  73.646  58.625  1.00 83.68           C  
ATOM   3244  NH1 ARG A 214       4.965  72.869  58.766  1.00 87.14           N  
ATOM   3245  NH2 ARG A 214       2.686  73.125  58.735  1.00 88.48           N1+
ATOM   3246 HH11 ARG A 214       5.882  73.259  58.688  1.00  0.00           H  
ATOM   3247 HH21 ARG A 214       1.880  73.709  58.634  1.00  0.00           H  
ATOM   3248  HB2 ARG A 214       5.189  77.372  60.165  1.00  0.00           H  
ATOM   3249  HB3 ARG A 214       3.705  77.342  59.497  1.00  0.00           H  
ATOM   3250  HG2 ARG A 214       4.624  77.331  57.354  1.00  0.00           H  
ATOM   3251  HG3 ARG A 214       6.124  77.502  57.963  1.00  0.00           H  
ATOM   3252  HD2 ARG A 214       5.800  75.254  57.422  1.00  0.00           H  
ATOM   3253  HD3 ARG A 214       5.905  75.386  59.041  1.00  0.00           H  
ATOM   3254  H   ARG A 214       6.680  79.173  59.876  1.00  0.00           H  
ATOM   3255  HE  ARG A 214       3.227  75.501  58.285  1.00  0.00           H  
ATOM   3256 HH12 ARG A 214       4.851  71.893  58.950  1.00  0.00           H  
ATOM   3257  HA  ARG A 214       4.209  79.557  58.570  1.00  0.00           H  
ATOM   3258 HH22 ARG A 214       2.576  72.148  58.919  1.00 88.48           H  
ATOM   3259  N   ARG A 215       4.235  79.562  61.791  1.00 46.79           N  
ATOM   3260  CA  ARG A 215       3.478  79.849  63.003  1.00 48.81           C  
ATOM   3261  C   ARG A 215       3.235  81.344  63.188  1.00 46.33           C  
ATOM   3262  O   ARG A 215       2.098  81.778  63.365  1.00 54.93           O  
ATOM   3263  CB  ARG A 215       4.221  79.294  64.220  1.00 53.89           C  
ATOM   3264  CG  ARG A 215       3.405  79.235  65.497  1.00 65.23           C  
ATOM   3265  CD  ARG A 215       4.289  78.932  66.704  1.00 71.43           C  
ATOM   3266  NE  ARG A 215       5.274  77.887  66.430  1.00 78.02           N  
ATOM   3267  CZ  ARG A 215       6.584  78.101  66.329  1.00 77.46           C  
ATOM   3268  NH1 ARG A 215       7.072  79.325  66.484  1.00 75.06           N  
ATOM   3269  NH2 ARG A 215       7.407  77.092  66.076  1.00 74.24           N1+
ATOM   3270 HH11 ARG A 215       6.456  80.088  66.677  1.00  0.00           H  
ATOM   3271 HH21 ARG A 215       7.044  76.167  65.961  1.00  0.00           H  
ATOM   3272  HB2 ARG A 215       4.528  78.368  64.002  1.00  0.00           H  
ATOM   3273  HB3 ARG A 215       5.021  79.870  64.388  1.00  0.00           H  
ATOM   3274  HG2 ARG A 215       2.950  80.114  65.636  1.00  0.00           H  
ATOM   3275  HG3 ARG A 215       2.711  78.520  65.411  1.00  0.00           H  
ATOM   3276  HD2 ARG A 215       4.770  79.768  66.969  1.00  0.00           H  
ATOM   3277  HD3 ARG A 215       3.709  78.636  67.463  1.00  0.00           H  
ATOM   3278  H   ARG A 215       5.191  79.280  61.875  1.00  0.00           H  
ATOM   3279  HE  ARG A 215       4.942  76.951  66.311  1.00  0.00           H  
ATOM   3280 HH12 ARG A 215       8.056  79.484  66.408  1.00  0.00           H  
ATOM   3281  HA  ARG A 215       2.586  79.406  62.913  1.00  0.00           H  
ATOM   3282 HH22 ARG A 215       8.391  77.256  66.001  1.00 74.24           H  
ATOM   3283  N   ASN A 216       4.309  82.126  63.142  1.00 46.60           N  
ATOM   3284  CA  ASN A 216       4.238  83.548  63.467  1.00 47.64           C  
ATOM   3285  C   ASN A 216       3.898  84.455  62.286  1.00 48.82           C  
ATOM   3286  O   ASN A 216       3.308  85.520  62.467  1.00 49.92           O  
ATOM   3287  CB  ASN A 216       5.547  84.012  64.113  1.00 49.78           C  
ATOM   3288  CG  ASN A 216       5.888  83.230  65.366  1.00 57.94           C  
ATOM   3289  OD1 ASN A 216       6.620  83.708  66.231  1.00 61.24           O  
ATOM   3290  ND2 ASN A 216       5.355  82.018  65.470  1.00 66.58           N  
ATOM   3291 HD21 ASN A 216       4.764  81.668  64.743  1.00  0.00           H  
ATOM   3292  HB2 ASN A 216       6.289  83.902  63.452  1.00  0.00           H  
ATOM   3293  HB3 ASN A 216       5.464  84.980  64.350  1.00  0.00           H  
ATOM   3294  H   ASN A 216       5.189  81.730  62.878  1.00  0.00           H  
ATOM   3295 HD22 ASN A 216       5.544  81.456  66.274  1.00  0.00           H  
ATOM   3296  HA  ASN A 216       3.476  83.634  64.109  1.00  0.00           H  
ATOM   3297  N   LEU A 217       4.271  84.038  61.081  1.00 50.78           N  
ATOM   3298  CA  LEU A 217       4.066  84.869  59.899  1.00 47.62           C  
ATOM   3299  C   LEU A 217       2.927  84.363  59.018  1.00 54.11           C  
ATOM   3300  O   LEU A 217       2.590  84.990  58.013  1.00 58.52           O  
ATOM   3301  CB  LEU A 217       5.359  84.972  59.087  1.00 41.73           C  
ATOM   3302  CG  LEU A 217       6.561  85.537  59.846  1.00 41.81           C  
ATOM   3303  CD1 LEU A 217       7.801  85.565  58.967  1.00 36.35           C  
ATOM   3304  CD2 LEU A 217       6.240  86.924  60.378  1.00 42.01           C  
ATOM   3305 HD11 LEU A 217       8.021  84.637  58.665  1.00  0.00           H  
ATOM   3306 HD21 LEU A 217       6.017  87.533  59.617  1.00  0.00           H  
ATOM   3307  HB2 LEU A 217       5.597  84.056  58.764  1.00  0.00           H  
ATOM   3308  HB3 LEU A 217       5.185  85.561  58.297  1.00  0.00           H  
ATOM   3309 HD12 LEU A 217       7.633  86.137  58.164  1.00  0.00           H  
ATOM   3310 HD13 LEU A 217       8.565  85.939  59.493  1.00  0.00           H  
ATOM   3311 HD22 LEU A 217       5.456  86.875  60.997  1.00  0.00           H  
ATOM   3312 HD23 LEU A 217       7.036  87.276  60.870  1.00  0.00           H  
ATOM   3313  H   LEU A 217       4.699  83.140  60.982  1.00  0.00           H  
ATOM   3314  HA  LEU A 217       3.805  85.778  60.224  1.00  0.00           H  
ATOM   3315  HG  LEU A 217       6.755  84.936  60.621  1.00  0.00           H  
ATOM   3316  N   ASP A 218       2.340  83.234  59.407  1.00 57.68           N  
ATOM   3317  CA  ASP A 218       1.229  82.626  58.673  1.00 60.36           C  
ATOM   3318  C   ASP A 218       1.552  82.365  57.203  1.00 58.92           C  
ATOM   3319  O   ASP A 218       0.715  82.573  56.324  1.00 62.00           O  
ATOM   3320  CB  ASP A 218      -0.041  83.470  58.804  1.00 64.63           C  
ATOM   3321  CG  ASP A 218      -0.646  83.395  60.190  1.00 75.39           C  
ATOM   3322  OD1 ASP A 218      -0.567  82.315  60.813  1.00 76.64           O  
ATOM   3323  OD2 ASP A 218      -1.198  84.413  60.657  1.00 82.12           O1-
ATOM   3324  HB2 ASP A 218       0.183  84.423  58.600  1.00  0.00           H  
ATOM   3325  HB3 ASP A 218      -0.715  83.145  58.140  1.00  0.00           H  
ATOM   3326  H   ASP A 218       2.672  82.782  60.235  1.00  0.00           H  
ATOM   3327  HA  ASP A 218       1.071  81.733  59.094  1.00  0.00           H  
ATOM   3328  N   ILE A 219       2.773  81.908  56.949  1.00 55.31           N  
ATOM   3329  CA  ILE A 219       3.194  81.540  55.606  1.00 55.32           C  
ATOM   3330  C   ILE A 219       3.214  80.020  55.490  1.00 53.27           C  
ATOM   3331  O   ILE A 219       4.034  79.358  56.126  1.00 50.73           O  
ATOM   3332  CB  ILE A 219       4.596  82.094  55.292  1.00 55.72           C  
ATOM   3333  CG1 ILE A 219       4.675  83.577  55.660  1.00 57.27           C  
ATOM   3334  CG2 ILE A 219       4.943  81.877  53.828  1.00 38.48           C  
ATOM   3335  CD1 ILE A 219       6.048  84.183  55.471  1.00 60.73           C  
ATOM   3336 HG21 ILE A 219       4.927  80.899  53.619  1.00  0.00           H  
ATOM   3337 HD11 ILE A 219       6.711  83.700  56.043  1.00  0.00           H  
ATOM   3338 HG12 ILE A 219       4.025  84.079  55.090  1.00  0.00           H  
ATOM   3339 HG13 ILE A 219       4.413  83.680  56.620  1.00  0.00           H  
ATOM   3340 HG22 ILE A 219       4.274  82.344  53.249  1.00  0.00           H  
ATOM   3341 HG23 ILE A 219       5.856  82.245  53.652  1.00  0.00           H  
ATOM   3342 HD12 ILE A 219       6.324  84.101  54.513  1.00  0.00           H  
ATOM   3343 HD13 ILE A 219       6.017  85.148  55.731  1.00  0.00           H  
ATOM   3344  H   ILE A 219       3.422  81.814  57.704  1.00  0.00           H  
ATOM   3345  HA  ILE A 219       2.548  81.931  54.951  1.00  0.00           H  
ATOM   3346  HB  ILE A 219       5.267  81.598  55.843  1.00  0.00           H  
ATOM   3347  N   GLU A 220       2.305  79.473  54.687  1.00 57.64           N  
ATOM   3348  CA  GLU A 220       2.176  78.023  54.543  1.00 58.94           C  
ATOM   3349  C   GLU A 220       3.465  77.371  54.055  1.00 56.76           C  
ATOM   3350  O   GLU A 220       3.950  76.412  54.656  1.00 54.59           O  
ATOM   3351  CB  GLU A 220       1.016  77.667  53.608  1.00 65.45           C  
ATOM   3352  CG  GLU A 220      -0.360  77.923  54.201  1.00 78.63           C  
ATOM   3353  CD  GLU A 220      -1.477  77.340  53.356  1.00 90.07           C  
ATOM   3354  OE1 GLU A 220      -1.185  76.821  52.257  1.00 94.14           O  
ATOM   3355  OE2 GLU A 220      -2.646  77.397  53.792  1.00 92.45           O1-
ATOM   3356  HB2 GLU A 220       1.106  78.209  52.773  1.00  0.00           H  
ATOM   3357  HB3 GLU A 220       1.084  76.697  53.375  1.00  0.00           H  
ATOM   3358  HG2 GLU A 220      -0.398  77.515  55.113  1.00  0.00           H  
ATOM   3359  HG3 GLU A 220      -0.499  78.910  54.281  1.00  0.00           H  
ATOM   3360  H   GLU A 220       1.693  80.070  54.168  1.00  0.00           H  
ATOM   3361  HA  GLU A 220       1.983  77.660  55.455  1.00  0.00           H  
ATOM   3362  N   ARG A 221       4.015  77.896  52.966  1.00 55.92           N  
ATOM   3363  CA  ARG A 221       5.284  77.402  52.444  1.00 60.60           C  
ATOM   3364  C   ARG A 221       6.274  78.543  52.236  1.00 52.21           C  
ATOM   3365  O   ARG A 221       6.343  79.125  51.152  1.00 46.42           O  
ATOM   3366  CB  ARG A 221       5.076  76.615  51.147  1.00 66.06           C  
ATOM   3367  CG  ARG A 221       4.479  75.231  51.362  1.00 74.02           C  
ATOM   3368  CD  ARG A 221       5.381  74.377  52.245  1.00 81.66           C  
ATOM   3369  NE  ARG A 221       4.792  73.075  52.549  1.00 88.92           N  
ATOM   3370  CZ  ARG A 221       4.069  72.814  53.634  1.00 92.11           C  
ATOM   3371  NH1 ARG A 221       3.842  73.768  54.528  1.00 93.55           N  
ATOM   3372  NH2 ARG A 221       3.574  71.599  53.829  1.00 91.15           N1+
ATOM   3373 HH11 ARG A 221       4.215  74.685  54.386  1.00  0.00           H  
ATOM   3374 HH21 ARG A 221       3.744  70.876  53.159  1.00  0.00           H  
ATOM   3375  HB2 ARG A 221       4.464  77.137  50.554  1.00  0.00           H  
ATOM   3376  HB3 ARG A 221       5.960  76.512  50.692  1.00  0.00           H  
ATOM   3377  HG2 ARG A 221       3.584  75.324  51.798  1.00  0.00           H  
ATOM   3378  HG3 ARG A 221       4.365  74.780  50.477  1.00  0.00           H  
ATOM   3379  HD2 ARG A 221       6.252  74.236  51.775  1.00  0.00           H  
ATOM   3380  HD3 ARG A 221       5.549  74.863  53.103  1.00  0.00           H  
ATOM   3381  H   ARG A 221       3.550  78.645  52.495  1.00  0.00           H  
ATOM   3382  HE  ARG A 221       4.943  72.331  51.898  1.00  0.00           H  
ATOM   3383 HH12 ARG A 221       3.298  73.570  55.343  1.00  0.00           H  
ATOM   3384  HA  ARG A 221       5.672  76.779  53.124  1.00  0.00           H  
ATOM   3385 HH22 ARG A 221       3.031  71.406  54.646  1.00 91.15           H  
ATOM   3386  N   PRO A 222       7.039  78.868  53.289  1.00 47.26           N  
ATOM   3387  CA  PRO A 222       8.045  79.936  53.280  1.00 47.02           C  
ATOM   3388  C   PRO A 222       9.082  79.741  52.181  1.00 47.44           C  
ATOM   3389  O   PRO A 222       9.574  78.630  51.984  1.00 48.92           O  
ATOM   3390  CB  PRO A 222       8.710  79.797  54.652  1.00 41.11           C  
ATOM   3391  CG  PRO A 222       7.674  79.163  55.506  1.00 46.45           C  
ATOM   3392  CD  PRO A 222       6.937  78.221  54.608  1.00 46.73           C  
ATOM   3393  HB2 PRO A 222       9.525  79.221  54.595  1.00  0.00           H  
ATOM   3394  HB3 PRO A 222       8.969  80.692  55.014  1.00  0.00           H  
ATOM   3395  HG2 PRO A 222       8.099  78.667  56.264  1.00  0.00           H  
ATOM   3396  HG3 PRO A 222       7.053  79.853  55.877  1.00  0.00           H  
ATOM   3397  HD2 PRO A 222       5.982  78.125  54.890  1.00  0.00           H  
ATOM   3398  HD3 PRO A 222       7.367  77.318  54.602  1.00  0.00           H  
ATOM   3399  HA  PRO A 222       7.638  80.833  53.109  1.00  0.00           H  
ATOM   3400  N   THR A 223       9.399  80.818  51.471  1.00 45.51           N  
ATOM   3401  CA  THR A 223      10.444  80.787  50.459  1.00 46.52           C  
ATOM   3402  C   THR A 223      11.782  81.087  51.119  1.00 47.32           C  
ATOM   3403  O   THR A 223      11.836  81.378  52.314  1.00 46.72           O  
ATOM   3404  CB  THR A 223      10.187  81.830  49.358  1.00 47.74           C  
ATOM   3405  OG1 THR A 223      10.256  83.147  49.920  1.00 51.22           O  
ATOM   3406  CG2 THR A 223       8.816  81.622  48.736  1.00 43.25           C  
ATOM   3407 HG21 THR A 223       8.763  80.707  48.336  1.00  0.00           H  
ATOM   3408  HG1 THR A 223       9.561  83.233  50.634  1.00  0.00           H  
ATOM   3409 HG22 THR A 223       8.109  81.711  49.438  1.00  0.00           H  
ATOM   3410 HG23 THR A 223       8.673  82.311  48.025  1.00  0.00           H  
ATOM   3411  H   THR A 223       8.907  81.672  51.636  1.00  0.00           H  
ATOM   3412  HA  THR A 223      10.450  79.879  50.040  1.00  0.00           H  
ATOM   3413  HB  THR A 223      10.884  81.725  48.649  1.00  0.00           H  
ATOM   3414  N   TYR A 224      12.859  81.016  50.343  1.00 43.40           N  
ATOM   3415  CA  TYR A 224      14.182  81.357  50.851  1.00 40.28           C  
ATOM   3416  C   TYR A 224      14.243  82.821  51.279  1.00 41.56           C  
ATOM   3417  O   TYR A 224      14.927  83.162  52.243  1.00 44.23           O  
ATOM   3418  CB  TYR A 224      15.260  81.059  49.806  1.00 37.77           C  
ATOM   3419  CG  TYR A 224      15.719  79.616  49.791  1.00 38.28           C  
ATOM   3420  CD1 TYR A 224      15.898  78.912  50.976  1.00 36.53           C  
ATOM   3421  CD2 TYR A 224      15.969  78.958  48.593  1.00 39.02           C  
ATOM   3422  CE1 TYR A 224      16.318  77.594  50.968  1.00 35.55           C  
ATOM   3423  CE2 TYR A 224      16.387  77.638  48.575  1.00 41.08           C  
ATOM   3424  CZ  TYR A 224      16.560  76.962  49.765  1.00 40.22           C  
ATOM   3425  OH  TYR A 224      16.977  75.651  49.755  1.00 38.85           O  
ATOM   3426  HH  TYR A 224      17.103  75.357  48.808  1.00  0.00           H  
ATOM   3427  HB2 TYR A 224      14.896  81.285  48.903  1.00  0.00           H  
ATOM   3428  HB3 TYR A 224      16.052  81.641  49.992  1.00  0.00           H  
ATOM   3429  H   TYR A 224      12.760  80.723  49.392  1.00  0.00           H  
ATOM   3430  HD1 TYR A 224      15.720  79.366  51.849  1.00  0.00           H  
ATOM   3431  HD2 TYR A 224      15.845  79.446  47.729  1.00  0.00           H  
ATOM   3432  HE1 TYR A 224      16.446  77.102  51.829  1.00  0.00           H  
ATOM   3433  HE2 TYR A 224      16.562  77.178  47.705  1.00  0.00           H  
ATOM   3434  HA  TYR A 224      14.357  80.789  51.655  1.00  0.00           H  
ATOM   3435  N   THR A 225      13.518  83.679  50.567  1.00 42.81           N  
ATOM   3436  CA  THR A 225      13.460  85.100  50.900  1.00 43.96           C  
ATOM   3437  C   THR A 225      12.825  85.319  52.271  1.00 46.69           C  
ATOM   3438  O   THR A 225      13.313  86.121  53.068  1.00 51.02           O  
ATOM   3439  CB  THR A 225      12.683  85.901  49.836  1.00 44.36           C  
ATOM   3440  OG1 THR A 225      13.348  85.787  48.573  1.00 44.74           O  
ATOM   3441  CG2 THR A 225      12.596  87.372  50.224  1.00 45.42           C  
ATOM   3442 HG21 THR A 225      12.127  87.461  51.102  1.00  0.00           H  
ATOM   3443  HG1 THR A 225      12.839  86.309  47.889  1.00  0.00           H  
ATOM   3444 HG22 THR A 225      13.516  87.755  50.307  1.00  0.00           H  
ATOM   3445 HG23 THR A 225      12.088  87.865  49.518  1.00  0.00           H  
ATOM   3446  H   THR A 225      12.998  83.342  49.782  1.00  0.00           H  
ATOM   3447  HA  THR A 225      14.403  85.432  50.921  1.00  0.00           H  
ATOM   3448  HB  THR A 225      11.757  85.529  49.772  1.00  0.00           H  
ATOM   3449  N   ASN A 226      11.740  84.599  52.541  1.00 49.41           N  
ATOM   3450  CA  ASN A 226      11.087  84.662  53.845  1.00 46.57           C  
ATOM   3451  C   ASN A 226      12.025  84.195  54.951  1.00 41.37           C  
ATOM   3452  O   ASN A 226      12.124  84.826  56.003  1.00 39.67           O  
ATOM   3453  CB  ASN A 226       9.812  83.814  53.860  1.00 52.67           C  
ATOM   3454  CG  ASN A 226       8.784  84.282  52.849  1.00 55.78           C  
ATOM   3455  OD1 ASN A 226       8.198  83.476  52.126  1.00 54.78           O  
ATOM   3456  ND2 ASN A 226       8.560  85.590  52.792  1.00 55.00           N  
ATOM   3457 HD21 ASN A 226       9.059  86.210  53.398  1.00  0.00           H  
ATOM   3458  HB2 ASN A 226      10.055  82.865  53.657  1.00  0.00           H  
ATOM   3459  HB3 ASN A 226       9.407  83.857  54.773  1.00  0.00           H  
ATOM   3460  H   ASN A 226      11.363  84.001  51.834  1.00  0.00           H  
ATOM   3461 HD22 ASN A 226       7.892  85.955  52.143  1.00  0.00           H  
ATOM   3462  HA  ASN A 226      10.843  85.617  54.012  1.00  0.00           H  
ATOM   3463  N   LEU A 227      12.714  83.087  54.699  1.00 40.77           N  
ATOM   3464  CA  LEU A 227      13.632  82.509  55.674  1.00 40.58           C  
ATOM   3465  C   LEU A 227      14.828  83.421  55.927  1.00 36.01           C  
ATOM   3466  O   LEU A 227      15.196  83.668  57.073  1.00 33.66           O  
ATOM   3467  CB  LEU A 227      14.122  81.134  55.205  1.00 36.63           C  
ATOM   3468  CG  LEU A 227      13.072  80.053  54.936  1.00 36.58           C  
ATOM   3469  CD1 LEU A 227      13.734  78.796  54.395  1.00 37.80           C  
ATOM   3470  CD2 LEU A 227      12.265  79.739  56.186  1.00 31.77           C  
ATOM   3471 HD11 LEU A 227      14.211  79.007  53.542  1.00  0.00           H  
ATOM   3472 HD21 LEU A 227      12.876  79.416  56.909  1.00  0.00           H  
ATOM   3473  HB2 LEU A 227      14.634  81.272  54.357  1.00  0.00           H  
ATOM   3474  HB3 LEU A 227      14.742  80.781  55.906  1.00  0.00           H  
ATOM   3475 HD12 LEU A 227      14.395  78.449  55.060  1.00  0.00           H  
ATOM   3476 HD13 LEU A 227      13.031  78.105  54.227  1.00  0.00           H  
ATOM   3477 HD22 LEU A 227      11.796  80.564  56.502  1.00  0.00           H  
ATOM   3478 HD23 LEU A 227      11.592  79.031  55.970  1.00  0.00           H  
ATOM   3479  H   LEU A 227      12.600  82.636  53.814  1.00  0.00           H  
ATOM   3480  HA  LEU A 227      13.129  82.406  56.532  1.00  0.00           H  
ATOM   3481  HG  LEU A 227      12.438  80.404  54.247  1.00  0.00           H  
ATOM   3482  N   ASN A 228      15.431  83.918  54.851  1.00 31.62           N  
ATOM   3483  CA  ASN A 228      16.651  84.712  54.960  1.00 31.56           C  
ATOM   3484  C   ASN A 228      16.442  86.068  55.629  1.00 36.11           C  
ATOM   3485  O   ASN A 228      17.308  86.542  56.365  1.00 33.95           O  
ATOM   3486  CB  ASN A 228      17.307  84.888  53.588  1.00 31.75           C  
ATOM   3487  CG  ASN A 228      17.783  83.572  52.999  1.00 39.64           C  
ATOM   3488  OD1 ASN A 228      17.973  82.589  53.717  1.00 31.91           O  
ATOM   3489  ND2 ASN A 228      17.978  83.547  51.686  1.00 43.37           N  
ATOM   3490 HD21 ASN A 228      17.811  84.368  51.140  1.00  0.00           H  
ATOM   3491  HB2 ASN A 228      16.643  85.300  52.964  1.00  0.00           H  
ATOM   3492  HB3 ASN A 228      18.091  85.502  53.681  1.00  0.00           H  
ATOM   3493  H   ASN A 228      15.040  83.744  53.947  1.00  0.00           H  
ATOM   3494 HD22 ASN A 228      18.291  82.707  51.243  1.00  0.00           H  
ATOM   3495  HA  ASN A 228      17.263  84.195  55.559  1.00  0.00           H  
ATOM   3496  N   ARG A 229      15.295  86.689  55.375  1.00 34.66           N  
ATOM   3497  CA  ARG A 229      14.984  87.968  56.005  1.00 40.54           C  
ATOM   3498  C   ARG A 229      14.792  87.804  57.509  1.00 39.68           C  
ATOM   3499  O   ARG A 229      15.114  88.703  58.286  1.00 43.02           O  
ATOM   3500  CB  ARG A 229      13.758  88.617  55.359  1.00 38.97           C  
ATOM   3501  CG  ARG A 229      14.053  89.244  54.007  1.00 44.73           C  
ATOM   3502  CD  ARG A 229      12.810  89.845  53.380  1.00 52.04           C  
ATOM   3503  NE  ARG A 229      13.124  90.547  52.140  1.00 60.20           N  
ATOM   3504  CZ  ARG A 229      12.213  90.988  51.280  1.00 63.55           C  
ATOM   3505  NH1 ARG A 229      10.923  90.794  51.521  1.00 64.34           N  
ATOM   3506  NH2 ARG A 229      12.591  91.618  50.176  1.00 64.22           N1+
ATOM   3507 HH11 ARG A 229      10.636  90.315  52.351  1.00  0.00           H  
ATOM   3508 HH21 ARG A 229      13.563  91.762  49.990  1.00  0.00           H  
ATOM   3509  HB2 ARG A 229      13.052  87.918  55.241  1.00  0.00           H  
ATOM   3510  HB3 ARG A 229      13.412  89.328  55.972  1.00  0.00           H  
ATOM   3511  HG2 ARG A 229      14.739  89.962  54.125  1.00  0.00           H  
ATOM   3512  HG3 ARG A 229      14.419  88.543  53.395  1.00  0.00           H  
ATOM   3513  HD2 ARG A 229      12.156  89.114  53.186  1.00  0.00           H  
ATOM   3514  HD3 ARG A 229      12.397  90.489  54.024  1.00  0.00           H  
ATOM   3515  H   ARG A 229      14.638  86.275  54.745  1.00  0.00           H  
ATOM   3516  HE  ARG A 229      14.087  90.706  51.924  1.00  0.00           H  
ATOM   3517 HH12 ARG A 229      10.238  91.126  50.873  1.00  0.00           H  
ATOM   3518  HA  ARG A 229      15.763  88.579  55.861  1.00  0.00           H  
ATOM   3519 HH22 ARG A 229      11.904  91.950  49.529  1.00 64.22           H  
ATOM   3520  N   LEU A 230      14.277  86.649  57.917  1.00 37.43           N  
ATOM   3521  CA  LEU A 230      14.169  86.336  59.335  1.00 40.74           C  
ATOM   3522  C   LEU A 230      15.554  86.073  59.918  1.00 41.36           C  
ATOM   3523  O   LEU A 230      15.884  86.564  60.996  1.00 40.67           O  
ATOM   3524  CB  LEU A 230      13.255  85.131  59.565  1.00 38.65           C  
ATOM   3525  CG  LEU A 230      13.115  84.692  61.025  1.00 40.34           C  
ATOM   3526  CD1 LEU A 230      12.700  85.864  61.903  1.00 39.55           C  
ATOM   3527  CD2 LEU A 230      12.124  83.545  61.156  1.00 37.99           C  
ATOM   3528 HD11 LEU A 230      13.389  86.587  61.847  1.00  0.00           H  
ATOM   3529 HD21 LEU A 230      11.626  83.431  60.297  1.00  0.00           H  
ATOM   3530  HB2 LEU A 230      12.345  85.360  59.219  1.00  0.00           H  
ATOM   3531  HB3 LEU A 230      13.617  84.360  59.042  1.00  0.00           H  
ATOM   3532 HD12 LEU A 230      11.822  86.226  61.590  1.00  0.00           H  
ATOM   3533 HD13 LEU A 230      12.616  85.549  62.848  1.00  0.00           H  
ATOM   3534 HD22 LEU A 230      12.613  82.698  61.364  1.00  0.00           H  
ATOM   3535 HD23 LEU A 230      11.482  83.752  61.894  1.00  0.00           H  
ATOM   3536  H   LEU A 230      13.959  85.985  57.240  1.00  0.00           H  
ATOM   3537  HA  LEU A 230      13.763  87.122  59.801  1.00  0.00           H  
ATOM   3538  HG  LEU A 230      14.008  84.367  61.337  1.00  0.00           H  
ATOM   3539  N   ILE A 231      16.362  85.301  59.195  1.00 36.44           N  
ATOM   3540  CA  ILE A 231      17.730  85.011  59.615  1.00 35.95           C  
ATOM   3541  C   ILE A 231      18.548  86.295  59.731  1.00 37.17           C  
ATOM   3542  O   ILE A 231      19.314  86.470  60.679  1.00 39.65           O  
ATOM   3543  CB  ILE A 231      18.432  84.043  58.636  1.00 33.48           C  
ATOM   3544  CG1 ILE A 231      17.741  82.679  58.638  1.00 34.99           C  
ATOM   3545  CG2 ILE A 231      19.898  83.875  59.001  1.00 30.43           C  
ATOM   3546  CD1 ILE A 231      18.338  81.694  57.650  1.00 34.56           C  
ATOM   3547 HG21 ILE A 231      20.358  84.762  58.963  1.00  0.00           H  
ATOM   3548 HD11 ILE A 231      18.269  82.063  56.723  1.00  0.00           H  
ATOM   3549 HG12 ILE A 231      17.809  82.290  59.557  1.00  0.00           H  
ATOM   3550 HG13 ILE A 231      16.776  82.810  58.411  1.00  0.00           H  
ATOM   3551 HG22 ILE A 231      19.975  83.507  59.928  1.00  0.00           H  
ATOM   3552 HG23 ILE A 231      20.325  83.245  58.352  1.00  0.00           H  
ATOM   3553 HD12 ILE A 231      19.302  81.540  57.867  1.00  0.00           H  
ATOM   3554 HD13 ILE A 231      17.837  80.830  57.708  1.00  0.00           H  
ATOM   3555  H   ILE A 231      16.023  84.909  58.340  1.00  0.00           H  
ATOM   3556  HA  ILE A 231      17.674  84.572  60.512  1.00  0.00           H  
ATOM   3557  HB  ILE A 231      18.371  84.437  57.719  1.00  0.00           H  
ATOM   3558  N   SER A 232      18.366  87.195  58.768  1.00 39.58           N  
ATOM   3559  CA  SER A 232      19.097  88.459  58.743  1.00 45.31           C  
ATOM   3560  C   SER A 232      18.808  89.317  59.972  1.00 42.39           C  
ATOM   3561  O   SER A 232      19.678  90.050  60.438  1.00 41.83           O  
ATOM   3562  CB  SER A 232      18.776  89.244  57.470  1.00 63.15           C  
ATOM   3563  OG  SER A 232      17.425  89.668  57.461  1.00 79.22           O  
ATOM   3564  HG  SER A 232      16.873  89.008  57.971  1.00  0.00           H  
ATOM   3565  HB2 SER A 232      19.373  90.045  57.419  1.00  0.00           H  
ATOM   3566  HB3 SER A 232      18.943  88.663  56.674  1.00  0.00           H  
ATOM   3567  H   SER A 232      17.709  87.000  58.040  1.00  0.00           H  
ATOM   3568  HA  SER A 232      20.071  88.232  58.754  1.00  0.00           H  
ATOM   3569  N   GLN A 233      17.587  89.224  60.493  1.00 40.77           N  
ATOM   3570  CA  GLN A 233      17.223  89.940  61.714  1.00 41.38           C  
ATOM   3571  C   GLN A 233      18.021  89.424  62.906  1.00 43.85           C  
ATOM   3572  O   GLN A 233      18.514  90.207  63.720  1.00 46.27           O  
ATOM   3573  CB  GLN A 233      15.724  89.814  61.995  1.00 39.42           C  
ATOM   3574  CG  GLN A 233      14.841  90.549  61.005  1.00 40.90           C  
ATOM   3575  CD  GLN A 233      14.938  92.055  61.141  1.00 52.71           C  
ATOM   3576  OE1 GLN A 233      15.358  92.571  62.176  1.00 57.97           O  
ATOM   3577  NE2 GLN A 233      14.548  92.769  60.091  1.00 57.40           N  
ATOM   3578 HE21 GLN A 233      14.213  92.308  59.269  1.00  0.00           H  
ATOM   3579  HB2 GLN A 233      15.481  88.844  61.976  1.00  0.00           H  
ATOM   3580  HB3 GLN A 233      15.542  90.177  62.909  1.00  0.00           H  
ATOM   3581  HG2 GLN A 233      15.113  90.291  60.078  1.00  0.00           H  
ATOM   3582  HG3 GLN A 233      13.891  90.273  61.154  1.00  0.00           H  
ATOM   3583  H   GLN A 233      16.904  88.652  60.039  1.00  0.00           H  
ATOM   3584 HE22 GLN A 233      14.589  93.768  60.122  1.00  0.00           H  
ATOM   3585  HA  GLN A 233      17.443  90.906  61.576  1.00  0.00           H  
ATOM   3586  N   ILE A 234      18.141  88.103  63.005  1.00 42.28           N  
ATOM   3587  CA  ILE A 234      18.927  87.486  64.068  1.00 40.96           C  
ATOM   3588  C   ILE A 234      20.398  87.859  63.913  1.00 37.22           C  
ATOM   3589  O   ILE A 234      21.048  88.263  64.876  1.00 40.41           O  
ATOM   3590  CB  ILE A 234      18.769  85.946  64.092  1.00 39.48           C  
ATOM   3591  CG1 ILE A 234      17.490  85.543  64.829  1.00 45.38           C  
ATOM   3592  CG2 ILE A 234      19.958  85.289  64.774  1.00 36.44           C  
ATOM   3593  CD1 ILE A 234      16.221  85.732  64.034  1.00 47.39           C  
ATOM   3594 HG21 ILE A 234      20.798  85.519  64.282  1.00  0.00           H  
ATOM   3595 HD11 ILE A 234      16.121  86.695  63.784  1.00  0.00           H  
ATOM   3596 HG12 ILE A 234      17.563  84.578  65.079  1.00  0.00           H  
ATOM   3597 HG13 ILE A 234      17.422  86.091  65.663  1.00  0.00           H  
ATOM   3598 HG22 ILE A 234      20.032  85.619  65.715  1.00  0.00           H  
ATOM   3599 HG23 ILE A 234      19.827  84.298  64.774  1.00  0.00           H  
ATOM   3600 HD12 ILE A 234      16.260  85.182  63.200  1.00  0.00           H  
ATOM   3601 HD13 ILE A 234      15.442  85.445  64.591  1.00  0.00           H  
ATOM   3602  H   ILE A 234      17.682  87.519  62.335  1.00  0.00           H  
ATOM   3603  HA  ILE A 234      18.581  87.836  64.939  1.00  0.00           H  
ATOM   3604  HB  ILE A 234      18.719  85.636  63.143  1.00  0.00           H  
ATOM   3605  N   VAL A 235      20.910  87.734  62.691  1.00 35.04           N  
ATOM   3606  CA  VAL A 235      22.296  88.088  62.398  1.00 38.17           C  
ATOM   3607  C   VAL A 235      22.568  89.553  62.729  1.00 40.65           C  
ATOM   3608  O   VAL A 235      23.591  89.883  63.333  1.00 41.08           O  
ATOM   3609  CB  VAL A 235      22.652  87.812  60.921  1.00 34.70           C  
ATOM   3610  CG1 VAL A 235      24.047  88.328  60.599  1.00 33.02           C  
ATOM   3611  CG2 VAL A 235      22.552  86.326  60.622  1.00 35.35           C  
ATOM   3612 HG11 VAL A 235      24.088  89.314  60.763  1.00  0.00           H  
ATOM   3613 HG21 VAL A 235      23.184  85.821  61.210  1.00  0.00           H  
ATOM   3614 HG12 VAL A 235      24.719  87.873  61.183  1.00  0.00           H  
ATOM   3615 HG13 VAL A 235      24.251  88.137  59.639  1.00  0.00           H  
ATOM   3616 HG22 VAL A 235      21.620  86.008  60.797  1.00  0.00           H  
ATOM   3617 HG23 VAL A 235      22.786  86.171  59.662  1.00  0.00           H  
ATOM   3618  H   VAL A 235      20.330  87.388  61.953  1.00  0.00           H  
ATOM   3619  HA  VAL A 235      22.875  87.511  62.975  1.00  0.00           H  
ATOM   3620  HB  VAL A 235      21.997  88.298  60.342  1.00  0.00           H  
ATOM   3621  N   SER A 236      21.641  90.425  62.343  1.00 33.98           N  
ATOM   3622  CA  SER A 236      21.755  91.848  62.646  1.00 38.89           C  
ATOM   3623  C   SER A 236      21.827  92.095  64.150  1.00 40.95           C  
ATOM   3624  O   SER A 236      22.630  92.903  64.612  1.00 44.60           O  
ATOM   3625  CB  SER A 236      20.581  92.625  62.048  1.00 42.37           C  
ATOM   3626  OG  SER A 236      20.620  93.987  62.437  1.00 47.14           O  
ATOM   3627  HG  SER A 236      20.208  94.544  61.716  1.00  0.00           H  
ATOM   3628  HB2 SER A 236      20.623  92.566  61.051  1.00  0.00           H  
ATOM   3629  HB3 SER A 236      19.723  92.218  62.362  1.00  0.00           H  
ATOM   3630  H   SER A 236      20.846  90.097  61.832  1.00  0.00           H  
ATOM   3631  HA  SER A 236      22.606  92.173  62.233  1.00  0.00           H  
ATOM   3632  N   SER A 237      20.988  91.392  64.905  1.00 39.46           N  
ATOM   3633  CA  SER A 237      20.955  91.534  66.359  1.00 41.92           C  
ATOM   3634  C   SER A 237      22.278  91.116  66.991  1.00 41.72           C  
ATOM   3635  O   SER A 237      22.697  91.670  68.006  1.00 45.42           O  
ATOM   3636  CB  SER A 237      19.816  90.703  66.953  1.00 42.70           C  
ATOM   3637  OG  SER A 237      18.566  91.092  66.411  1.00 54.40           O  
ATOM   3638  HG  SER A 237      18.584  90.956  65.420  1.00  0.00           H  
ATOM   3639  HB2 SER A 237      19.976  89.736  66.752  1.00  0.00           H  
ATOM   3640  HB3 SER A 237      19.798  90.830  67.945  1.00  0.00           H  
ATOM   3641  H   SER A 237      20.362  90.748  64.465  1.00  0.00           H  
ATOM   3642  HA  SER A 237      20.801  92.501  66.562  1.00  0.00           H  
ATOM   3643  N   ILE A 238      22.932  90.134  66.380  1.00 42.54           N  
ATOM   3644  CA  ILE A 238      24.200  89.623  66.883  1.00 38.49           C  
ATOM   3645  C   ILE A 238      25.359  90.554  66.529  1.00 40.15           C  
ATOM   3646  O   ILE A 238      26.283  90.741  67.322  1.00 41.35           O  
ATOM   3647  CB  ILE A 238      24.473  88.201  66.343  1.00 34.54           C  
ATOM   3648  CG1 ILE A 238      23.365  87.246  66.792  1.00 35.76           C  
ATOM   3649  CG2 ILE A 238      25.828  87.690  66.809  1.00 34.39           C  
ATOM   3650  CD1 ILE A 238      23.493  85.845  66.226  1.00 37.20           C  
ATOM   3651 HG21 ILE A 238      26.549  88.301  66.482  1.00  0.00           H  
ATOM   3652 HD11 ILE A 238      23.465  85.882  65.227  1.00  0.00           H  
ATOM   3653 HG12 ILE A 238      23.383  87.188  67.790  1.00  0.00           H  
ATOM   3654 HG13 ILE A 238      22.485  87.624  66.504  1.00  0.00           H  
ATOM   3655 HG22 ILE A 238      25.853  87.663  67.808  1.00  0.00           H  
ATOM   3656 HG23 ILE A 238      25.973  86.771  66.443  1.00  0.00           H  
ATOM   3657 HD12 ILE A 238      24.363  85.443  66.513  1.00  0.00           H  
ATOM   3658 HD13 ILE A 238      22.736  85.287  66.565  1.00  0.00           H  
ATOM   3659  H   ILE A 238      22.542  89.734  65.550  1.00  0.00           H  
ATOM   3660  HA  ILE A 238      24.130  89.580  67.880  1.00  0.00           H  
ATOM   3661  HB  ILE A 238      24.484  88.243  65.344  1.00  0.00           H  
ATOM   3662  N   THR A 239      25.296  91.155  65.344  1.00 44.17           N  
ATOM   3663  CA  THR A 239      26.385  92.000  64.857  1.00 44.82           C  
ATOM   3664  C   THR A 239      26.139  93.493  65.062  1.00 46.63           C  
ATOM   3665  O   THR A 239      26.968  94.316  64.675  1.00 52.50           O  
ATOM   3666  CB  THR A 239      26.657  91.760  63.360  1.00 41.53           C  
ATOM   3667  OG1 THR A 239      25.504  92.138  62.597  1.00 41.24           O  
ATOM   3668  CG2 THR A 239      26.979  90.297  63.102  1.00 35.53           C  
ATOM   3669 HG21 THR A 239      27.789  90.033  63.625  1.00  0.00           H  
ATOM   3670  HG1 THR A 239      24.724  91.585  62.890  1.00  0.00           H  
ATOM   3671 HG22 THR A 239      26.209  89.726  63.386  1.00  0.00           H  
ATOM   3672 HG23 THR A 239      27.151  90.169  62.125  1.00  0.00           H  
ATOM   3673  H   THR A 239      24.485  91.026  64.773  1.00  0.00           H  
ATOM   3674  HA  THR A 239      27.178  91.735  65.405  1.00  0.00           H  
ATOM   3675  HB  THR A 239      27.442  92.314  63.084  1.00  0.00           H  
ATOM   3676  N   ALA A 240      25.004  93.841  65.664  1.00 43.19           N  
ATOM   3677  CA  ALA A 240      24.657  95.243  65.889  1.00 43.00           C  
ATOM   3678  C   ALA A 240      25.678  95.933  66.785  1.00 47.60           C  
ATOM   3679  O   ALA A 240      25.952  97.123  66.632  1.00 46.34           O  
ATOM   3680  CB  ALA A 240      23.263  95.362  66.491  1.00 38.59           C  
ATOM   3681  HB1 ALA A 240      22.592  94.958  65.869  1.00  0.00           H  
ATOM   3682  HB2 ALA A 240      23.230  94.877  67.365  1.00  0.00           H  
ATOM   3683  HB3 ALA A 240      23.052  96.329  66.634  1.00  0.00           H  
ATOM   3684  H   ALA A 240      24.374  93.127  65.969  1.00  0.00           H  
ATOM   3685  HA  ALA A 240      24.665  95.702  65.000  1.00  0.00           H  
ATOM   3686  N   SER A 241      26.237  95.170  67.718  1.00 47.61           N  
ATOM   3687  CA  SER A 241      27.209  95.693  68.668  1.00 48.61           C  
ATOM   3688  C   SER A 241      28.531  96.048  67.992  1.00 51.87           C  
ATOM   3689  O   SER A 241      29.302  96.858  68.506  1.00 55.03           O  
ATOM   3690  CB  SER A 241      27.446  94.674  69.782  1.00 54.48           C  
ATOM   3691  OG  SER A 241      27.890  93.434  69.256  1.00 50.20           O  
ATOM   3692  HG  SER A 241      28.790  93.222  69.637  1.00  0.00           H  
ATOM   3693  HB2 SER A 241      28.137  95.031  70.411  1.00  0.00           H  
ATOM   3694  HB3 SER A 241      26.593  94.531  70.283  1.00  0.00           H  
ATOM   3695  H   SER A 241      25.982  94.204  67.770  1.00  0.00           H  
ATOM   3696  HA  SER A 241      26.834  96.535  69.056  1.00  0.00           H  
ATOM   3697  N   LEU A 242      28.788  95.437  66.840  1.00 48.09           N  
ATOM   3698  CA  LEU A 242      30.008  95.701  66.087  1.00 46.99           C  
ATOM   3699  C   LEU A 242      29.840  96.917  65.181  1.00 44.34           C  
ATOM   3700  O   LEU A 242      30.819  97.548  64.785  1.00 44.71           O  
ATOM   3701  CB  LEU A 242      30.383  94.484  65.240  1.00 43.65           C  
ATOM   3702  CG  LEU A 242      30.602  93.154  65.964  1.00 40.28           C  
ATOM   3703  CD1 LEU A 242      30.649  92.006  64.967  1.00 39.22           C  
ATOM   3704  CD2 LEU A 242      31.877  93.197  66.788  1.00 41.50           C  
ATOM   3705 HD11 LEU A 242      29.787  91.963  64.462  1.00  0.00           H  
ATOM   3706 HD21 LEU A 242      32.659  93.373  66.190  1.00  0.00           H  
ATOM   3707  HB2 LEU A 242      29.651  94.346  64.572  1.00  0.00           H  
ATOM   3708  HB3 LEU A 242      31.229  94.704  64.755  1.00  0.00           H  
ATOM   3709 HD12 LEU A 242      31.398  92.150  64.321  1.00  0.00           H  
ATOM   3710 HD13 LEU A 242      30.793  91.150  65.463  1.00  0.00           H  
ATOM   3711 HD22 LEU A 242      31.816  93.928  67.467  1.00  0.00           H  
ATOM   3712 HD23 LEU A 242      31.996  92.318  67.250  1.00  0.00           H  
ATOM   3713  H   LEU A 242      28.127  94.779  66.480  1.00  0.00           H  
ATOM   3714  HA  LEU A 242      30.738  95.888  66.744  1.00  0.00           H  
ATOM   3715  HG  LEU A 242      29.832  93.003  66.584  1.00  0.00           H  
ATOM   3716  N   ARG A 243      28.591  97.239  64.860  1.00 47.38           N  
ATOM   3717  CA  ARG A 243      28.289  98.273  63.875  1.00 51.95           C  
ATOM   3718  C   ARG A 243      27.778  99.566  64.504  1.00 52.03           C  
ATOM   3719  O   ARG A 243      27.738 100.607  63.848  1.00 51.47           O  
ATOM   3720  CB  ARG A 243      27.269  97.747  62.860  1.00 52.23           C  
ATOM   3721  CG  ARG A 243      27.748  96.532  62.087  1.00 46.92           C  
ATOM   3722  CD  ARG A 243      26.697  96.019  61.113  1.00 44.03           C  
ATOM   3723  NE  ARG A 243      25.600  95.330  61.787  1.00 38.72           N  
ATOM   3724  CZ  ARG A 243      24.356  95.792  61.861  1.00 40.90           C  
ATOM   3725  NH1 ARG A 243      24.040  96.949  61.295  1.00 41.38           N  
ATOM   3726  NH2 ARG A 243      23.424  95.093  62.494  1.00 37.84           N1+
ATOM   3727 HH11 ARG A 243      24.738  97.476  60.811  1.00  0.00           H  
ATOM   3728 HH21 ARG A 243      23.657  94.217  62.917  1.00  0.00           H  
ATOM   3729  HB2 ARG A 243      26.432  97.503  63.349  1.00  0.00           H  
ATOM   3730  HB3 ARG A 243      27.064  98.477  62.208  1.00  0.00           H  
ATOM   3731  HG2 ARG A 243      28.572  96.778  61.576  1.00  0.00           H  
ATOM   3732  HG3 ARG A 243      27.972  95.803  62.734  1.00  0.00           H  
ATOM   3733  HD2 ARG A 243      26.326  96.794  60.601  1.00  0.00           H  
ATOM   3734  HD3 ARG A 243      27.131  95.385  60.473  1.00  0.00           H  
ATOM   3735  H   ARG A 243      27.836  96.759  65.306  1.00  0.00           H  
ATOM   3736  HE  ARG A 243      25.798  94.452  62.222  1.00  0.00           H  
ATOM   3737 HH12 ARG A 243      23.103  97.294  61.352  1.00  0.00           H  
ATOM   3738  HA  ARG A 243      29.149  98.494  63.415  1.00  0.00           H  
ATOM   3739 HH22 ARG A 243      22.488  95.442  62.549  1.00 37.84           H  
ATOM   3740  N   PHE A 244      27.382  99.494  65.771  1.00 51.45           N  
ATOM   3741  CA  PHE A 244      26.869 100.660  66.482  1.00 47.35           C  
ATOM   3742  C   PHE A 244      27.674 100.949  67.744  1.00 50.36           C  
ATOM   3743  O   PHE A 244      28.501 100.140  68.165  1.00 55.51           O  
ATOM   3744  CB  PHE A 244      25.396 100.461  66.853  1.00 44.27           C  
ATOM   3745  CG  PHE A 244      24.469 100.416  65.672  1.00 47.32           C  
ATOM   3746  CD1 PHE A 244      23.985 101.586  65.110  1.00 50.56           C  
ATOM   3747  CD2 PHE A 244      24.073  99.204  65.131  1.00 43.00           C  
ATOM   3748  CE1 PHE A 244      23.129 101.549  64.025  1.00 51.70           C  
ATOM   3749  CE2 PHE A 244      23.217  99.159  64.048  1.00 44.61           C  
ATOM   3750  CZ  PHE A 244      22.744 100.334  63.494  1.00 48.14           C  
ATOM   3751  HB2 PHE A 244      25.310  99.601  67.356  1.00  0.00           H  
ATOM   3752  HB3 PHE A 244      25.114 101.214  67.447  1.00  0.00           H  
ATOM   3753  H   PHE A 244      27.437  98.618  66.249  1.00  0.00           H  
ATOM   3754  HD1 PHE A 244      24.258 102.468  65.494  1.00  0.00           H  
ATOM   3755  HD2 PHE A 244      24.411  98.351  65.529  1.00  0.00           H  
ATOM   3756  HE1 PHE A 244      22.789 102.401  63.626  1.00  0.00           H  
ATOM   3757  HE2 PHE A 244      22.940  98.278  63.665  1.00  0.00           H  
ATOM   3758  HZ  PHE A 244      22.124 100.304  62.710  1.00  0.00           H  
ATOM   3759  HA  PHE A 244      26.956 101.443  65.866  1.00  0.00           H  
ATOM   3760  N   ASP A 245      27.420 102.107  68.345  1.00 50.73           N  
ATOM   3761  CA  ASP A 245      28.048 102.476  69.606  1.00 55.70           C  
ATOM   3762  C   ASP A 245      27.529 101.572  70.722  1.00 54.65           C  
ATOM   3763  O   ASP A 245      26.335 101.280  70.789  1.00 54.02           O  
ATOM   3764  CB  ASP A 245      27.748 103.942  69.932  1.00 61.85           C  
ATOM   3765  CG  ASP A 245      28.701 104.522  70.962  1.00 65.56           C  
ATOM   3766  OD1 ASP A 245      29.385 103.742  71.658  1.00 70.32           O  
ATOM   3767  OD2 ASP A 245      28.761 105.764  71.079  1.00 64.78           O1-
ATOM   3768  HB2 ASP A 245      27.817 104.479  69.091  1.00  0.00           H  
ATOM   3769  HB3 ASP A 245      26.815 104.009  70.285  1.00  0.00           H  
ATOM   3770  H   ASP A 245      26.778 102.744  67.918  1.00  0.00           H  
ATOM   3771  HA  ASP A 245      29.038 102.361  69.526  1.00  0.00           H  
ATOM   3772  N   GLY A 246      28.430 101.128  71.592  1.00 53.40           N  
ATOM   3773  CA  GLY A 246      28.064 100.249  72.688  1.00 49.27           C  
ATOM   3774  C   GLY A 246      29.268  99.806  73.498  1.00 54.90           C  
ATOM   3775  O   GLY A 246      30.393 100.226  73.228  1.00 54.15           O  
ATOM   3776  HA2 GLY A 246      27.428 100.731  73.290  1.00  0.00           H  
ATOM   3777  HA3 GLY A 246      27.609  99.440  72.316  1.00  0.00           H  
ATOM   3778  H   GLY A 246      29.385 101.407  71.489  1.00  0.00           H  
ATOM   3779  N   ALA A 247      29.034  98.951  74.491  1.00 57.34           N  
ATOM   3780  CA  ALA A 247      30.110  98.482  75.361  1.00 59.78           C  
ATOM   3781  C   ALA A 247      30.103  96.965  75.541  1.00 62.53           C  
ATOM   3782  O   ALA A 247      30.971  96.411  76.217  1.00 66.60           O  
ATOM   3783  CB  ALA A 247      30.042  99.178  76.711  1.00 56.98           C  
ATOM   3784  HB1 ALA A 247      29.398  99.941  76.664  1.00  0.00           H  
ATOM   3785  HB2 ALA A 247      29.732  98.532  77.409  1.00  0.00           H  
ATOM   3786  HB3 ALA A 247      30.952  99.518  76.948  1.00  0.00           H  
ATOM   3787  H   ALA A 247      28.102  98.623  74.645  1.00  0.00           H  
ATOM   3788  HA  ALA A 247      30.972  98.717  74.911  1.00  0.00           H  
ATOM   3789  N   LEU A 248      29.124  96.298  74.937  1.00 56.21           N  
ATOM   3790  CA  LEU A 248      29.035  94.843  75.005  1.00 50.73           C  
ATOM   3791  C   LEU A 248      29.243  94.220  73.628  1.00 50.45           C  
ATOM   3792  O   LEU A 248      28.626  94.647  72.654  1.00 44.76           O  
ATOM   3793  CB  LEU A 248      27.682  94.411  75.572  1.00 46.72           C  
ATOM   3794  CG  LEU A 248      27.443  92.899  75.633  1.00 49.62           C  
ATOM   3795  CD1 LEU A 248      28.391  92.242  76.627  1.00 45.58           C  
ATOM   3796  CD2 LEU A 248      25.994  92.586  75.975  1.00 51.69           C  
ATOM   3797 HD11 LEU A 248      29.337  92.409  76.350  1.00  0.00           H  
ATOM   3798 HD21 LEU A 248      25.765  92.982  76.864  1.00  0.00           H  
ATOM   3799  HB2 LEU A 248      27.605  94.775  76.500  1.00  0.00           H  
ATOM   3800  HB3 LEU A 248      26.965  94.815  75.004  1.00  0.00           H  
ATOM   3801 HD12 LEU A 248      28.246  92.628  77.538  1.00  0.00           H  
ATOM   3802 HD13 LEU A 248      28.213  91.258  76.646  1.00  0.00           H  
ATOM   3803 HD22 LEU A 248      25.391  92.976  75.279  1.00  0.00           H  
ATOM   3804 HD23 LEU A 248      25.874  91.594  76.006  1.00  0.00           H  
ATOM   3805  H   LEU A 248      28.432  96.806  74.424  1.00  0.00           H  
ATOM   3806  HA  LEU A 248      29.759  94.520  75.614  1.00  0.00           H  
ATOM   3807  HG  LEU A 248      27.631  92.521  74.727  1.00  0.00           H  
ATOM   3808  N   ASN A 249      30.106  93.208  73.562  1.00 51.46           N  
ATOM   3809  CA  ASN A 249      30.438  92.532  72.307  1.00 49.98           C  
ATOM   3810  C   ASN A 249      30.874  93.505  71.216  1.00 50.79           C  
ATOM   3811  O   ASN A 249      30.379  93.450  70.090  1.00 49.02           O  
ATOM   3812  CB  ASN A 249      29.262  91.683  71.809  1.00 42.97           C  
ATOM   3813  CG  ASN A 249      28.948  90.521  72.731  1.00 47.36           C  
ATOM   3814  OD1 ASN A 249      29.773  90.124  73.554  1.00 51.46           O  
ATOM   3815  ND2 ASN A 249      27.750  89.965  72.593  1.00 38.97           N  
ATOM   3816 HD21 ASN A 249      27.111  90.317  71.908  1.00  0.00           H  
ATOM   3817  HB2 ASN A 249      28.452  92.266  71.737  1.00  0.00           H  
ATOM   3818  HB3 ASN A 249      29.485  91.323  70.903  1.00  0.00           H  
ATOM   3819  H   ASN A 249      30.545  92.897  74.405  1.00  0.00           H  
ATOM   3820 HD22 ASN A 249      27.486  89.195  73.174  1.00  0.00           H  
ATOM   3821  HA  ASN A 249      31.214  91.934  72.507  1.00  0.00           H  
ATOM   3822  N   VAL A 250      31.804  94.392  71.553  1.00 53.13           N  
ATOM   3823  CA  VAL A 250      32.250  95.416  70.618  1.00 55.13           C  
ATOM   3824  C   VAL A 250      33.303  94.879  69.644  1.00 56.26           C  
ATOM   3825  O   VAL A 250      33.529  95.454  68.578  1.00 57.83           O  
ATOM   3826  CB  VAL A 250      32.779  96.658  71.363  1.00 57.04           C  
ATOM   3827  CG1 VAL A 250      34.163  96.394  71.936  1.00 58.67           C  
ATOM   3828  CG2 VAL A 250      32.794  97.856  70.440  1.00 58.40           C  
ATOM   3829 HG11 VAL A 250      34.122  95.627  72.576  1.00  0.00           H  
ATOM   3830 HG21 VAL A 250      33.385  97.669  69.655  1.00  0.00           H  
ATOM   3831 HG12 VAL A 250      34.797  96.167  71.197  1.00  0.00           H  
ATOM   3832 HG13 VAL A 250      34.480  97.214  72.412  1.00  0.00           H  
ATOM   3833 HG22 VAL A 250      31.868  98.042  70.113  1.00  0.00           H  
ATOM   3834 HG23 VAL A 250      33.140  98.649  70.942  1.00  0.00           H  
ATOM   3835  H   VAL A 250      32.206  94.356  72.468  1.00  0.00           H  
ATOM   3836  HA  VAL A 250      31.453  95.689  70.080  1.00  0.00           H  
ATOM   3837  HB  VAL A 250      32.165  96.857  72.126  1.00  0.00           H  
ATOM   3838  N   ASP A 251      33.942  93.773  70.012  1.00 57.52           N  
ATOM   3839  CA  ASP A 251      34.882  93.107  69.116  1.00 58.97           C  
ATOM   3840  C   ASP A 251      34.609  91.606  69.065  1.00 52.74           C  
ATOM   3841  O   ASP A 251      33.937  91.064  69.943  1.00 46.61           O  
ATOM   3842  CB  ASP A 251      36.343  93.405  69.490  1.00 70.99           C  
ATOM   3843  CG  ASP A 251      36.665  93.083  70.940  1.00 83.47           C  
ATOM   3844  OD1 ASP A 251      36.057  92.154  71.509  1.00 90.56           O  
ATOM   3845  OD2 ASP A 251      37.545  93.761  71.511  1.00 88.62           O1-
ATOM   3846  HB2 ASP A 251      36.941  92.862  68.900  1.00  0.00           H  
ATOM   3847  HB3 ASP A 251      36.523  94.376  69.330  1.00  0.00           H  
ATOM   3848  H   ASP A 251      33.775  93.390  70.921  1.00  0.00           H  
ATOM   3849  HA  ASP A 251      34.740  93.478  68.198  1.00  0.00           H  
ATOM   3850  N   LEU A 252      35.127  90.945  68.033  1.00 49.38           N  
ATOM   3851  CA  LEU A 252      34.889  89.518  67.828  1.00 46.92           C  
ATOM   3852  C   LEU A 252      35.403  88.667  68.985  1.00 46.79           C  
ATOM   3853  O   LEU A 252      34.878  87.586  69.252  1.00 50.87           O  
ATOM   3854  CB  LEU A 252      35.524  89.052  66.515  1.00 42.87           C  
ATOM   3855  CG  LEU A 252      34.980  89.690  65.237  1.00 43.80           C  
ATOM   3856  CD1 LEU A 252      35.677  89.116  64.014  1.00 46.74           C  
ATOM   3857  CD2 LEU A 252      33.476  89.493  65.141  1.00 46.58           C  
ATOM   3858 HD11 LEU A 252      36.659  89.293  64.072  1.00  0.00           H  
ATOM   3859 HD21 LEU A 252      33.264  88.516  65.132  1.00  0.00           H  
ATOM   3860  HB2 LEU A 252      36.504  89.247  66.563  1.00  0.00           H  
ATOM   3861  HB3 LEU A 252      35.392  88.063  66.444  1.00  0.00           H  
ATOM   3862 HD12 LEU A 252      35.526  88.128  63.972  1.00  0.00           H  
ATOM   3863 HD13 LEU A 252      35.304  89.549  63.193  1.00  0.00           H  
ATOM   3864 HD22 LEU A 252      33.029  89.915  65.930  1.00  0.00           H  
ATOM   3865 HD23 LEU A 252      33.145  89.918  64.299  1.00  0.00           H  
ATOM   3866  H   LEU A 252      35.697  91.440  67.377  1.00  0.00           H  
ATOM   3867  HA  LEU A 252      33.898  89.394  67.783  1.00  0.00           H  
ATOM   3868  HG  LEU A 252      35.166  90.672  65.270  1.00  0.00           H  
ATOM   3869  N   THR A 253      36.429  89.162  69.668  1.00 49.09           N  
ATOM   3870  CA  THR A 253      37.017  88.454  70.799  1.00 56.82           C  
ATOM   3871  C   THR A 253      36.023  88.294  71.949  1.00 54.28           C  
ATOM   3872  O   THR A 253      35.988  87.253  72.608  1.00 54.11           O  
ATOM   3873  CB  THR A 253      38.287  89.168  71.307  1.00 62.73           C  
ATOM   3874  OG1 THR A 253      39.229  89.289  70.234  1.00 63.91           O  
ATOM   3875  CG2 THR A 253      38.927  88.386  72.445  1.00 67.68           C  
ATOM   3876 HG21 THR A 253      38.279  88.302  73.202  1.00  0.00           H  
ATOM   3877  HG1 THR A 253      39.106  88.521  69.605  1.00  0.00           H  
ATOM   3878 HG22 THR A 253      39.177  87.471  72.128  1.00  0.00           H  
ATOM   3879 HG23 THR A 253      39.745  88.871  72.753  1.00  0.00           H  
ATOM   3880  H   THR A 253      36.810  90.047  69.399  1.00  0.00           H  
ATOM   3881  HA  THR A 253      37.266  87.543  70.469  1.00  0.00           H  
ATOM   3882  HB  THR A 253      38.028  90.074  71.642  1.00  0.00           H  
ATOM   3883  N   GLU A 254      35.209  89.322  72.180  1.00 56.28           N  
ATOM   3884  CA  GLU A 254      34.236  89.300  73.272  1.00 58.75           C  
ATOM   3885  C   GLU A 254      33.220  88.167  73.148  1.00 54.16           C  
ATOM   3886  O   GLU A 254      32.724  87.664  74.156  1.00 49.76           O  
ATOM   3887  CB  GLU A 254      33.507  90.642  73.395  1.00 63.50           C  
ATOM   3888  CG  GLU A 254      34.289  91.715  74.135  1.00 72.53           C  
ATOM   3889  CD  GLU A 254      33.401  92.830  74.654  1.00 81.47           C  
ATOM   3890  OE1 GLU A 254      33.807  94.008  74.561  1.00 86.82           O  
ATOM   3891  OE2 GLU A 254      32.300  92.529  75.162  1.00 82.58           O1-
ATOM   3892  HB2 GLU A 254      33.307  90.976  72.474  1.00  0.00           H  
ATOM   3893  HB3 GLU A 254      32.646  90.490  73.880  1.00  0.00           H  
ATOM   3894  HG2 GLU A 254      34.762  91.293  74.908  1.00  0.00           H  
ATOM   3895  HG3 GLU A 254      34.967  92.107  73.513  1.00  0.00           H  
ATOM   3896  H   GLU A 254      35.264  90.129  71.592  1.00  0.00           H  
ATOM   3897  HA  GLU A 254      34.766  89.134  74.104  1.00  0.00           H  
ATOM   3898  N   PHE A 255      32.912  87.774  71.915  1.00 52.42           N  
ATOM   3899  CA  PHE A 255      31.976  86.678  71.679  1.00 48.90           C  
ATOM   3900  C   PHE A 255      32.465  85.381  72.312  1.00 46.81           C  
ATOM   3901  O   PHE A 255      31.691  84.658  72.934  1.00 46.40           O  
ATOM   3902  CB  PHE A 255      31.721  86.482  70.181  1.00 43.78           C  
ATOM   3903  CG  PHE A 255      30.787  87.498  69.588  1.00 44.76           C  
ATOM   3904  CD1 PHE A 255      29.414  87.337  69.691  1.00 48.28           C  
ATOM   3905  CD2 PHE A 255      31.278  88.614  68.931  1.00 47.40           C  
ATOM   3906  CE1 PHE A 255      28.548  88.271  69.149  1.00 48.19           C  
ATOM   3907  CE2 PHE A 255      30.417  89.551  68.386  1.00 45.89           C  
ATOM   3908  CZ  PHE A 255      29.051  89.379  68.495  1.00 42.95           C  
ATOM   3909  HB2 PHE A 255      32.596  86.537  69.701  1.00  0.00           H  
ATOM   3910  HB3 PHE A 255      31.330  85.572  70.041  1.00  0.00           H  
ATOM   3911  H   PHE A 255      33.330  88.238  71.134  1.00  0.00           H  
ATOM   3912  HD1 PHE A 255      29.045  86.536  70.163  1.00  0.00           H  
ATOM   3913  HD2 PHE A 255      32.266  88.744  68.849  1.00  0.00           H  
ATOM   3914  HE1 PHE A 255      27.559  88.144  69.231  1.00  0.00           H  
ATOM   3915  HE2 PHE A 255      30.784  90.352  67.913  1.00  0.00           H  
ATOM   3916  HZ  PHE A 255      28.428  90.055  68.102  1.00  0.00           H  
ATOM   3917  HA  PHE A 255      31.111  86.927  72.115  1.00  0.00           H  
ATOM   3918  N   GLN A 256      33.753  85.094  72.159  1.00 47.32           N  
ATOM   3919  CA  GLN A 256      34.341  83.908  72.770  1.00 50.34           C  
ATOM   3920  C   GLN A 256      34.445  84.088  74.281  1.00 50.36           C  
ATOM   3921  O   GLN A 256      34.123  83.181  75.049  1.00 47.70           O  
ATOM   3922  CB  GLN A 256      35.718  83.616  72.164  1.00 59.32           C  
ATOM   3923  CG  GLN A 256      36.444  82.424  72.779  1.00 69.25           C  
ATOM   3924  CD  GLN A 256      37.340  82.815  73.942  1.00 84.04           C  
ATOM   3925  OE1 GLN A 256      37.912  83.905  73.962  1.00 89.74           O  
ATOM   3926  NE2 GLN A 256      37.460  81.925  74.921  1.00 89.04           N  
ATOM   3927 HE21 GLN A 256      36.974  81.053  74.866  1.00  0.00           H  
ATOM   3928  HB2 GLN A 256      35.599  83.441  71.187  1.00  0.00           H  
ATOM   3929  HB3 GLN A 256      36.291  84.427  72.282  1.00  0.00           H  
ATOM   3930  HG2 GLN A 256      35.764  81.767  73.104  1.00  0.00           H  
ATOM   3931  HG3 GLN A 256      37.005  81.990  72.074  1.00  0.00           H  
ATOM   3932  H   GLN A 256      34.330  85.703  71.615  1.00  0.00           H  
ATOM   3933 HE22 GLN A 256      38.037  82.127  75.713  1.00  0.00           H  
ATOM   3934  HA  GLN A 256      33.746  83.126  72.584  1.00  0.00           H  
ATOM   3935  N   THR A 257      34.894  85.269  74.697  1.00 43.54           N  
ATOM   3936  CA  THR A 257      35.081  85.577  76.111  1.00 46.97           C  
ATOM   3937  C   THR A 257      33.777  85.480  76.902  1.00 46.92           C  
ATOM   3938  O   THR A 257      33.757  84.973  78.025  1.00 53.73           O  
ATOM   3939  CB  THR A 257      35.690  86.985  76.300  1.00 51.14           C  
ATOM   3940  OG1 THR A 257      36.957  87.052  75.635  1.00 56.67           O  
ATOM   3941  CG2 THR A 257      35.882  87.299  77.775  1.00 50.16           C  
ATOM   3942 HG21 THR A 257      35.000  87.264  78.244  1.00  0.00           H  
ATOM   3943  HG1 THR A 257      36.823  86.871  74.661  1.00  0.00           H  
ATOM   3944 HG22 THR A 257      36.496  86.626  78.187  1.00  0.00           H  
ATOM   3945 HG23 THR A 257      36.276  88.214  77.865  1.00  0.00           H  
ATOM   3946  H   THR A 257      35.111  85.970  74.017  1.00  0.00           H  
ATOM   3947  HA  THR A 257      35.715  84.890  76.466  1.00  0.00           H  
ATOM   3948  HB  THR A 257      35.061  87.656  75.908  1.00  0.00           H  
ATOM   3949  N   ASN A 258      32.687  85.951  76.305  1.00 43.80           N  
ATOM   3950  CA  ASN A 258      31.404  86.005  76.997  1.00 43.71           C  
ATOM   3951  C   ASN A 258      30.520  84.772  76.811  1.00 46.78           C  
ATOM   3952  O   ASN A 258      29.608  84.544  77.602  1.00 45.93           O  
ATOM   3953  CB  ASN A 258      30.627  87.260  76.588  1.00 42.05           C  
ATOM   3954  CG  ASN A 258      31.333  88.539  76.988  1.00 54.19           C  
ATOM   3955  OD1 ASN A 258      32.117  88.558  77.937  1.00 54.44           O  
ATOM   3956  ND2 ASN A 258      31.055  89.619  76.267  1.00 53.80           N  
ATOM   3957 HD21 ASN A 258      30.409  89.559  75.506  1.00  0.00           H  
ATOM   3958  HB2 ASN A 258      30.507  87.255  75.595  1.00  0.00           H  
ATOM   3959  HB3 ASN A 258      29.728  87.239  77.024  1.00  0.00           H  
ATOM   3960  H   ASN A 258      32.748  86.275  75.361  1.00  0.00           H  
ATOM   3961 HD22 ASN A 258      31.492  90.492  76.485  1.00  0.00           H  
ATOM   3962  HA  ASN A 258      31.636  86.032  77.969  1.00  0.00           H  
ATOM   3963  N   LEU A 259      30.786  83.979  75.777  1.00 46.13           N  
ATOM   3964  CA  LEU A 259      29.901  82.862  75.444  1.00 46.27           C  
ATOM   3965  C   LEU A 259      30.579  81.490  75.426  1.00 48.73           C  
ATOM   3966  O   LEU A 259      29.912  80.464  75.568  1.00 52.03           O  
ATOM   3967  CB  LEU A 259      29.214  83.109  74.096  1.00 40.00           C  
ATOM   3968  CG  LEU A 259      28.307  84.336  73.985  1.00 43.00           C  
ATOM   3969  CD1 LEU A 259      27.888  84.564  72.539  1.00 42.73           C  
ATOM   3970  CD2 LEU A 259      27.087  84.177  74.876  1.00 40.35           C  
ATOM   3971 HD11 LEU A 259      28.699  84.708  71.972  1.00  0.00           H  
ATOM   3972 HD21 LEU A 259      26.572  83.365  74.600  1.00  0.00           H  
ATOM   3973  HB2 LEU A 259      29.931  83.199  73.404  1.00  0.00           H  
ATOM   3974  HB3 LEU A 259      28.659  82.304  73.887  1.00  0.00           H  
ATOM   3975 HD12 LEU A 259      27.392  83.764  72.201  1.00  0.00           H  
ATOM   3976 HD13 LEU A 259      27.297  85.370  72.494  1.00  0.00           H  
ATOM   3977 HD22 LEU A 259      27.375  84.071  75.828  1.00  0.00           H  
ATOM   3978 HD23 LEU A 259      26.511  84.989  74.787  1.00  0.00           H  
ATOM   3979  H   LEU A 259      31.600  84.148  75.221  1.00  0.00           H  
ATOM   3980  HA  LEU A 259      29.231  82.831  76.186  1.00  0.00           H  
ATOM   3981  HG  LEU A 259      28.821  85.137  74.292  1.00  0.00           H  
ATOM   3982  N   VAL A 260      31.897  81.471  75.246  1.00 44.43           N  
ATOM   3983  CA  VAL A 260      32.620  80.217  75.042  1.00 46.73           C  
ATOM   3984  C   VAL A 260      33.745  79.992  76.055  1.00 53.09           C  
ATOM   3985  O   VAL A 260      34.884  80.404  75.826  1.00 53.55           O  
ATOM   3986  CB  VAL A 260      33.207  80.145  73.615  1.00 44.14           C  
ATOM   3987  CG1 VAL A 260      33.821  78.782  73.352  1.00 46.80           C  
ATOM   3988  CG2 VAL A 260      32.132  80.446  72.585  1.00 40.94           C  
ATOM   3989 HG11 VAL A 260      34.553  78.610  74.011  1.00  0.00           H  
ATOM   3990 HG21 VAL A 260      31.391  79.780  72.667  1.00  0.00           H  
ATOM   3991 HG12 VAL A 260      33.123  78.073  73.449  1.00  0.00           H  
ATOM   3992 HG13 VAL A 260      34.192  78.766  72.423  1.00  0.00           H  
ATOM   3993 HG22 VAL A 260      31.764  81.363  72.739  1.00  0.00           H  
ATOM   3994 HG23 VAL A 260      32.533  80.394  71.671  1.00  0.00           H  
ATOM   3995  H   VAL A 260      32.404  82.333  75.250  1.00  0.00           H  
ATOM   3996  HA  VAL A 260      31.943  79.493  75.175  1.00  0.00           H  
ATOM   3997  HB  VAL A 260      33.928  80.834  73.539  1.00  0.00           H  
ATOM   3998  N   PRO A 261      33.423  79.339  77.185  1.00 60.58           N  
ATOM   3999  CA  PRO A 261      34.427  78.939  78.181  1.00 62.49           C  
ATOM   4000  C   PRO A 261      35.344  77.823  77.671  1.00 60.01           C  
ATOM   4001  O   PRO A 261      36.558  77.896  77.878  1.00 63.86           O  
ATOM   4002  CB  PRO A 261      33.578  78.437  79.354  1.00 64.08           C  
ATOM   4003  CG  PRO A 261      32.252  78.099  78.755  1.00 66.43           C  
ATOM   4004  CD  PRO A 261      32.049  79.072  77.646  1.00 64.66           C  
ATOM   4005  HB2 PRO A 261      33.994  77.629  79.771  1.00  0.00           H  
ATOM   4006  HB3 PRO A 261      33.480  79.148  80.050  1.00  0.00           H  
ATOM   4007  HG2 PRO A 261      32.255  77.163  78.404  1.00  0.00           H  
ATOM   4008  HG3 PRO A 261      31.526  78.189  79.437  1.00  0.00           H  
ATOM   4009  HD2 PRO A 261      31.609  79.908  77.974  1.00  0.00           H  
ATOM   4010  HD3 PRO A 261      31.492  78.676  76.916  1.00  0.00           H  
ATOM   4011  HA  PRO A 261      35.041  79.693  78.417  1.00  0.00           H  
ATOM   4012  N   TYR A 262      34.767  76.811  77.023  1.00 56.70           N  
ATOM   4013  CA  TYR A 262      35.539  75.728  76.421  1.00 62.71           C  
ATOM   4014  C   TYR A 262      35.520  75.854  74.909  1.00 53.31           C  
ATOM   4015  O   TYR A 262      34.448  75.838  74.302  1.00 49.87           O  
ATOM   4016  CB  TYR A 262      34.945  74.374  76.800  1.00 72.72           C  
ATOM   4017  CG  TYR A 262      34.872  74.135  78.282  1.00 79.92           C  
ATOM   4018  CD1 TYR A 262      35.896  74.549  79.114  1.00 88.55           C  
ATOM   4019  CD2 TYR A 262      33.770  73.509  78.851  1.00 85.35           C  
ATOM   4020  CE1 TYR A 262      35.830  74.333  80.485  1.00 94.12           C  
ATOM   4021  CE2 TYR A 262      33.691  73.290  80.198  1.00 93.24           C  
ATOM   4022  CZ  TYR A 262      34.717  73.702  81.016  1.00 96.68           C  
ATOM   4023  OH  TYR A 262      34.627  73.477  82.367  1.00 100.4           O  
ATOM   4024  HH  TYR A 262      33.762  73.015  82.563  1.00  0.00           H  
ATOM   4025  HB2 TYR A 262      34.020  74.318  76.423  1.00  0.00           H  
ATOM   4026  HB3 TYR A 262      35.507  73.655  76.391  1.00  0.00           H  
ATOM   4027  H   TYR A 262      33.770  76.793  76.947  1.00  0.00           H  
ATOM   4028  HD1 TYR A 262      36.694  75.009  78.724  1.00  0.00           H  
ATOM   4029  HD2 TYR A 262      33.018  73.212  78.262  1.00  0.00           H  
ATOM   4030  HE1 TYR A 262      36.576  74.629  81.081  1.00  0.00           H  
ATOM   4031  HE2 TYR A 262      32.891  72.833  80.587  1.00  0.00           H  
ATOM   4032  HA  TYR A 262      36.478  75.791  76.760  1.00  0.00           H  
ATOM   4033  N   PRO A 263      36.712  75.958  74.300  1.00 52.18           N  
ATOM   4034  CA  PRO A 263      36.931  76.146  72.860  1.00 50.84           C  
ATOM   4035  C   PRO A 263      36.070  75.254  71.957  1.00 50.29           C  
ATOM   4036  O   PRO A 263      35.443  75.776  71.034  1.00 51.81           O  
ATOM   4037  CB  PRO A 263      38.412  75.799  72.695  1.00 51.44           C  
ATOM   4038  CG  PRO A 263      39.014  76.192  73.998  1.00 52.12           C  
ATOM   4039  CD  PRO A 263      37.987  75.850  75.035  1.00 52.44           C  
ATOM   4040  HB2 PRO A 263      38.534  74.821  72.523  1.00  0.00           H  
ATOM   4041  HB3 PRO A 263      38.820  76.315  71.942  1.00  0.00           H  
ATOM   4042  HG2 PRO A 263      39.860  75.685  74.161  1.00  0.00           H  
ATOM   4043  HG3 PRO A 263      39.214  77.172  74.012  1.00  0.00           H  
ATOM   4044  HD2 PRO A 263      38.017  76.494  75.799  1.00  0.00           H  
ATOM   4045  HD3 PRO A 263      38.124  74.923  75.385  1.00  0.00           H  
ATOM   4046  HA  PRO A 263      36.677  77.071  72.579  1.00  0.00           H  
ATOM   4047  N   ARG A 264      36.038  73.946  72.215  1.00 51.10           N  
ATOM   4048  CA  ARG A 264      35.266  73.017  71.382  1.00 48.62           C  
ATOM   4049  C   ARG A 264      33.759  73.264  71.461  1.00 46.97           C  
ATOM   4050  O   ARG A 264      33.046  73.127  70.467  1.00 41.17           O  
ATOM   4051  CB  ARG A 264      35.584  71.561  71.744  1.00 44.30           C  
ATOM   4052  CG  ARG A 264      36.932  71.071  71.230  1.00 43.80           C  
ATOM   4053  CD  ARG A 264      37.271  69.680  71.752  1.00 43.57           C  
ATOM   4054  NE  ARG A 264      36.298  68.669  71.345  1.00 44.82           N  
ATOM   4055  CZ  ARG A 264      36.361  67.980  70.208  1.00 47.45           C  
ATOM   4056  NH1 ARG A 264      37.351  68.195  69.353  1.00 51.02           N  
ATOM   4057  NH2 ARG A 264      35.432  67.077  69.923  1.00 44.24           N1+
ATOM   4058 HH11 ARG A 264      38.053  68.876  69.562  1.00  0.00           H  
ATOM   4059 HH21 ARG A 264      34.682  66.912  70.563  1.00  0.00           H  
ATOM   4060  HB2 ARG A 264      35.575  71.475  72.740  1.00  0.00           H  
ATOM   4061  HB3 ARG A 264      34.869  70.976  71.361  1.00  0.00           H  
ATOM   4062  HG2 ARG A 264      36.909  71.047  70.231  1.00  0.00           H  
ATOM   4063  HG3 ARG A 264      37.644  71.710  71.523  1.00  0.00           H  
ATOM   4064  HD2 ARG A 264      38.172  69.418  71.405  1.00  0.00           H  
ATOM   4065  HD3 ARG A 264      37.303  69.710  72.751  1.00  0.00           H  
ATOM   4066  H   ARG A 264      36.553  73.590  72.995  1.00  0.00           H  
ATOM   4067  HE  ARG A 264      35.534  68.482  71.962  1.00  0.00           H  
ATOM   4068 HH12 ARG A 264      37.396  67.676  68.499  1.00  0.00           H  
ATOM   4069  HA  ARG A 264      35.544  73.188  70.437  1.00  0.00           H  
ATOM   4070 HH22 ARG A 264      35.482  66.561  69.068  1.00 44.24           H  
ATOM   4071  N   ILE A 265      33.284  73.623  72.649  1.00 46.66           N  
ATOM   4072  CA  ILE A 265      31.870  73.915  72.857  1.00 45.75           C  
ATOM   4073  C   ILE A 265      31.584  75.378  72.513  1.00 44.55           C  
ATOM   4074  O   ILE A 265      31.287  76.190  73.394  1.00 44.50           O  
ATOM   4075  CB  ILE A 265      31.452  73.629  74.317  1.00 52.64           C  
ATOM   4076  CG1 ILE A 265      32.053  72.308  74.802  1.00 54.68           C  
ATOM   4077  CG2 ILE A 265      29.939  73.602  74.451  1.00 56.19           C  
ATOM   4078  CD1 ILE A 265      31.530  71.091  74.071  1.00 54.95           C  
ATOM   4079 HG21 ILE A 265      29.561  74.485  74.174  1.00  0.00           H  
ATOM   4080 HD11 ILE A 265      30.539  71.027  74.190  1.00  0.00           H  
ATOM   4081 HG12 ILE A 265      33.045  72.349  74.681  1.00  0.00           H  
ATOM   4082 HG13 ILE A 265      31.848  72.205  75.775  1.00  0.00           H  
ATOM   4083 HG22 ILE A 265      29.560  72.888  73.863  1.00  0.00           H  
ATOM   4084 HG23 ILE A 265      29.700  73.415  75.404  1.00  0.00           H  
ATOM   4085 HD12 ILE A 265      31.736  71.168  73.096  1.00  0.00           H  
ATOM   4086 HD13 ILE A 265      31.969  70.274  74.444  1.00  0.00           H  
ATOM   4087  H   ILE A 265      33.914  73.695  73.422  1.00  0.00           H  
ATOM   4088  HA  ILE A 265      31.337  73.320  72.256  1.00  0.00           H  
ATOM   4089  HB  ILE A 265      31.805  74.368  74.890  1.00  0.00           H  
ATOM   4090  N   HIS A 266      31.682  75.716  71.230  1.00 37.14           N  
ATOM   4091  CA  HIS A 266      31.516  77.103  70.801  1.00 40.70           C  
ATOM   4092  C   HIS A 266      30.276  77.323  69.939  1.00 35.38           C  
ATOM   4093  O   HIS A 266      30.313  78.085  68.971  1.00 37.02           O  
ATOM   4094  CB  HIS A 266      32.768  77.614  70.074  1.00 37.23           C  
ATOM   4095  CG  HIS A 266      33.151  76.807  68.872  1.00 46.24           C  
ATOM   4096  ND1 HIS A 266      32.442  76.852  67.691  1.00 46.55           N  
ATOM   4097  CD2 HIS A 266      34.155  75.920  68.673  1.00 42.53           C  
ATOM   4098  CE1 HIS A 266      32.998  76.034  66.814  1.00 45.42           C  
ATOM   4099  NE2 HIS A 266      34.039  75.456  67.385  1.00 42.82           N  
ATOM   4100  HB2 HIS A 266      32.601  78.556  69.782  1.00  0.00           H  
ATOM   4101  HB3 HIS A 266      33.534  77.604  70.717  1.00  0.00           H  
ATOM   4102  H   HIS A 266      31.872  75.010  70.548  1.00  0.00           H  
ATOM   4103  HD2 HIS A 266      34.850  75.652  69.339  1.00  0.00           H  
ATOM   4104  HE1 HIS A 266      32.683  75.880  65.877  1.00  0.00           H  
ATOM   4105  HE2 HIS A 266      34.645  74.790  66.950  1.00  0.00           H  
ATOM   4106  HA  HIS A 266      31.385  77.634  71.638  1.00  0.00           H  
ATOM   4107  N   PHE A 267      29.178  76.670  70.305  1.00 36.15           N  
ATOM   4108  CA  PHE A 267      27.935  76.787  69.551  1.00 35.97           C  
ATOM   4109  C   PHE A 267      26.804  77.332  70.421  1.00 39.06           C  
ATOM   4110  O   PHE A 267      26.002  76.565  70.954  1.00 37.88           O  
ATOM   4111  CB  PHE A 267      27.540  75.430  68.962  1.00 33.46           C  
ATOM   4112  CG  PHE A 267      28.587  74.830  68.065  1.00 39.47           C  
ATOM   4113  CD1 PHE A 267      28.605  75.116  66.710  1.00 35.34           C  
ATOM   4114  CD2 PHE A 267      29.554  73.982  68.577  1.00 40.20           C  
ATOM   4115  CE1 PHE A 267      29.567  74.568  65.883  1.00 36.50           C  
ATOM   4116  CE2 PHE A 267      30.520  73.430  67.756  1.00 42.30           C  
ATOM   4117  CZ  PHE A 267      30.526  73.723  66.408  1.00 40.46           C  
ATOM   4118  HB2 PHE A 267      27.366  74.796  69.716  1.00  0.00           H  
ATOM   4119  HB3 PHE A 267      26.699  75.546  68.434  1.00  0.00           H  
ATOM   4120  H   PHE A 267      29.205  76.085  71.116  1.00  0.00           H  
ATOM   4121  HD1 PHE A 267      27.913  75.727  66.325  1.00  0.00           H  
ATOM   4122  HD2 PHE A 267      29.554  73.766  69.553  1.00  0.00           H  
ATOM   4123  HE1 PHE A 267      29.569  74.783  64.906  1.00  0.00           H  
ATOM   4124  HE2 PHE A 267      31.213  72.819  68.139  1.00  0.00           H  
ATOM   4125  HZ  PHE A 267      31.223  73.325  65.812  1.00  0.00           H  
ATOM   4126  HA  PHE A 267      28.090  77.435  68.805  1.00  0.00           H  
ATOM   4127  N   PRO A 268      26.738  78.666  70.568  1.00 38.88           N  
ATOM   4128  CA  PRO A 268      25.681  79.293  71.367  1.00 38.89           C  
ATOM   4129  C   PRO A 268      24.314  79.138  70.712  1.00 40.32           C  
ATOM   4130  O   PRO A 268      24.202  79.174  69.487  1.00 38.89           O  
ATOM   4131  CB  PRO A 268      26.084  80.773  71.385  1.00 34.39           C  
ATOM   4132  CG  PRO A 268      27.532  80.791  71.026  1.00 34.78           C  
ATOM   4133  CD  PRO A 268      27.706  79.656  70.071  1.00 34.19           C  
ATOM   4134  HB2 PRO A 268      25.549  81.292  70.718  1.00  0.00           H  
ATOM   4135  HB3 PRO A 268      25.942  81.167  72.293  1.00  0.00           H  
ATOM   4136  HG2 PRO A 268      27.778  81.659  70.594  1.00  0.00           H  
ATOM   4137  HG3 PRO A 268      28.100  80.660  71.838  1.00  0.00           H  
ATOM   4138  HD2 PRO A 268      28.639  79.297  70.099  1.00  0.00           H  
ATOM   4139  HD3 PRO A 268      27.493  79.934  69.134  1.00  0.00           H  
ATOM   4140  HA  PRO A 268      25.599  78.883  72.275  1.00  0.00           H  
ATOM   4141  N   LEU A 269      23.286  78.961  71.532  1.00 42.74           N  
ATOM   4142  CA  LEU A 269      21.920  78.887  71.037  1.00 37.55           C  
ATOM   4143  C   LEU A 269      21.332  80.288  70.936  1.00 38.57           C  
ATOM   4144  O   LEU A 269      21.416  81.075  71.879  1.00 39.32           O  
ATOM   4145  CB  LEU A 269      21.063  78.025  71.966  1.00 37.10           C  
ATOM   4146  CG  LEU A 269      19.588  77.880  71.590  1.00 36.03           C  
ATOM   4147  CD1 LEU A 269      19.436  77.090  70.298  1.00 32.70           C  
ATOM   4148  CD2 LEU A 269      18.802  77.232  72.723  1.00 34.81           C  
ATOM   4149 HD11 LEU A 269      19.914  77.562  69.557  1.00  0.00           H  
ATOM   4150 HD21 LEU A 269      19.176  76.325  72.917  1.00  0.00           H  
ATOM   4151  HB2 LEU A 269      21.465  77.110  71.990  1.00  0.00           H  
ATOM   4152  HB3 LEU A 269      21.107  78.424  72.882  1.00  0.00           H  
ATOM   4153 HD12 LEU A 269      19.831  76.178  70.411  1.00  0.00           H  
ATOM   4154 HD13 LEU A 269      18.464  77.011  70.077  1.00  0.00           H  
ATOM   4155 HD22 LEU A 269      18.870  77.795  73.547  1.00  0.00           H  
ATOM   4156 HD23 LEU A 269      17.844  77.150  72.449  1.00  0.00           H  
ATOM   4157  H   LEU A 269      23.454  78.876  72.514  1.00  0.00           H  
ATOM   4158  HA  LEU A 269      21.928  78.467  70.129  1.00  0.00           H  
ATOM   4159  HG  LEU A 269      19.212  78.794  71.439  1.00  0.00           H  
ATOM   4160  N   ALA A 270      20.743  80.601  69.788  1.00 36.60           N  
ATOM   4161  CA  ALA A 270      20.103  81.895  69.600  1.00 38.06           C  
ATOM   4162  C   ALA A 270      18.588  81.777  69.714  1.00 37.61           C  
ATOM   4163  O   ALA A 270      17.993  80.801  69.256  1.00 39.40           O  
ATOM   4164  CB  ALA A 270      20.495  82.502  68.260  1.00 32.07           C  
ATOM   4165  HB1 ALA A 270      21.487  82.624  68.223  1.00  0.00           H  
ATOM   4166  HB2 ALA A 270      20.214  81.893  67.518  1.00  0.00           H  
ATOM   4167  HB3 ALA A 270      20.042  83.388  68.159  1.00  0.00           H  
ATOM   4168  H   ALA A 270      20.739  79.937  69.040  1.00  0.00           H  
ATOM   4169  HA  ALA A 270      20.422  82.504  70.326  1.00  0.00           H  
ATOM   4170  N   THR A 271      17.973  82.774  70.340  1.00 44.56           N  
ATOM   4171  CA  THR A 271      16.526  82.825  70.484  1.00 42.98           C  
ATOM   4172  C   THR A 271      16.062  84.252  70.223  1.00 42.77           C  
ATOM   4173  O   THR A 271      16.597  85.196  70.801  1.00 50.82           O  
ATOM   4174  CB  THR A 271      16.084  82.399  71.895  1.00 44.45           C  
ATOM   4175  OG1 THR A 271      16.814  81.234  72.299  1.00 42.77           O  
ATOM   4176  CG2 THR A 271      14.595  82.094  71.917  1.00 47.24           C  
ATOM   4177 HG21 THR A 271      14.081  82.908  71.647  1.00  0.00           H  
ATOM   4178  HG1 THR A 271      16.519  80.967  73.216  1.00  0.00           H  
ATOM   4179 HG22 THR A 271      14.392  81.353  71.276  1.00  0.00           H  
ATOM   4180 HG23 THR A 271      14.332  81.820  72.842  1.00  0.00           H  
ATOM   4181  H   THR A 271      18.523  83.515  70.725  1.00  0.00           H  
ATOM   4182  HA  THR A 271      16.117  82.191  69.828  1.00  0.00           H  
ATOM   4183  HB  THR A 271      16.271  83.150  72.528  1.00  0.00           H  
ATOM   4184  N   TYR A 272      15.070  84.410  69.352  1.00 38.77           N  
ATOM   4185  CA  TYR A 272      14.627  85.741  68.950  1.00 38.60           C  
ATOM   4186  C   TYR A 272      13.141  85.971  69.218  1.00 37.09           C  
ATOM   4187  O   TYR A 272      12.321  85.069  69.045  1.00 39.96           O  
ATOM   4188  CB  TYR A 272      14.942  85.978  67.471  1.00 34.90           C  
ATOM   4189  CG  TYR A 272      14.721  87.403  67.014  1.00 40.83           C  
ATOM   4190  CD1 TYR A 272      15.700  88.371  67.197  1.00 34.34           C  
ATOM   4191  CD2 TYR A 272      13.536  87.778  66.393  1.00 40.84           C  
ATOM   4192  CE1 TYR A 272      15.503  89.675  66.780  1.00 36.67           C  
ATOM   4193  CE2 TYR A 272      13.330  89.079  65.974  1.00 42.18           C  
ATOM   4194  CZ  TYR A 272      14.316  90.023  66.170  1.00 42.50           C  
ATOM   4195  OH  TYR A 272      14.113  91.318  65.752  1.00 46.01           O  
ATOM   4196  HH  TYR A 272      13.206  91.387  65.336  1.00  0.00           H  
ATOM   4197  HB2 TYR A 272      15.900  85.739  67.310  1.00  0.00           H  
ATOM   4198  HB3 TYR A 272      14.360  85.377  66.923  1.00  0.00           H  
ATOM   4199  H   TYR A 272      14.620  83.604  68.966  1.00  0.00           H  
ATOM   4200  HD1 TYR A 272      16.562  88.121  67.638  1.00  0.00           H  
ATOM   4201  HD2 TYR A 272      12.820  87.095  66.247  1.00  0.00           H  
ATOM   4202  HE1 TYR A 272      16.217  90.361  66.920  1.00  0.00           H  
ATOM   4203  HE2 TYR A 272      12.471  89.334  65.531  1.00  0.00           H  
ATOM   4204  HA  TYR A 272      15.130  86.400  69.509  1.00  0.00           H  
ATOM   4205  N   ALA A 273      12.807  87.187  69.641  1.00 36.37           N  
ATOM   4206  CA  ALA A 273      11.425  87.568  69.916  1.00 36.82           C  
ATOM   4207  C   ALA A 273      11.279  89.090  69.934  1.00 44.99           C  
ATOM   4208  O   ALA A 273      12.182  89.796  70.381  1.00 43.14           O  
ATOM   4209  CB  ALA A 273      10.966  86.974  71.243  1.00 37.48           C  
ATOM   4210  HB1 ALA A 273      11.029  85.977  71.205  1.00  0.00           H  
ATOM   4211  HB2 ALA A 273      11.550  87.309  71.983  1.00  0.00           H  
ATOM   4212  HB3 ALA A 273      10.019  87.247  71.412  1.00  0.00           H  
ATOM   4213  H   ALA A 273      13.529  87.865  69.776  1.00  0.00           H  
ATOM   4214  HA  ALA A 273      10.846  87.205  69.186  1.00  0.00           H  
ATOM   4215  N   PRO A 274      10.136  89.604  69.448  1.00 44.42           N  
ATOM   4216  CA  PRO A 274       9.037  88.832  68.865  1.00 45.03           C  
ATOM   4217  C   PRO A 274       9.076  88.812  67.340  1.00 45.82           C  
ATOM   4218  O   PRO A 274       9.635  89.715  66.716  1.00 44.55           O  
ATOM   4219  CB  PRO A 274       7.809  89.609  69.328  1.00 47.55           C  
ATOM   4220  CG  PRO A 274       8.275  91.033  69.319  1.00 48.84           C  
ATOM   4221  CD  PRO A 274       9.752  91.010  69.667  1.00 48.18           C  
ATOM   4222  HB2 PRO A 274       7.042  89.477  68.700  1.00  0.00           H  
ATOM   4223  HB3 PRO A 274       7.530  89.328  70.246  1.00  0.00           H  
ATOM   4224  HG2 PRO A 274       8.137  91.437  68.414  1.00  0.00           H  
ATOM   4225  HG3 PRO A 274       7.768  91.569  69.995  1.00  0.00           H  
ATOM   4226  HD2 PRO A 274       9.902  91.279  70.618  1.00  0.00           H  
ATOM   4227  HD3 PRO A 274      10.271  91.622  69.070  1.00  0.00           H  
ATOM   4228  HA  PRO A 274       9.064  87.872  69.144  1.00  0.00           H  
ATOM   4229  N   VAL A 275       8.483  87.779  66.751  1.00 45.70           N  
ATOM   4230  CA  VAL A 275       8.314  87.709  65.307  1.00 39.32           C  
ATOM   4231  C   VAL A 275       6.840  87.907  64.974  1.00 38.67           C  
ATOM   4232  O   VAL A 275       6.017  87.021  65.209  1.00 43.00           O  
ATOM   4233  CB  VAL A 275       8.800  86.359  64.741  1.00 40.75           C  
ATOM   4234  CG1 VAL A 275       8.569  86.299  63.241  1.00 38.46           C  
ATOM   4235  CG2 VAL A 275      10.275  86.146  65.065  1.00 35.38           C  
ATOM   4236 HG11 VAL A 275       7.594  86.402  63.046  1.00  0.00           H  
ATOM   4237 HG21 VAL A 275      10.818  86.883  64.662  1.00  0.00           H  
ATOM   4238 HG12 VAL A 275       9.070  87.039  62.792  1.00  0.00           H  
ATOM   4239 HG13 VAL A 275       8.891  85.417  62.897  1.00  0.00           H  
ATOM   4240 HG22 VAL A 275      10.407  86.149  66.056  1.00  0.00           H  
ATOM   4241 HG23 VAL A 275      10.567  85.267  64.689  1.00  0.00           H  
ATOM   4242  H   VAL A 275       8.143  87.028  67.316  1.00  0.00           H  
ATOM   4243  HA  VAL A 275       8.867  88.429  64.887  1.00  0.00           H  
ATOM   4244  HB  VAL A 275       8.273  85.626  65.171  1.00  0.00           H  
ATOM   4245  N   ILE A 276       6.508  89.078  64.438  1.00 42.00           N  
ATOM   4246  CA  ILE A 276       5.116  89.433  64.181  1.00 44.97           C  
ATOM   4247  C   ILE A 276       4.839  89.598  62.690  1.00 47.58           C  
ATOM   4248  O   ILE A 276       5.622  90.224  61.970  1.00 43.44           O  
ATOM   4249  CB  ILE A 276       4.727  90.738  64.909  1.00 50.21           C  
ATOM   4250  CG1 ILE A 276       5.176  90.693  66.372  1.00 48.58           C  
ATOM   4251  CG2 ILE A 276       3.227  90.984  64.810  1.00 51.76           C  
ATOM   4252  CD1 ILE A 276       4.621  89.520  67.144  1.00 51.93           C  
ATOM   4253 HG21 ILE A 276       2.961  91.058  63.849  1.00  0.00           H  
ATOM   4254 HD11 ILE A 276       3.622  89.557  67.141  1.00  0.00           H  
ATOM   4255 HG12 ILE A 276       6.175  90.645  66.395  1.00  0.00           H  
ATOM   4256 HG13 ILE A 276       4.880  91.536  66.821  1.00  0.00           H  
ATOM   4257 HG22 ILE A 276       2.731  90.222  65.227  1.00  0.00           H  
ATOM   4258 HG23 ILE A 276       3.004  91.833  65.289  1.00  0.00           H  
ATOM   4259 HD12 ILE A 276       4.916  88.665  66.717  1.00  0.00           H  
ATOM   4260 HD13 ILE A 276       4.958  89.561  68.085  1.00  0.00           H  
ATOM   4261  H   ILE A 276       7.229  89.731  64.206  1.00  0.00           H  
ATOM   4262  HA  ILE A 276       4.562  88.678  64.532  1.00  0.00           H  
ATOM   4263  HB  ILE A 276       5.196  91.499  64.462  1.00  0.00           H  
ATOM   4264  N   SER A 277       3.722  89.035  62.236  1.00 49.84           N  
ATOM   4265  CA  SER A 277       3.307  89.154  60.843  1.00 51.72           C  
ATOM   4266  C   SER A 277       2.963  90.597  60.490  1.00 55.11           C  
ATOM   4267  O   SER A 277       2.305  91.295  61.261  1.00 52.18           O  
ATOM   4268  CB  SER A 277       2.105  88.249  60.568  1.00 51.74           C  
ATOM   4269  OG  SER A 277       1.657  88.388  59.232  1.00 54.42           O  
ATOM   4270  HG  SER A 277       2.138  87.726  58.657  1.00  0.00           H  
ATOM   4271  HB2 SER A 277       2.367  87.298  60.730  1.00  0.00           H  
ATOM   4272  HB3 SER A 277       1.361  88.492  61.190  1.00  0.00           H  
ATOM   4273  H   SER A 277       3.150  88.514  62.869  1.00  0.00           H  
ATOM   4274  HA  SER A 277       4.074  88.866  60.269  1.00  0.00           H  
ATOM   4275  N   ALA A 278       3.413  91.039  59.320  1.00 56.32           N  
ATOM   4276  CA  ALA A 278       3.143  92.397  58.863  1.00 56.08           C  
ATOM   4277  C   ALA A 278       1.709  92.534  58.357  1.00 60.62           C  
ATOM   4278  O   ALA A 278       1.157  93.632  58.323  1.00 61.90           O  
ATOM   4279  CB  ALA A 278       4.135  92.802  57.781  1.00 50.96           C  
ATOM   4280  HB1 ALA A 278       5.066  92.760  58.144  1.00  0.00           H  
ATOM   4281  HB2 ALA A 278       4.061  92.177  57.004  1.00  0.00           H  
ATOM   4282  HB3 ALA A 278       3.930  93.735  57.484  1.00  0.00           H  
ATOM   4283  H   ALA A 278       3.949  90.426  58.740  1.00  0.00           H  
ATOM   4284  HA  ALA A 278       3.253  93.013  59.643  1.00  0.00           H  
ATOM   4285  N   GLU A 279       1.114  91.411  57.966  1.00 68.82           N  
ATOM   4286  CA  GLU A 279      -0.259  91.399  57.474  1.00 72.60           C  
ATOM   4287  C   GLU A 279      -1.239  91.549  58.628  1.00 75.56           C  
ATOM   4288  O   GLU A 279      -2.396  91.926  58.433  1.00 80.96           O  
ATOM   4289  CB  GLU A 279      -0.544  90.103  56.710  1.00 77.13           C  
ATOM   4290  CG  GLU A 279       0.308  89.908  55.464  1.00 81.21           C  
ATOM   4291  CD  GLU A 279      -0.116  90.804  54.314  1.00 90.33           C  
ATOM   4292  OE1 GLU A 279      -1.191  91.436  54.409  1.00 93.04           O  
ATOM   4293  OE2 GLU A 279       0.625  90.874  53.311  1.00 92.92           O1-
ATOM   4294  HB2 GLU A 279      -0.382  89.333  57.327  1.00  0.00           H  
ATOM   4295  HB3 GLU A 279      -1.506  90.103  56.436  1.00  0.00           H  
ATOM   4296  HG2 GLU A 279       1.261  90.107  55.693  1.00  0.00           H  
ATOM   4297  HG3 GLU A 279       0.236  88.955  55.171  1.00  0.00           H  
ATOM   4298  H   GLU A 279       1.622  90.551  58.011  1.00  0.00           H  
ATOM   4299  HA  GLU A 279      -0.375  92.172  56.850  1.00  0.00           H  
ATOM   4300  N   LYS A 280      -0.766  91.249  59.832  1.00 76.25           N  
ATOM   4301  CA  LYS A 280      -1.586  91.363  61.028  1.00 80.23           C  
ATOM   4302  C   LYS A 280      -1.874  92.829  61.343  1.00 86.32           C  
ATOM   4303  O   LYS A 280      -1.019  93.540  61.872  1.00 83.89           O  
ATOM   4304  CB  LYS A 280      -0.890  90.688  62.210  1.00 77.71           C  
ATOM   4305  CG  LYS A 280      -1.811  90.370  63.371  1.00 83.75           C  
ATOM   4306  CD  LYS A 280      -1.097  89.538  64.425  1.00 86.01           C  
ATOM   4307  CE  LYS A 280      -2.037  89.152  65.558  1.00 92.03           C  
ATOM   4308  NZ  LYS A 280      -1.375  88.289  66.576  1.00 92.97           N1+
ATOM   4309  HZ1 LYS A 280      -0.400  88.508  66.621  1.00  0.00           H  
ATOM   4310  HB2 LYS A 280      -0.479  89.835  61.889  1.00  0.00           H  
ATOM   4311  HB3 LYS A 280      -0.166  91.294  62.539  1.00  0.00           H  
ATOM   4312  HG2 LYS A 280      -2.125  91.225  63.784  1.00  0.00           H  
ATOM   4313  HG3 LYS A 280      -2.603  89.862  63.033  1.00  0.00           H  
ATOM   4314  HD2 LYS A 280      -0.739  88.707  63.998  1.00  0.00           H  
ATOM   4315  HD3 LYS A 280      -0.334  90.066  64.799  1.00  0.00           H  
ATOM   4316  HE2 LYS A 280      -2.364  89.985  66.004  1.00  0.00           H  
ATOM   4317  HE3 LYS A 280      -2.819  88.659  65.176  1.00  0.00           H  
ATOM   4318  HZ2 LYS A 280      -1.786  88.449  67.473  1.00  0.00           H  
ATOM   4319  H   LYS A 280       0.180  90.936  59.919  1.00  0.00           H  
ATOM   4320  HA  LYS A 280      -2.457  90.901  60.863  1.00  0.00           H  
ATOM   4321  HZ3 LYS A 280      -1.494  87.330  66.317  1.00 92.97           H  
ATOM   4322  N   ALA A 281      -3.084  93.270  61.012  1.00 95.37           N  
ATOM   4323  CA  ALA A 281      -3.472  94.669  61.167  1.00 104.6           C  
ATOM   4324  C   ALA A 281      -3.476  95.119  62.626  1.00 110.1           C  
ATOM   4325  O   ALA A 281      -2.952  96.184  62.957  1.00 109.7           O  
ATOM   4326  CB  ALA A 281      -4.837  94.909  60.536  1.00 106.9           C  
ATOM   4327  HB1 ALA A 281      -4.802  94.684  59.562  1.00  0.00           H  
ATOM   4328  HB2 ALA A 281      -5.521  94.329  60.979  1.00  0.00           H  
ATOM   4329  HB3 ALA A 281      -5.085  95.871  60.652  1.00  0.00           H  
ATOM   4330  H   ALA A 281      -3.751  92.622  60.645  1.00  0.00           H  
ATOM   4331  HA  ALA A 281      -2.784  95.219  60.694  1.00  0.00           H  
ATOM   4332  N   TYR A 282      -4.072  94.305  63.491  1.00 114.7           N  
ATOM   4333  CA  TYR A 282      -4.174  94.633  64.907  1.00 120.7           C  
ATOM   4334  C   TYR A 282      -3.304  93.714  65.759  1.00 120.1           C  
ATOM   4335  O   TYR A 282      -3.607  92.532  65.916  1.00 122.0           O  
ATOM   4336  CB  TYR A 282      -5.632  94.542  65.368  1.00 125.0           C  
ATOM   4337  CG  TYR A 282      -5.834  94.806  66.845  1.00 128.2           C  
ATOM   4338  CD1 TYR A 282      -5.903  96.103  67.334  1.00 130.3           C  
ATOM   4339  CD2 TYR A 282      -5.963  93.758  67.749  1.00 128.5           C  
ATOM   4340  CE1 TYR A 282      -6.088  96.349  68.682  1.00 130.5           C  
ATOM   4341  CE2 TYR A 282      -6.148  93.996  69.098  1.00 129.6           C  
ATOM   4342  CZ  TYR A 282      -6.210  95.293  69.559  1.00 129.9           C  
ATOM   4343  OH  TYR A 282      -6.395  95.537  70.901  1.00 127.7           O  
ATOM   4344  HH  TYR A 282      -5.502  95.594  71.348  1.00  0.00           H  
ATOM   4345  HB2 TYR A 282      -6.168  95.210  64.851  1.00  0.00           H  
ATOM   4346  HB3 TYR A 282      -5.972  93.624  65.163  1.00  0.00           H  
ATOM   4347  H   TYR A 282      -4.461  93.445  63.161  1.00  0.00           H  
ATOM   4348  HD1 TYR A 282      -5.818  96.872  66.701  1.00  0.00           H  
ATOM   4349  HD2 TYR A 282      -5.921  92.815  67.418  1.00  0.00           H  
ATOM   4350  HE1 TYR A 282      -6.133  97.289  69.019  1.00  0.00           H  
ATOM   4351  HE2 TYR A 282      -6.236  93.231  69.736  1.00  0.00           H  
ATOM   4352  HA  TYR A 282      -3.845  95.570  65.026  1.00  0.00           H  
ATOM   4353  N   HIS A 283      -2.224  94.261  66.309  1.00 115.6           N  
ATOM   4354  CA  HIS A 283      -1.377  93.498  67.221  1.00 110.9           C  
ATOM   4355  C   HIS A 283      -0.880  94.331  68.400  1.00 104.1           C  
ATOM   4356  O   HIS A 283      -0.460  95.476  68.238  1.00 100.3           O  
ATOM   4357  CB  HIS A 283      -0.191  92.870  66.486  1.00 111.5           C  
ATOM   4358  CG  HIS A 283       0.601  91.922  67.331  1.00 114.4           C  
ATOM   4359  ND1 HIS A 283       0.136  90.674  67.686  1.00 115.8           N  
ATOM   4360  CD2 HIS A 283       1.823  92.043  67.903  1.00 115.2           C  
ATOM   4361  CE1 HIS A 283       1.038  90.065  68.434  1.00 114.6           C  
ATOM   4362  NE2 HIS A 283       2.070  90.876  68.582  1.00 115.2           N  
ATOM   4363  HB2 HIS A 283      -0.537  92.374  65.689  1.00  0.00           H  
ATOM   4364  HB3 HIS A 283       0.416  93.602  66.175  1.00  0.00           H  
ATOM   4365  H   HIS A 283      -1.988  95.209  66.095  1.00  0.00           H  
ATOM   4366  HD2 HIS A 283       2.431  92.834  67.842  1.00  0.00           H  
ATOM   4367  HE1 HIS A 283       0.954  89.147  68.822  1.00  0.00           H  
ATOM   4368  HE2 HIS A 283       2.898  90.673  69.105  1.00  0.00           H  
ATOM   4369  HA  HIS A 283      -1.954  92.769  67.590  1.00  0.00           H  
ATOM   4370  N   GLU A 284      -0.929  93.734  69.586  1.00 100.9           N  
ATOM   4371  CA  GLU A 284      -0.484  94.385  70.810  1.00 98.18           C  
ATOM   4372  C   GLU A 284       1.032  94.304  70.920  1.00 88.92           C  
ATOM   4373  O   GLU A 284       1.621  93.252  70.687  1.00 84.17           O  
ATOM   4374  CB  GLU A 284      -1.112  93.696  72.021  1.00 102.6           C  
ATOM   4375  CG  GLU A 284      -2.557  93.272  71.819  1.00 106.6           C  
ATOM   4376  CD  GLU A 284      -2.942  92.095  72.697  1.00 108.0           C  
ATOM   4377  OE1 GLU A 284      -4.155  91.849  72.868  1.00 109.7           O  
ATOM   4378  OE2 GLU A 284      -2.030  91.414  73.212  1.00 105.8           O1-
ATOM   4379  HB2 GLU A 284      -0.571  92.883  72.236  1.00  0.00           H  
ATOM   4380  HB3 GLU A 284      -1.074  94.326  72.797  1.00  0.00           H  
ATOM   4381  HG2 GLU A 284      -3.153  94.045  72.034  1.00  0.00           H  
ATOM   4382  HG3 GLU A 284      -2.689  93.017  70.861  1.00  0.00           H  
ATOM   4383  H   GLU A 284      -1.285  92.801  69.640  1.00  0.00           H  
ATOM   4384  HA  GLU A 284      -0.766  95.344  70.786  1.00  0.00           H  
ATOM   4385  N   GLN A 285       1.667  95.413  71.282  1.00 85.28           N  
ATOM   4386  CA  GLN A 285       3.114  95.420  71.459  1.00 78.93           C  
ATOM   4387  C   GLN A 285       3.506  94.710  72.751  1.00 71.58           C  
ATOM   4388  O   GLN A 285       3.021  95.050  73.831  1.00 74.24           O  
ATOM   4389  CB  GLN A 285       3.665  96.848  71.436  1.00 79.46           C  
ATOM   4390  CG  GLN A 285       3.559  97.527  70.079  1.00 80.56           C  
ATOM   4391  CD  GLN A 285       4.409  96.849  69.020  1.00 80.89           C  
ATOM   4392  OE1 GLN A 285       5.625  97.037  68.971  1.00 78.41           O  
ATOM   4393  NE2 GLN A 285       3.772  96.053  68.168  1.00 83.64           N  
ATOM   4394 HE21 GLN A 285       2.783  95.927  68.246  1.00  0.00           H  
ATOM   4395  HB2 GLN A 285       3.159  97.393  72.104  1.00  0.00           H  
ATOM   4396  HB3 GLN A 285       4.629  96.821  71.702  1.00  0.00           H  
ATOM   4397  HG2 GLN A 285       2.603  97.511  69.785  1.00  0.00           H  
ATOM   4398  HG3 GLN A 285       3.856  98.478  70.170  1.00  0.00           H  
ATOM   4399  H   GLN A 285       1.146  96.253  71.435  1.00  0.00           H  
ATOM   4400 HE22 GLN A 285       4.282  95.580  67.449  1.00  0.00           H  
ATOM   4401  HA  GLN A 285       3.519  94.921  70.693  1.00  0.00           H  
ATOM   4402  N   LEU A 286       4.378  93.714  72.629  1.00 61.73           N  
ATOM   4403  CA  LEU A 286       4.811  92.936  73.784  1.00 59.47           C  
ATOM   4404  C   LEU A 286       5.732  93.753  74.684  1.00 56.11           C  
ATOM   4405  O   LEU A 286       6.468  94.622  74.212  1.00 52.43           O  
ATOM   4406  CB  LEU A 286       5.510  91.648  73.340  1.00 56.69           C  
ATOM   4407  CG  LEU A 286       4.732  90.711  72.412  1.00 56.53           C  
ATOM   4408  CD1 LEU A 286       5.471  89.391  72.244  1.00 53.46           C  
ATOM   4409  CD2 LEU A 286       3.319  90.477  72.926  1.00 59.53           C  
ATOM   4410 HD11 LEU A 286       6.395  89.472  72.619  1.00  0.00           H  
ATOM   4411 HD21 LEU A 286       3.356  90.067  73.837  1.00  0.00           H  
ATOM   4412  HB2 LEU A 286       6.353  91.909  72.869  1.00  0.00           H  
ATOM   4413  HB3 LEU A 286       5.744  91.131  74.163  1.00  0.00           H  
ATOM   4414 HD12 LEU A 286       4.984  88.667  72.732  1.00  0.00           H  
ATOM   4415 HD13 LEU A 286       5.520  89.167  71.271  1.00  0.00           H  
ATOM   4416 HD22 LEU A 286       2.831  91.348  72.981  1.00  0.00           H  
ATOM   4417 HD23 LEU A 286       2.842  89.863  72.298  1.00  0.00           H  
ATOM   4418  H   LEU A 286       4.745  93.493  71.725  1.00  0.00           H  
ATOM   4419  HA  LEU A 286       3.996  92.692  74.309  1.00  0.00           H  
ATOM   4420  HG  LEU A 286       4.662  91.150  71.516  1.00  0.00           H  
ATOM   4421  N   SER A 287       5.681  93.473  75.983  1.00 58.49           N  
ATOM   4422  CA  SER A 287       6.500  94.189  76.951  1.00 58.44           C  
ATOM   4423  C   SER A 287       7.895  93.585  77.031  1.00 54.51           C  
ATOM   4424  O   SER A 287       8.182  92.575  76.388  1.00 54.40           O  
ATOM   4425  CB  SER A 287       5.839  94.163  78.330  1.00 60.11           C  
ATOM   4426  OG  SER A 287       5.729  92.837  78.816  1.00 60.98           O  
ATOM   4427  HG  SER A 287       5.173  92.302  78.180  1.00  0.00           H  
ATOM   4428  HB2 SER A 287       6.388  94.703  78.968  1.00  0.00           H  
ATOM   4429  HB3 SER A 287       4.926  94.566  78.265  1.00  0.00           H  
ATOM   4430  H   SER A 287       5.065  92.753  76.303  1.00  0.00           H  
ATOM   4431  HA  SER A 287       6.582  95.138  76.648  1.00  0.00           H  
ATOM   4432  N   VAL A 288       8.759  94.210  77.824  1.00 49.48           N  
ATOM   4433  CA  VAL A 288      10.112  93.711  78.031  1.00 49.33           C  
ATOM   4434  C   VAL A 288      10.071  92.344  78.706  1.00 50.71           C  
ATOM   4435  O   VAL A 288      10.834  91.444  78.356  1.00 48.65           O  
ATOM   4436  CB  VAL A 288      10.948  94.691  78.881  1.00 53.40           C  
ATOM   4437  CG1 VAL A 288      12.301  94.087  79.231  1.00 45.09           C  
ATOM   4438  CG2 VAL A 288      11.121  96.011  78.145  1.00 46.10           C  
ATOM   4439 HG11 VAL A 288      12.169  93.242  79.750  1.00  0.00           H  
ATOM   4440 HG21 VAL A 288      11.587  95.853  77.275  1.00  0.00           H  
ATOM   4441 HG12 VAL A 288      12.805  93.878  78.393  1.00  0.00           H  
ATOM   4442 HG13 VAL A 288      12.818  94.743  79.780  1.00  0.00           H  
ATOM   4443 HG22 VAL A 288      10.225  96.417  77.965  1.00  0.00           H  
ATOM   4444 HG23 VAL A 288      11.664  96.631  78.711  1.00  0.00           H  
ATOM   4445  H   VAL A 288       8.472  95.046  78.292  1.00  0.00           H  
ATOM   4446  HA  VAL A 288      10.548  93.626  77.135  1.00  0.00           H  
ATOM   4447  HB  VAL A 288      10.459  94.865  79.736  1.00  0.00           H  
ATOM   4448  N   ALA A 289       9.164  92.193  79.665  1.00 54.87           N  
ATOM   4449  CA  ALA A 289       9.002  90.932  80.379  1.00 51.47           C  
ATOM   4450  C   ALA A 289       8.533  89.817  79.448  1.00 52.45           C  
ATOM   4451  O   ALA A 289       9.001  88.682  79.537  1.00 53.93           O  
ATOM   4452  CB  ALA A 289       8.027  91.102  81.535  1.00 48.07           C  
ATOM   4453  HB1 ALA A 289       8.373  91.794  82.168  1.00  0.00           H  
ATOM   4454  HB2 ALA A 289       7.137  91.396  81.186  1.00  0.00           H  
ATOM   4455  HB3 ALA A 289       7.930  90.228  82.011  1.00  0.00           H  
ATOM   4456  H   ALA A 289       8.576  92.966  79.904  1.00  0.00           H  
ATOM   4457  HA  ALA A 289       9.896  90.669  80.742  1.00  0.00           H  
ATOM   4458  N   GLU A 290       7.613  90.151  78.549  1.00 52.22           N  
ATOM   4459  CA  GLU A 290       7.029  89.167  77.644  1.00 52.14           C  
ATOM   4460  C   GLU A 290       8.011  88.657  76.584  1.00 50.88           C  
ATOM   4461  O   GLU A 290       8.053  87.460  76.301  1.00 48.85           O  
ATOM   4462  CB  GLU A 290       5.762  89.725  76.989  1.00 49.39           C  
ATOM   4463  CG  GLU A 290       4.593  89.875  77.954  1.00 55.56           C  
ATOM   4464  CD  GLU A 290       3.371  90.501  77.310  1.00 62.17           C  
ATOM   4465  OE1 GLU A 290       3.538  91.372  76.431  1.00 61.73           O  
ATOM   4466  OE2 GLU A 290       2.242  90.121  77.682  1.00 70.87           O1-
ATOM   4467  HB2 GLU A 290       5.973  90.623  76.602  1.00  0.00           H  
ATOM   4468  HB3 GLU A 290       5.487  89.109  76.251  1.00  0.00           H  
ATOM   4469  HG2 GLU A 290       4.346  88.970  78.301  1.00  0.00           H  
ATOM   4470  HG3 GLU A 290       4.881  90.449  78.720  1.00  0.00           H  
ATOM   4471  H   GLU A 290       7.313  91.103  78.491  1.00  0.00           H  
ATOM   4472  HA  GLU A 290       6.789  88.374  78.204  1.00  0.00           H  
ATOM   4473  N   ILE A 291       8.797  89.558  76.003  1.00 46.80           N  
ATOM   4474  CA  ILE A 291       9.772  89.156  74.991  1.00 45.08           C  
ATOM   4475  C   ILE A 291      10.964  88.439  75.618  1.00 46.13           C  
ATOM   4476  O   ILE A 291      11.627  87.635  74.965  1.00 43.17           O  
ATOM   4477  CB  ILE A 291      10.268  90.349  74.138  1.00 45.14           C  
ATOM   4478  CG1 ILE A 291      11.043  91.351  74.995  1.00 48.17           C  
ATOM   4479  CG2 ILE A 291       9.103  91.027  73.433  1.00 41.49           C  
ATOM   4480  CD1 ILE A 291      11.611  92.510  74.208  1.00 48.35           C  
ATOM   4481 HG21 ILE A 291       8.643  90.371  72.835  1.00  0.00           H  
ATOM   4482 HD11 ILE A 291      12.238  92.167  73.509  1.00  0.00           H  
ATOM   4483 HG12 ILE A 291      10.427  91.713  75.695  1.00  0.00           H  
ATOM   4484 HG13 ILE A 291      11.798  90.871  75.442  1.00  0.00           H  
ATOM   4485 HG22 ILE A 291       8.449  91.364  74.110  1.00  0.00           H  
ATOM   4486 HG23 ILE A 291       9.451  91.792  72.891  1.00  0.00           H  
ATOM   4487 HD12 ILE A 291      10.869  93.011  73.762  1.00  0.00           H  
ATOM   4488 HD13 ILE A 291      12.101  93.119  74.832  1.00  0.00           H  
ATOM   4489  H   ILE A 291       8.720  90.521  76.261  1.00  0.00           H  
ATOM   4490  HA  ILE A 291       9.294  88.522  74.383  1.00  0.00           H  
ATOM   4491  HB  ILE A 291      10.891  89.994  73.441  1.00  0.00           H  
ATOM   4492  N   THR A 292      11.229  88.730  76.889  1.00 49.45           N  
ATOM   4493  CA  THR A 292      12.325  88.087  77.602  1.00 48.43           C  
ATOM   4494  C   THR A 292      11.921  86.676  78.015  1.00 53.19           C  
ATOM   4495  O   THR A 292      12.732  85.750  77.979  1.00 59.48           O  
ATOM   4496  CB  THR A 292      12.740  88.890  78.849  1.00 47.71           C  
ATOM   4497  OG1 THR A 292      12.891  90.271  78.500  1.00 50.67           O  
ATOM   4498  CG2 THR A 292      14.054  88.369  79.408  1.00 45.37           C  
ATOM   4499 HG21 THR A 292      13.955  87.406  79.660  1.00  0.00           H  
ATOM   4500  HG1 THR A 292      12.254  90.816  79.045  1.00  0.00           H  
ATOM   4501 HG22 THR A 292      14.772  88.452  78.717  1.00  0.00           H  
ATOM   4502 HG23 THR A 292      14.300  88.906  80.215  1.00  0.00           H  
ATOM   4503  H   THR A 292      10.664  89.404  77.365  1.00  0.00           H  
ATOM   4504  HA  THR A 292      13.109  88.048  76.982  1.00  0.00           H  
ATOM   4505  HB  THR A 292      12.029  88.789  79.545  1.00  0.00           H  
ATOM   4506  N   ASN A 293      10.660  86.521  78.406  1.00 51.36           N  
ATOM   4507  CA  ASN A 293      10.121  85.211  78.744  1.00 52.72           C  
ATOM   4508  C   ASN A 293      10.060  84.324  77.507  1.00 48.19           C  
ATOM   4509  O   ASN A 293      10.236  83.108  77.588  1.00 46.09           O  
ATOM   4510  CB  ASN A 293       8.729  85.348  79.363  1.00 61.03           C  
ATOM   4511  CG  ASN A 293       8.194  84.032  79.894  1.00 71.18           C  
ATOM   4512  OD1 ASN A 293       8.949  83.201  80.399  1.00 75.60           O  
ATOM   4513  ND2 ASN A 293       6.886  83.834  79.777  1.00 74.30           N  
ATOM   4514 HD21 ASN A 293       6.310  84.535  79.356  1.00  0.00           H  
ATOM   4515  HB2 ASN A 293       8.775  86.005  80.116  1.00  0.00           H  
ATOM   4516  HB3 ASN A 293       8.099  85.694  78.668  1.00  0.00           H  
ATOM   4517  H   ASN A 293      10.067  87.324  78.470  1.00  0.00           H  
ATOM   4518 HD22 ASN A 293       6.477  82.984  80.110  1.00  0.00           H  
ATOM   4519  HA  ASN A 293      10.729  84.785  79.414  1.00  0.00           H  
ATOM   4520  N   ALA A 294       9.822  84.950  76.358  1.00 44.68           N  
ATOM   4521  CA  ALA A 294       9.735  84.234  75.091  1.00 43.38           C  
ATOM   4522  C   ALA A 294      11.090  83.680  74.656  1.00 42.21           C  
ATOM   4523  O   ALA A 294      11.163  82.819  73.780  1.00 42.31           O  
ATOM   4524  CB  ALA A 294       9.157  85.139  74.012  1.00 39.71           C  
ATOM   4525  HB1 ALA A 294       8.242  85.441  74.280  1.00  0.00           H  
ATOM   4526  HB2 ALA A 294       9.743  85.941  73.894  1.00  0.00           H  
ATOM   4527  HB3 ALA A 294       9.106  84.630  73.153  1.00  0.00           H  
ATOM   4528  H   ALA A 294       9.699  85.942  76.363  1.00  0.00           H  
ATOM   4529  HA  ALA A 294       9.123  83.454  75.225  1.00  0.00           H  
ATOM   4530  N   CYS A 295      12.159  84.175  75.274  1.00 45.80           N  
ATOM   4531  CA  CYS A 295      13.507  83.694  74.985  1.00 43.72           C  
ATOM   4532  C   CYS A 295      13.747  82.299  75.550  1.00 47.58           C  
ATOM   4533  O   CYS A 295      14.720  81.635  75.194  1.00 55.68           O  
ATOM   4534  CB  CYS A 295      14.561  84.662  75.529  1.00 37.69           C  
ATOM   4535  SG  CYS A 295      14.771  86.165  74.553  1.00 55.22           S  
ATOM   4536  HG  CYS A 295      13.616  86.823  74.517  1.00  0.00           H  
ATOM   4537  HB2 CYS A 295      14.297  84.924  76.457  1.00  0.00           H  
ATOM   4538  HB3 CYS A 295      15.439  84.185  75.563  1.00  0.00           H  
ATOM   4539  H   CYS A 295      12.036  84.897  75.955  1.00  0.00           H  
ATOM   4540  HA  CYS A 295      13.590  83.644  73.990  1.00  0.00           H  
ATOM   4541  N   PHE A 296      12.858  81.859  76.434  1.00 48.14           N  
ATOM   4542  CA  PHE A 296      12.979  80.540  77.045  1.00 47.78           C  
ATOM   4543  C   PHE A 296      11.909  79.587  76.520  1.00 52.51           C  
ATOM   4544  O   PHE A 296      11.623  78.556  77.130  1.00 54.13           O  
ATOM   4545  CB  PHE A 296      12.922  80.650  78.569  1.00 50.96           C  
ATOM   4546  CG  PHE A 296      14.057  81.441  79.155  1.00 51.36           C  
ATOM   4547  CD1 PHE A 296      13.960  82.815  79.299  1.00 49.08           C  
ATOM   4548  CD2 PHE A 296      15.226  80.811  79.549  1.00 52.31           C  
ATOM   4549  CE1 PHE A 296      15.005  83.545  79.831  1.00 51.55           C  
ATOM   4550  CE2 PHE A 296      16.274  81.535  80.081  1.00 54.47           C  
ATOM   4551  CZ  PHE A 296      16.164  82.904  80.223  1.00 53.89           C  
ATOM   4552  HB2 PHE A 296      12.061  81.090  78.824  1.00  0.00           H  
ATOM   4553  HB3 PHE A 296      12.943  79.728  78.956  1.00  0.00           H  
ATOM   4554  H   PHE A 296      12.088  82.446  76.686  1.00  0.00           H  
ATOM   4555  HD1 PHE A 296      13.124  83.284  79.015  1.00  0.00           H  
ATOM   4556  HD2 PHE A 296      15.312  79.820  79.447  1.00  0.00           H  
ATOM   4557  HE1 PHE A 296      14.923  84.536  79.932  1.00  0.00           H  
ATOM   4558  HE2 PHE A 296      17.112  81.068  80.363  1.00  0.00           H  
ATOM   4559  HZ  PHE A 296      16.922  83.430  80.609  1.00  0.00           H  
ATOM   4560  HA  PHE A 296      13.868  80.159  76.792  1.00  0.00           H  
ATOM   4561  N   GLU A 297      11.322  79.948  75.383  1.00 49.27           N  
ATOM   4562  CA  GLU A 297      10.377  79.083  74.690  1.00 50.43           C  
ATOM   4563  C   GLU A 297      11.072  78.421  73.507  1.00 50.65           C  
ATOM   4564  O   GLU A 297      11.622  79.108  72.646  1.00 48.89           O  
ATOM   4565  CB  GLU A 297       9.168  79.885  74.205  1.00 52.94           C  
ATOM   4566  CG  GLU A 297       8.089  80.087  75.255  1.00 64.05           C  
ATOM   4567  CD  GLU A 297       7.340  78.807  75.576  1.00 72.32           C  
ATOM   4568  OE1 GLU A 297       6.656  78.274  74.675  1.00 75.48           O  
ATOM   4569  OE2 GLU A 297       7.436  78.332  76.726  1.00 75.26           O1-
ATOM   4570  HB2 GLU A 297       9.487  80.784  73.904  1.00  0.00           H  
ATOM   4571  HB3 GLU A 297       8.763  79.406  73.426  1.00  0.00           H  
ATOM   4572  HG2 GLU A 297       8.515  80.430  76.093  1.00  0.00           H  
ATOM   4573  HG3 GLU A 297       7.436  80.767  74.921  1.00  0.00           H  
ATOM   4574  H   GLU A 297      11.536  80.843  74.991  1.00  0.00           H  
ATOM   4575  HA  GLU A 297      10.054  78.381  75.325  1.00  0.00           H  
ATOM   4576  N   PRO A 298      11.052  77.080  73.466  1.00 52.15           N  
ATOM   4577  CA  PRO A 298      11.688  76.300  72.398  1.00 48.53           C  
ATOM   4578  C   PRO A 298      11.219  76.706  71.001  1.00 48.88           C  
ATOM   4579  O   PRO A 298      11.978  76.583  70.041  1.00 53.50           O  
ATOM   4580  CB  PRO A 298      11.245  74.868  72.706  1.00 47.02           C  
ATOM   4581  CG  PRO A 298      11.019  74.859  74.174  1.00 53.06           C  
ATOM   4582  CD  PRO A 298      10.456  76.214  74.499  1.00 55.14           C  
ATOM   4583  HB2 PRO A 298      10.404  74.643  72.214  1.00  0.00           H  
ATOM   4584  HB3 PRO A 298      11.956  74.212  72.452  1.00  0.00           H  
ATOM   4585  HG2 PRO A 298      10.372  74.139  74.426  1.00  0.00           H  
ATOM   4586  HG3 PRO A 298      11.879  74.709  74.662  1.00  0.00           H  
ATOM   4587  HD2 PRO A 298      10.726  76.508  75.416  1.00  0.00           H  
ATOM   4588  HD3 PRO A 298       9.458  76.214  74.439  1.00  0.00           H  
ATOM   4589  HA  PRO A 298      12.679  76.433  72.383  1.00  0.00           H  
ATOM   4590  N   ALA A 299       9.987  77.194  70.899  1.00 45.05           N  
ATOM   4591  CA  ALA A 299       9.406  77.561  69.612  1.00 45.19           C  
ATOM   4592  C   ALA A 299      10.048  78.804  68.994  1.00 45.43           C  
ATOM   4593  O   ALA A 299       9.870  79.072  67.805  1.00 43.69           O  
ATOM   4594  CB  ALA A 299       7.903  77.755  69.749  1.00 46.86           C  
ATOM   4595  HB1 ALA A 299       7.482  76.906  70.068  1.00  0.00           H  
ATOM   4596  HB2 ALA A 299       7.715  78.481  70.411  1.00  0.00           H  
ATOM   4597  HB3 ALA A 299       7.525  78.006  68.858  1.00  0.00           H  
ATOM   4598  H   ALA A 299       9.442  77.313  71.729  1.00  0.00           H  
ATOM   4599  HA  ALA A 299       9.593  76.803  68.987  1.00  0.00           H  
ATOM   4600  N   ASN A 300      10.789  79.560  69.799  1.00 41.37           N  
ATOM   4601  CA  ASN A 300      11.423  80.788  69.325  1.00 38.51           C  
ATOM   4602  C   ASN A 300      12.929  80.644  69.118  1.00 38.84           C  
ATOM   4603  O   ASN A 300      13.619  81.616  68.809  1.00 42.00           O  
ATOM   4604  CB  ASN A 300      11.139  81.942  70.288  1.00 40.72           C  
ATOM   4605  CG  ASN A 300       9.658  82.197  70.466  1.00 46.09           C  
ATOM   4606  OD1 ASN A 300       8.889  82.142  69.508  1.00 52.64           O  
ATOM   4607  ND2 ASN A 300       9.248  82.469  71.700  1.00 41.15           N  
ATOM   4608 HD21 ASN A 300       9.907  82.497  72.451  1.00  0.00           H
[truncated: 5,209,273 more chars]
