# Supplementary material for: [5]-Helistatins: Tubulin-Binding Helicenes with Antimitotic Activity
Source: JACS Au. 2022 Oct 19;2(11):2561–70. doi: 10.1021/jacsau.2c00435 (PMC9709948; doi:10.1021/jacsau.2c00435)
Supplement: Supplementary file 11 — au2c00435_si_011.cif [file au2c00435_si_011.cif]

 
data_2
  
_audit_creation_method            'SHELXL-2018/3' 
_shelx_SHELXL_version_number      '2018/3' 
_chemical_name_systematic         ? 
_chemical_name_common             ? 
_chemical_melting_point           ? 
_chemical_formula_moiety
 'C12 H20 Br2 Si2' 
_chemical_formula_sum 
 'C12 H20 Br2 Si2' 
_chemical_formula_weight          380.28 
  
loop_ 
 _atom_type_symbol 
 _atom_type_description 
 _atom_type_scat_dispersion_real 
 _atom_type_scat_dispersion_imag 
 _atom_type_scat_source 
 'C'  'C'   0.0033   0.0016 
 'International Tables Vol C Tables 4.2.6.8 and 6.1.1.4' 
 'H'  'H'   0.0000   0.0000 
 'International Tables Vol C Tables 4.2.6.8 and 6.1.1.4' 
 'Br'  'Br'  -0.2901   2.4595 
 'International Tables Vol C Tables 4.2.6.8 and 6.1.1.4' 
 'Si'  'Si'   0.0817   0.0704 
 'International Tables Vol C Tables 4.2.6.8 and 6.1.1.4' 
  
_space_group_crystal_system       monoclinic 
_space_group_IT_number            14 
_space_group_name_H-M_alt         'P 21/n' 
_space_group_name_Hall            '-P 2yn' 
  
_shelx_space_group_comment 
; 
The symmetry employed for this shelxl refinement is uniquely defined 
by the following loop, which should always be used as a source of 
symmetry information in preference to the above space-group names. 
They are only intended as comments. 
; 
  
loop_ 
 _space_group_symop_operation_xyz 
 'x, y, z' 
 '-x+1/2, y+1/2, -z+1/2' 
 '-x, -y, -z' 
 'x-1/2, -y-1/2, z-1/2' 
  
_cell_length_a                    16.5998(5) 
_cell_length_b                    11.4802(4) 
_cell_length_c                    17.7576(6) 
_cell_angle_alpha                 90 
_cell_angle_beta                  95.962(2) 
_cell_angle_gamma                 90 
_cell_volume                      3365.72(18) 
_cell_formula_units_Z             8 
_cell_measurement_temperature     173(2) 
_cell_measurement_reflns_used     5012 
_cell_measurement_theta_min       2.9150 
_cell_measurement_theta_max       27.5520 
  
_exptl_crystal_description        tablet 
_exptl_crystal_colour             Colourless 
_exptl_crystal_density_meas       ? 
_exptl_crystal_density_method     ? 
_exptl_crystal_density_diffrn     1.501 
_exptl_crystal_F_000              1520 
_exptl_transmission_factor_min    ? 
_exptl_transmission_factor_max    ? 
_exptl_crystal_size_max           0.403 
_exptl_crystal_size_mid           0.266 
_exptl_crystal_size_min           0.150 
_exptl_absorpt_coefficient_mu     4.937 
_shelx_estimated_absorpt_T_min    ? 
_shelx_estimated_absorpt_T_max    ? 
_exptl_absorpt_correction_type    analytical 
_exptl_absorpt_correction_T_min   0.295 
_exptl_absorpt_correction_T_max   0.583 
_exptl_absorpt_process_details     
; 
CrysAlisPro 1.171.39.46 (Rigaku Oxford Diffraction, 2018) 
Analytical numeric absorption correction using a multifaceted crystal 
model based on expressions derived by R.C. Clark & J.S. Reid. 
(Clark, R. C. & Reid, J. S. (1995). Acta Cryst. A51, 887-897) 
Empirical absorption correction using spherical harmonics, 
implemented in SCALE3 ABSPACK scaling algorithm. 
; 
_exptl_absorpt_special_details    ? 
_diffrn_ambient_temperature       173(2) 
_diffrn_radiation_wavelength      0.71073 
_diffrn_radiation_type            MoK\a 
_diffrn_source                    'Enhance (Mo) X-ray Source' 
_diffrn_measurement_device_type   'Agilent Xcalibur 3 E' 
_diffrn_measurement_method        'omega scans' 
_diffrn_detector_area_resol_mean  16.0382 
_diffrn_reflns_number             18839 
_diffrn_reflns_av_unetI/netI      0.0554 
_diffrn_reflns_av_R_equivalents   0.0340 
_diffrn_reflns_limit_h_min        -15 
_diffrn_reflns_limit_h_max        19 
_diffrn_reflns_limit_k_min        -9 
_diffrn_reflns_limit_k_max        13 
_diffrn_reflns_limit_l_min        -21 
_diffrn_reflns_limit_l_max        18 
_diffrn_reflns_theta_min          2.509 
_diffrn_reflns_theta_max          28.267 
_diffrn_reflns_theta_full         25.242 
_diffrn_measured_fraction_theta_max   0.839 
_diffrn_measured_fraction_theta_full  0.997 
_diffrn_reflns_Laue_measured_fraction_max    0.839 
_diffrn_reflns_Laue_measured_fraction_full   0.997 
_diffrn_reflns_point_group_measured_fraction_max   0.839 
_diffrn_reflns_point_group_measured_fraction_full  0.997 
_reflns_number_total              7004 
_reflns_number_gt                 4783 
_reflns_threshold_expression      'I > 2\s(I)' 
_reflns_Friedel_coverage          0.000 
_reflns_Friedel_fraction_max      . 
_reflns_Friedel_fraction_full     . 
  
_reflns_special_details 
; 
 Reflections were merged by SHELXL according to the crystal 
 class for the calculation of statistics and refinement. 
  
 _reflns_Friedel_fraction is defined as the number of unique 
 Friedel pairs measured divided by the number that would be 
 possible theoretically, ignoring centric projections and 
 systematic absences. 
; 
  
_computing_data_collection        'CrysAlisPro, Rigaku OD' 
_computing_cell_refinement        'CrysAlisPro, Rigaku OD' 
_computing_data_reduction         'CrysAlisPro, Rigaku OD' 
_computing_structure_solution     'SHELXS-2014 (Sheldrick, 2017)' 
_computing_structure_refinement 'SHELXL-2018/3 (Sheldrick, 2018)' 
_computing_molecular_graphics     'Bruker SHELXTL' 
_computing_publication_material   'CIFTAB-2014 (Sheldrick, 2017)' 
_refine_special_details           ? 
_refine_ls_structure_factor_coef  Fsqd 
_refine_ls_matrix_type            full 
_refine_ls_weighting_scheme       calc 
_refine_ls_weighting_details 
'w=1/[\s^2^(Fo^2^)+(0.0270P)^2^+0.8765P] where P=(Fo^2^+2Fc^2^)/3' 
_atom_sites_solution_primary      ? 
_atom_sites_solution_secondary    ? 
_atom_sites_solution_hydrogens    geom 
_refine_ls_hydrogen_treatment     constr 
_refine_ls_extinction_method      'SHELXL-2018/3 (Sheldrick 2018)' 
_refine_ls_extinction_coef        0.00184(11) 
_refine_ls_extinction_expression 
 'Fc^*^=kFc[1+0.001xFc^2^\l^3^/sin(2\q)]^-1/4^' 
_refine_ls_number_reflns          7004 
_refine_ls_number_parameters      302 
_refine_ls_number_restraints      0 
_refine_ls_R_factor_all           0.0735 
_refine_ls_R_factor_gt            0.0383 
_refine_ls_wR_factor_ref          0.0732 
_refine_ls_wR_factor_gt           0.0645 
_refine_ls_goodness_of_fit_ref    1.009 
_refine_ls_restrained_S_all       1.009 
_refine_ls_shift/su_max           0.001 
_refine_ls_shift/su_mean          0.000 
  
loop_ 
 _atom_site_label 
 _atom_site_type_symbol 
 _atom_site_fract_x 
 _atom_site_fract_y 
 _atom_site_fract_z 
 _atom_site_U_iso_or_equiv 
 _atom_site_adp_type 
 _atom_site_occupancy 
 _atom_site_site_symmetry_order 
 _atom_site_calc_flag 
 _atom_site_refinement_flags_posn 
 _atom_site_refinement_flags_adp 
 _atom_site_refinement_flags_occupancy 
 _atom_site_disorder_assembly 
 _atom_site_disorder_group 
C1A C 0.61479(17) 0.7520(3) 0.31343(17) 0.0256(7) Uani 1 1 d . . . . . 
Si1A Si 0.50502(5) 0.78674(9) 0.27996(5) 0.0330(2) Uani 1 1 d . . . . . 
C2A C 0.65577(18) 0.6481(3) 0.30049(17) 0.0276(8) Uani 1 1 d . . . . . 
Br2A Br 0.59827(2) 0.52884(3) 0.24201(2) 0.04193(12) Uani 1 1 d . . . . . 
C3A C 0.73574(17) 0.6286(3) 0.32938(17) 0.0269(8) Uani 1 1 d . . . . . 
Br3A Br 0.78699(2) 0.48510(3) 0.30846(2) 0.04006(11) Uani 1 1 d . . . . . 
C4A C 0.78089(17) 0.7120(3) 0.37320(17) 0.0262(8) Uani 1 1 d . . . . . 
Si4A Si 0.88788(5) 0.69207(9) 0.42074(5) 0.0336(2) Uani 1 1 d . . . . . 
C5A C 0.74058(18) 0.8159(3) 0.38434(18) 0.0322(8) Uani 1 1 d . . . . . 
H5A H 0.768882 0.875953 0.412808 0.039 Uiso 1 1 calc R U . . . 
C6A C 0.66079(18) 0.8353(3) 0.35561(18) 0.0310(8) Uani 1 1 d . . . . . 
H6A H 0.636615 0.908184 0.365038 0.037 Uiso 1 1 calc R U . . . 
C7A C 0.4830(2) 0.9331(3) 0.3184(2) 0.0481(11) Uani 1 1 d . . . . . 
H7A H 0.518496 0.991199 0.298410 0.072 Uiso 1 1 calc R U . . . 
H7B H 0.492651 0.931584 0.373740 0.072 Uiso 1 1 calc R U . . . 
H7C H 0.426339 0.953496 0.303114 0.072 Uiso 1 1 calc R U . . . 
C8A C 0.4889(2) 0.7932(4) 0.1749(2) 0.0520(11) Uani 1 1 d . . . . . 
H8A H 0.495305 0.715151 0.154060 0.078 Uiso 1 1 calc R U . . . 
H8B H 0.528778 0.845965 0.156233 0.078 Uiso 1 1 calc R U . . . 
H8C H 0.434183 0.821991 0.159150 0.078 Uiso 1 1 calc R U . . . 
C9A C 0.4357(2) 0.6806(4) 0.3191(2) 0.0532(11) Uani 1 1 d . . . . . 
H9A H 0.446313 0.678880 0.374458 0.080 Uiso 1 1 calc R U . . . 
H9B H 0.444731 0.602868 0.298774 0.080 Uiso 1 1 calc R U . . . 
H9C H 0.379376 0.704013 0.304834 0.080 Uiso 1 1 calc R U . . . 
C10A C 0.9180(2) 0.8298(4) 0.4720(2) 0.0520(11) Uani 1 1 d . . . . . 
H10A H 0.881383 0.844253 0.510888 0.078 Uiso 1 1 calc R U . . . 
H10B H 0.914643 0.894791 0.436028 0.078 Uiso 1 1 calc R U . . . 
H10C H 0.973632 0.822643 0.495961 0.078 Uiso 1 1 calc R U . . . 
C11A C 0.9615(2) 0.6672(4) 0.3494(2) 0.0560(12) Uani 1 1 d . . . . . 
H11A H 0.957977 0.731648 0.312962 0.084 Uiso 1 1 calc R U . . . 
H11B H 0.948526 0.593876 0.322597 0.084 Uiso 1 1 calc R U . . . 
H11C H 1.016558 0.663173 0.375180 0.084 Uiso 1 1 calc R U . . . 
C12A C 0.8881(2) 0.5715(3) 0.4905(2) 0.0461(10) Uani 1 1 d . . . . . 
H12A H 0.874712 0.498186 0.463821 0.069 Uiso 1 1 calc R U . . . 
H12B H 0.847773 0.587417 0.525755 0.069 Uiso 1 1 calc R U . . . 
H12C H 0.941880 0.565329 0.518693 0.069 Uiso 1 1 calc R U . . . 
C1B C 0.65746(17) 0.5711(3) 0.56562(17) 0.0243(7) Uani 1 1 d . . . . . 
Si1B Si 0.62708(6) 0.71630(9) 0.60550(5) 0.0327(2) Uani 1 1 d . . . . . 
C2B C 0.71082(17) 0.4917(3) 0.60384(18) 0.0280(8) Uani 1 1 d . . . . . 
Br2B Br 0.75941(2) 0.53249(4) 0.70266(2) 0.04932(13) Uani 1 1 d . . . . . 
C3B C 0.72907(17) 0.3860(3) 0.57276(18) 0.0293(8) Uani 1 1 d . . . . . 
Br3B Br 0.80020(2) 0.28116(4) 0.63060(2) 0.05388(14) Uani 1 1 d . . . . . 
C4B C 0.69624(17) 0.3517(3) 0.50013(18) 0.0275(8) Uani 1 1 d . . . . . 
Si4B Si 0.71687(6) 0.20745(9) 0.45397(6) 0.0395(3) Uani 1 1 d . . . . . 
C5B C 0.64409(18) 0.4321(3) 0.46175(18) 0.0305(8) Uani 1 1 d . . . . . 
H5B H 0.620795 0.413927 0.411998 0.037 Uiso 1 1 calc R U . . . 
C6B C 0.62504(18) 0.5373(3) 0.49347(17) 0.0287(8) Uani 1 1 d . . . . . 
H6B H 0.588504 0.588260 0.465007 0.034 Uiso 1 1 calc R U . . . 
C7B C 0.5535(2) 0.7848(3) 0.53276(19) 0.0409(9) Uani 1 1 d . . . . . 
H7D H 0.579469 0.797836 0.486408 0.061 Uiso 1 1 calc R U . . . 
H7E H 0.535363 0.859435 0.551798 0.061 Uiso 1 1 calc R U . . . 
H7F H 0.506706 0.733138 0.521719 0.061 Uiso 1 1 calc R U . . . 
C8B C 0.7172(2) 0.8125(3) 0.6240(2) 0.0514(11) Uani 1 1 d . . . . . 
H8D H 0.752950 0.781722 0.666805 0.077 Uiso 1 1 calc R U . . . 
H8E H 0.699668 0.891216 0.636001 0.077 Uiso 1 1 calc R U . . . 
H8F H 0.746594 0.815175 0.578900 0.077 Uiso 1 1 calc R U . . . 
C9B C 0.5743(2) 0.6930(3) 0.6918(2) 0.0470(10) Uani 1 1 d . . . . . 
H9D H 0.524599 0.648144 0.678543 0.071 Uiso 1 1 calc R U . . . 
H9E H 0.560555 0.768533 0.712803 0.071 Uiso 1 1 calc R U . . . 
H9F H 0.609909 0.650001 0.729596 0.071 Uiso 1 1 calc R U . . . 
C10B C 0.6600(2) 0.2045(3) 0.3580(2) 0.0508(11) Uani 1 1 d . . . . . 
H10D H 0.601887 0.212065 0.362511 0.076 Uiso 1 1 calc R U . . . 
H10E H 0.670321 0.130641 0.333064 0.076 Uiso 1 1 calc R U . . . 
H10F H 0.677821 0.269318 0.327843 0.076 Uiso 1 1 calc R U . . . 
C11B C 0.8272(2) 0.1893(4) 0.4433(3) 0.0672(13) Uani 1 1 d . . . . . 
H11D H 0.847329 0.259124 0.419539 0.101 Uiso 1 1 calc R U . . . 
H11E H 0.834856 0.121290 0.411476 0.101 Uiso 1 1 calc R U . . . 
H11F H 0.857224 0.178125 0.493267 0.101 Uiso 1 1 calc R U . . . 
C12B C 0.6777(2) 0.0873(3) 0.5108(2) 0.0568(11) Uani 1 1 d . . . . . 
H12D H 0.706197 0.088090 0.561973 0.085 Uiso 1 1 calc R U . . . 
H12E H 0.686852 0.012396 0.486585 0.085 Uiso 1 1 calc R U . . . 
H12F H 0.619580 0.098260 0.513646 0.085 Uiso 1 1 calc R U . . . 
  
loop_ 
 _atom_site_aniso_label 
 _atom_site_aniso_U_11 
 _atom_site_aniso_U_22 
 _atom_site_aniso_U_33 
 _atom_site_aniso_U_23 
 _atom_site_aniso_U_13 
 _atom_site_aniso_U_12 
C1A 0.0263(17) 0.032(2) 0.0192(18) 0.0043(15) 0.0053(13) -0.0021(14) 
Si1A 0.0246(5) 0.0453(7) 0.0290(6) 0.0052(5) 0.0021(4) -0.0023(4) 
C2A 0.0323(19) 0.032(2) 0.0183(18) -0.0017(15) 0.0032(13) -0.0104(15) 
Br2A 0.0438(2) 0.0407(3) 0.0399(2) -0.00806(19) -0.00246(16) -0.01021(17) 
C3A 0.0290(18) 0.029(2) 0.0244(18) 0.0052(16) 0.0100(13) 0.0037(14) 
Br3A 0.0413(2) 0.0358(2) 0.0444(2) -0.00436(18) 0.01057(15) 0.00607(16) 
C4A 0.0259(17) 0.029(2) 0.0238(18) 0.0027(16) 0.0055(13) -0.0033(14) 
Si4A 0.0226(5) 0.0475(7) 0.0309(6) 0.0046(5) 0.0041(4) -0.0004(4) 
C5A 0.0304(19) 0.035(2) 0.031(2) -0.0011(17) 0.0040(14) -0.0070(16) 
C6A 0.0310(19) 0.027(2) 0.035(2) 0.0018(16) 0.0040(14) 0.0008(15) 
C7A 0.034(2) 0.059(3) 0.050(3) 0.003(2) -0.0003(17) 0.0118(19) 
C8A 0.046(2) 0.072(3) 0.036(2) 0.009(2) -0.0054(17) 0.010(2) 
C9A 0.034(2) 0.069(3) 0.058(3) 0.008(2) 0.0113(18) -0.0135(19) 
C10A 0.037(2) 0.061(3) 0.055(3) 0.000(2) -0.0092(17) -0.0080(19) 
C11A 0.032(2) 0.092(4) 0.046(3) 0.001(2) 0.0139(17) -0.004(2) 
C12A 0.043(2) 0.054(3) 0.040(2) 0.009(2) 0.0003(16) 0.0036(19) 
C1B 0.0237(17) 0.029(2) 0.0213(18) -0.0009(15) 0.0065(13) -0.0056(14) 
Si1B 0.0426(6) 0.0287(6) 0.0279(6) -0.0045(5) 0.0094(4) -0.0037(4) 
C2B 0.0241(17) 0.037(2) 0.0229(18) 0.0036(16) 0.0035(13) -0.0086(15) 
Br2B 0.0526(2) 0.0577(3) 0.0335(2) 0.0022(2) -0.01527(16) -0.00919(19) 
C3B 0.0195(16) 0.033(2) 0.036(2) 0.0114(17) 0.0072(14) 0.0023(14) 
Br3B 0.0405(2) 0.0574(3) 0.0614(3) 0.0167(2) -0.00591(18) 0.01686(19) 
C4B 0.0269(17) 0.027(2) 0.030(2) 0.0020(16) 0.0116(13) 0.0008(14) 
Si4B 0.0461(6) 0.0290(6) 0.0469(7) 0.0000(5) 0.0220(5) 0.0059(5) 
C5B 0.0360(19) 0.033(2) 0.0228(19) -0.0013(16) 0.0047(14) -0.0009(16) 
C6B 0.0323(18) 0.028(2) 0.0255(19) 0.0036(16) 0.0015(14) 0.0059(15) 
C7B 0.043(2) 0.045(3) 0.037(2) 0.0030(19) 0.0112(16) 0.0100(17) 
C8B 0.065(3) 0.038(3) 0.051(3) -0.004(2) 0.0065(19) -0.015(2) 
C9B 0.051(2) 0.054(3) 0.038(2) -0.009(2) 0.0160(17) -0.0056(19) 
C10B 0.074(3) 0.035(3) 0.046(3) -0.012(2) 0.021(2) -0.006(2) 
C11B 0.060(3) 0.059(3) 0.089(4) -0.003(3) 0.040(2) 0.015(2) 
C12B 0.078(3) 0.032(3) 0.063(3) 0.005(2) 0.020(2) 0.003(2) 
  
_geom_special_details 
; 
 All esds (except the esd in the dihedral angle between two l.s. planes) 
 are estimated using the full covariance matrix.  The cell esds are taken 
 into account individually in the estimation of esds in distances, angles 
 and torsion angles; correlations between esds in cell parameters are only 
 used when they are defined by crystal symmetry.  An approximate (isotropic) 
 treatment of cell esds is used for estimating esds involving l.s. planes. 
; 
  
loop_ 
 _geom_bond_atom_site_label_1 
 _geom_bond_atom_site_label_2 
 _geom_bond_distance 
 _geom_bond_site_symmetry_2 
 _geom_bond_publ_flag 
C1A C6A 1.393(4) . ? 
C1A C2A 1.403(4) . ? 
C1A Si1A 1.899(3) . ? 
Si1A C8A 1.858(4) . ? 
Si1A C9A 1.861(4) . ? 
Si1A C7A 1.864(4) . ? 
C2A C3A 1.391(4) . ? 
C2A Br2A 1.913(3) . ? 
C3A C4A 1.401(4) . ? 
C3A Br3A 1.908(3) . ? 
C4A C5A 1.391(4) . ? 
C4A Si4A 1.899(3) . ? 
Si4A C12A 1.857(4) . ? 
Si4A C10A 1.866(4) . ? 
Si4A C11A 1.872(3) . ? 
C5A C6A 1.387(4) . ? 
C1B C6B 1.392(4) . ? 
C1B C2B 1.397(4) . ? 
C1B Si1B 1.899(3) . ? 
Si1B C7B 1.858(3) . ? 
Si1B C8B 1.862(4) . ? 
Si1B C9B 1.863(3) . ? 
C2B C3B 1.379(4) . ? 
C2B Br2B 1.912(3) . ? 
C3B C4B 1.403(4) . ? 
C3B Br3B 1.909(3) . ? 
C4B C5B 1.394(4) . ? 
C4B Si4B 1.895(3) . ? 
Si4B C10B 1.861(4) . ? 
Si4B C12B 1.865(4) . ? 
Si4B C11B 1.873(4) . ? 
C5B C6B 1.383(4) . ? 
  
loop_ 
 _geom_angle_atom_site_label_1 
 _geom_angle_atom_site_label_2 
 _geom_angle_atom_site_label_3 
 _geom_angle 
 _geom_angle_site_symmetry_1 
 _geom_angle_site_symmetry_3 
 _geom_angle_publ_flag 
C6A C1A C2A 115.1(3) . . ? 
C6A C1A Si1A 118.6(2) . . ? 
C2A C1A Si1A 126.4(2) . . ? 
C8A Si1A C9A 111.81(18) . . ? 
C8A Si1A C7A 108.54(18) . . ? 
C9A Si1A C7A 107.54(18) . . ? 
C8A Si1A C1A 110.85(15) . . ? 
C9A Si1A C1A 110.86(16) . . ? 
C7A Si1A C1A 107.04(15) . . ? 
C3A C2A C1A 122.5(3) . . ? 
C3A C2A Br2A 119.2(3) . . ? 
C1A C2A Br2A 118.3(2) . . ? 
C2A C3A C4A 122.0(3) . . ? 
C2A C3A Br3A 119.7(2) . . ? 
C4A C3A Br3A 118.3(2) . . ? 
C5A C4A C3A 115.3(3) . . ? 
C5A C4A Si4A 118.8(2) . . ? 
C3A C4A Si4A 125.9(2) . . ? 
C12A Si4A C10A 108.93(18) . . ? 
C12A Si4A C11A 112.46(18) . . ? 
C10A Si4A C11A 107.39(18) . . ? 
C12A Si4A C4A 108.85(15) . . ? 
C10A Si4A C4A 107.76(16) . . ? 
C11A Si4A C4A 111.31(15) . . ? 
C6A C5A C4A 122.7(3) . . ? 
C5A C6A C1A 122.4(3) . . ? 
C6B C1B C2B 115.4(3) . . ? 
C6B C1B Si1B 119.7(2) . . ? 
C2B C1B Si1B 124.8(2) . . ? 
C7B Si1B C8B 109.29(18) . . ? 
C7B Si1B C9B 107.53(16) . . ? 
C8B Si1B C9B 112.24(17) . . ? 
C7B Si1B C1B 107.03(15) . . ? 
C8B Si1B C1B 110.28(16) . . ? 
C9B Si1B C1B 110.28(16) . . ? 
C3B C2B C1B 122.3(3) . . ? 
C3B C2B Br2B 119.6(2) . . ? 
C1B C2B Br2B 118.1(3) . . ? 
C2B C3B C4B 122.3(3) . . ? 
C2B C3B Br3B 119.2(2) . . ? 
C4B C3B Br3B 118.5(3) . . ? 
C5B C4B C3B 115.2(3) . . ? 
C5B C4B Si4B 119.9(2) . . ? 
C3B C4B Si4B 124.9(3) . . ? 
C10B Si4B C12B 108.06(19) . . ? 
C10B Si4B C11B 108.29(19) . . ? 
C12B Si4B C11B 111.84(19) . . ? 
C10B Si4B C4B 108.34(16) . . ? 
C12B Si4B C4B 108.89(16) . . ? 
C11B Si4B C4B 111.31(17) . . ? 
C6B C5B C4B 122.4(3) . . ? 
C5B C6B C1B 122.4(3) . . ? 
  
_refine_diff_density_max    0.681 
_refine_diff_density_min   -0.538 
_refine_diff_density_rms    0.082 
  
_shelx_res_file 
; 
TITL MF1902 in P2(1)/n 
    MF1902.res 
    created by SHELXL-2018/3 at 11:49:07 on 20-Mar-2019 
REM P2(1)/n (#14 in standard setting) 
REM JLR712 
CELL 0.71073  16.599755  11.480164  17.757605  90.0000  95.9621  90.0000 
ZERR    8.00   0.000452   0.000363   0.000556   0.0000   0.0023   0.0000 
LATT  1 
SYMM -x+1/2, y+1/2,-z+1/2 
SFAC C H Br Si 
UNIT 96 160 16 16 
TEMP -100 
  
L.S. 6 
OMIT     2   0   0 
OMIT    -2   0   2 
OMIT    -1   1   1 
FMAP 2 
PLAN 10 
  
ACTA 
  
WGHT    0.027000    0.876500 
EXTI    0.001840 
FVAR       2.90029 
C1A   1    0.614793    0.751972    0.313431    11.00000    0.02632    0.03180 = 
         0.01920    0.00433    0.00528   -0.00207 
SI1A  4    0.505025    0.786744    0.279960    11.00000    0.02458    0.04529 = 
         0.02900    0.00523    0.00210   -0.00227 
C2A   1    0.655765    0.648119    0.300488    11.00000    0.03226    0.03231 = 
         0.01832   -0.00168    0.00317   -0.01039 
BR2A  3    0.598266    0.528837    0.242010    11.00000    0.04381    0.04065 = 
         0.03989   -0.00806   -0.00246   -0.01021 
C3A   1    0.735736    0.628612    0.329380    11.00000    0.02900    0.02880 = 
         0.02443    0.00525    0.00997    0.00369 
BR3A  3    0.786987    0.485104    0.308457    11.00000    0.04128    0.03582 = 
         0.04436   -0.00436    0.01057    0.00607 
C4A   1    0.780892    0.712010    0.373197    11.00000    0.02592    0.02941 = 
         0.02377    0.00271    0.00549   -0.00329 
SI4A  4    0.887882    0.692069    0.420745    11.00000    0.02265    0.04754 = 
         0.03088    0.00455    0.00408   -0.00037 
C5A   1    0.740584    0.815877    0.384343    11.00000    0.03037    0.03545 = 
         0.03100   -0.00111    0.00402   -0.00705 
AFIX  43 
H5A   2    0.768882    0.875953    0.412808    11.00000   -1.20000 
AFIX   0 
C6A   1    0.660788    0.835332    0.355608    11.00000    0.03099    0.02744 = 
         0.03456    0.00183    0.00405    0.00082 
AFIX  43 
H6A   2    0.636615    0.908184    0.365038    11.00000   -1.20000 
AFIX   0 
C7A   1    0.483019    0.933106    0.318358    11.00000    0.03413    0.05915 = 
         0.05011    0.00344   -0.00034    0.01179 
AFIX 137 
H7A   2    0.518496    0.991199    0.298410    11.00000   -1.50000 
H7B   2    0.492651    0.931584    0.373740    11.00000   -1.50000 
H7C   2    0.426339    0.953496    0.303114    11.00000   -1.50000 
AFIX   0 
C8A   1    0.488921    0.793229    0.174948    11.00000    0.04602    0.07161 = 
         0.03622    0.00883   -0.00542    0.00969 
AFIX 137 
H8A   2    0.495305    0.715151    0.154060    11.00000   -1.50000 
H8B   2    0.528778    0.845965    0.156233    11.00000   -1.50000 
H8C   2    0.434183    0.821991    0.159150    11.00000   -1.50000 
AFIX   0 
C9A   1    0.435652    0.680561    0.319143    11.00000    0.03386    0.06875 = 
         0.05848    0.00773    0.01125   -0.01351 
AFIX 137 
H9A   2    0.446313    0.678880    0.374458    11.00000   -1.50000 
H9B   2    0.444731    0.602868    0.298774    11.00000   -1.50000 
H9C   2    0.379376    0.704013    0.304834    11.00000   -1.50000 
AFIX   0 
C10A  1    0.917955    0.829789    0.471989    11.00000    0.03730    0.06066 = 
         0.05498    0.00000   -0.00917   -0.00797 
AFIX 137 
H10A  2    0.881383    0.844253    0.510888    11.00000   -1.50000 
H10B  2    0.914643    0.894791    0.436028    11.00000   -1.50000 
H10C  2    0.973632    0.822643    0.495961    11.00000   -1.50000 
AFIX   0 
C11A  1    0.961504    0.667234    0.349370    11.00000    0.03169    0.09230 = 
         0.04597    0.00067    0.01393   -0.00441 
AFIX 137 
H11A  2    0.957977    0.731648    0.312962    11.00000   -1.50000 
H11B  2    0.948526    0.593876    0.322597    11.00000   -1.50000 
H11C  2    1.016558    0.663173    0.375180    11.00000   -1.50000 
AFIX   0 
C12A  1    0.888086    0.571518    0.490488    11.00000    0.04330    0.05386 = 
         0.04027    0.00897    0.00029    0.00359 
AFIX 137 
H12A  2    0.874712    0.498186    0.463821    11.00000   -1.50000 
H12B  2    0.847773    0.587417    0.525755    11.00000   -1.50000 
H12C  2    0.941880    0.565329    0.518693    11.00000   -1.50000 
AFIX   0 
C1B   1    0.657457    0.571115    0.565616    11.00000    0.02370    0.02878 = 
         0.02131   -0.00089    0.00652   -0.00564 
SI1B  4    0.627084    0.716296    0.605503    11.00000    0.04264    0.02868 = 
         0.02787   -0.00453    0.00941   -0.00366 
C2B   1    0.710821    0.491654    0.603840    11.00000    0.02411    0.03739 = 
         0.02287    0.00363    0.00354   -0.00860 
BR2B  3    0.759411    0.532493    0.702663    11.00000    0.05259    0.05770 = 
         0.03353    0.00219   -0.01527   -0.00919 
C3B   1    0.729071    0.385972    0.572763    11.00000    0.01948    0.03325 = 
         0.03599    0.01140    0.00722    0.00229 
BR3B  3    0.800198    0.281162    0.630596    11.00000    0.04046    0.05742 = 
         0.06139    0.01674   -0.00591    0.01686 
C4B   1    0.696240    0.351715    0.500128    11.00000    0.02686    0.02745 = 
         0.02997    0.00198    0.01159    0.00075 
SI4B  4    0.716866    0.207446    0.453972    11.00000    0.04607    0.02898 = 
         0.04693    0.00000    0.02198    0.00595 
C5B   1    0.644095    0.432064    0.461750    11.00000    0.03602    0.03303 = 
         0.02282   -0.00133    0.00472   -0.00092 
AFIX  43 
H5B   2    0.620795    0.413927    0.411998    11.00000   -1.20000 
AFIX   0 
C6B   1    0.625039    0.537255    0.493472    11.00000    0.03233    0.02812 = 
         0.02547    0.00360    0.00151    0.00588 
AFIX  43 
H6B   2    0.588504    0.588260    0.465007    11.00000   -1.20000 
AFIX   0 
C7B   1    0.553458    0.784765    0.532764    11.00000    0.04280    0.04463 = 
         0.03672    0.00304    0.01116    0.01002 
AFIX 137 
H7D   2    0.579469    0.797836    0.486408    11.00000   -1.50000 
H7E   2    0.535363    0.859435    0.551798    11.00000   -1.50000 
H7F   2    0.506706    0.733138    0.521719    11.00000   -1.50000 
AFIX   0 
C8B   1    0.717249    0.812491    0.623991    11.00000    0.06500    0.03827 = 
         0.05108   -0.00429    0.00649   -0.01482 
AFIX 137 
H8D   2    0.752950    0.781722    0.666805    11.00000   -1.50000 
H8E   2    0.699668    0.891216    0.636001    11.00000   -1.50000 
H8F   2    0.746594    0.815175    0.578900    11.00000   -1.50000 
AFIX   0 
C9B   1    0.574281    0.692981    0.691839    11.00000    0.05106    0.05400 = 
         0.03841   -0.00867    0.01600   -0.00560 
AFIX 137 
H9D   2    0.524599    0.648144    0.678543    11.00000   -1.50000 
H9E   2    0.560555    0.768533    0.712803    11.00000   -1.50000 
H9F   2    0.609909    0.650001    0.729596    11.00000   -1.50000 
AFIX   0 
C10B  1    0.659993    0.204521    0.357988    11.00000    0.07447    0.03467 = 
         0.04642   -0.01176    0.02124   -0.00648 
AFIX 137 
H10D  2    0.601887    0.212065    0.362511    11.00000   -1.50000 
H10E  2    0.670321    0.130641    0.333064    11.00000   -1.50000 
H10F  2    0.677821    0.269318    0.327843    11.00000   -1.50000 
AFIX   0 
C11B  1    0.827220    0.189338    0.443291    11.00000    0.06033    0.05942 = 
         0.08859   -0.00329    0.04032    0.01546 
AFIX 137 
H11D  2    0.847329    0.259124    0.419539    11.00000   -1.50000 
H11E  2    0.834856    0.121290    0.411476    11.00000   -1.50000 
H11F  2    0.857224    0.178125    0.493267    11.00000   -1.50000 
AFIX   0 
C12B  1    0.677731    0.087293    0.510784    11.00000    0.07820    0.03202 = 
         0.06280    0.00453    0.01971    0.00323 
AFIX 137 
H12D  2    0.706197    0.088090    0.561973    11.00000   -1.50000 
H12E  2    0.686852    0.012396    0.486585    11.00000   -1.50000 
H12F  2    0.619580    0.098260    0.513646    11.00000   -1.50000 
  
AFIX   0 
HKLF 4 
  
  
  
  
REM  MF1902 in P2(1)/n 
REM wR2 = 0.0732, GooF = S = 1.009, Restrained GooF = 1.009 for all data 
REM R1 = 0.0383 for 4783 Fo > 4sig(Fo) and 0.0735 for all 7004 data 
REM 302 parameters refined using 0 restraints 
  
END 
  
WGHT      0.0270      0.8771 
  
REM Highest difference peak  0.681,  deepest hole -0.538,  1-sigma level  0.082 
Q1    1   0.7808  0.3660  0.6145  11.00000  0.05    0.68 
Q2    1   0.6361  0.6197  0.5916  11.00000  0.05    0.39 
Q3    1   0.5480  0.7173  0.5183  11.00000  0.05    0.37 
Q4    1   0.9098  0.7642  0.4534  11.00000  0.05    0.37 
Q5    1   0.8270  0.2347  0.5978  11.00000  0.05    0.36 
Q6    1   0.8267  0.3061  0.5876  11.00000  0.05    0.36 
Q7    1   0.7542  0.4930  0.2648  11.00000  0.05    0.36 
Q8    1   0.4729  0.7319  0.3172  11.00000  0.05    0.36 
Q9    1   0.7607  0.6242  0.6763  11.00000  0.05    0.33 
Q10   1   0.5769  0.5897  0.2103  11.00000  0.05    0.33 
; 
_shelx_res_checksum   61144 
  
_shelx_hkl_file 
; 
   0   0  -3 397.567 286.545   2 
   0   0   3 245.926 219.153   2 
   0   0  -4 5367.79 543.540   2 
   0   0  -5-287.138 412.566   1 
   0   0  -5-206.760 365.571   2 
   0   0  -6 47264.8 1644.45   2 
   0   0  -6 50825.8 1699.35   1 
   0   0  -7-299.326 434.129   1 
   0   0  -7-6.09272 527.657   2 
   0   0  -8 3886.25 671.956   1 
   0   0  -8 4391.81 754.484   2 
   0   0  -9-434.252 636.221   1 
   0   0  -9 1448.30 725.371   2 
   0   0 -10 73852.0 2754.01   2 
   0   0 -11 1717.52 898.300   2 
   0   0 -12 65778.0 2896.04   2 
   0   0 -13 1212.62 1069.86   2 
   0   0 -14 3839.33 1274.67   2 
   0   0 -15 1041.53 1154.36   2 
   0   0 -16 67958.3 3545.38   2 
   0   0 -17 1134.81 1224.33   2 
   0   0 -18 39886.5 2997.45   2 
   0   0 -19 2131.46 1471.03   2 
   0   0 -20 11704.6 2032.03   2 
   0   0 -21-410.945 1433.51   2 
   0   1  -2 123230. 2117.93   2 
   0   1   2 125252. 1487.90   1 
   0   1   3 307930. 2735.75   1 
   0  -1  -3 301458. 2732.72   1 
   0   1  -3 297604. 3595.97   2 
   0  -1   3 297299. 3579.31   2 
   0   1   4 55050.6 1353.73   1 
   0  -1  -4 56322.9 1376.73   1 
   0  -1   4 56645.9 1763.34   2 
   0   1  -4 59006.5 1786.37   2 
   0  -1  -4 55794.0 995.178   3 
   0  -1  -5 253445. 2161.69   3 
   0   1  -5 267542. 3958.62   2 
   0   1   5 251012. 3200.54   1 
   0  -1   5 262393. 3867.11   2 
   0  -1  -5 253538. 3226.45   1 
   0   1   6 109756. 2353.88   1 
   0  -1  -6 111763. 2395.41   1 
   0   1  -6 115458. 2815.77   2 
   0  -1   6 115415. 2778.78   2 
   0  -1  -6 114880. 1506.91   3 
   0  -1  -7 83195.4 1292.00   3 
   0  -1   7 83288.9 2535.78   2 
   0   1  -7 86385.4 2651.56   2 
   0  -1  -7 84320.5 2217.67   2 
   0  -1  -7 85039.1 2267.49   1 
   0   1  -8 2056.76 716.132   2 
   0  -1  -8 2666.88 713.173   2 
   0  -1  -8 1963.53 575.839   1 
   0  -1   8 3181.48 741.592   2 
   0  -1  -8 1834.87 265.305   3 
   0   1  -9 145.481 632.557   2 
   0  -1  -9 251.328 199.502   3 
   0  -1  -9 647.705 644.730   2 
   0  -1  -9 641.982 521.414   1 
   0  -1   9 946.117 574.068   2 
   0   1 -10 14454.2 1427.60   2 
   0  -1 -10 15313.1 1269.62   2 
   0  -1 -10 14688.8 548.755   3 
   0   1 -11 142206. 4070.52   2 
   0  -1 -11 140089. 3660.06   2 
   0  -1 -12 20328.9 565.041   3 
   0  -1 -12 18100.0 1536.46   2 
   0   1 -12 22364.4 1846.03   2 
   0   1 -13 100216. 3841.56   2 
   0  -1 -13 100337. 3542.23   2 
   0  -1 -14 382.692 953.692   2 
   0   1 -14-391.384 1054.42   2 
   0   1 -15 122173. 4573.22   2 
   0  -1 -15 118411. 4220.22   2 
   0   1 -16 27475.5 2427.39   2 
   0  -1 -16 29077.3 2476.72   2 
   0  -1 -17 36657.9 2724.70   2 
   0   1 -17 28619.0 2584.60   2 
   0  -1 -18 15099.1 2091.11   2 
   0   1 -18 14683.7 2025.20   2 
   0   1 -19 4974.88 1484.03   2 
   0  -1 -19 6457.13 1631.46   2 
   0   1 -20-1003.44 1453.20   2 
   0  -1 -20 966.990 1299.82   2 
   0  -1 -21-836.622 1220.06   2 
   0   1 -21 31.9218 1685.50   2 
   0   2   0 21876.4 766.464   1 
   0  -2   0 20855.8 748.046   1 
   0   2   1 12993.5 591.984   1 
   0   2  -1 12429.0 680.049   2 
   0  -2   1 12069.7 644.977   2 
   0  -2  -1 12583.8 580.120   1 
   0  -2   2 432115. 4408.07   2 
   0   2   2 430761. 3320.96   1 
   0  -2  -2 430307. 3375.43   1 
   0  -2   3 48739.3 1777.57   2 
   0   2   3 46912.6 1227.60   1 
   0   2  -3 45973.5 1703.60   2 
   0  -2  -3 47257.5 1221.15   1 
   0   2   4 778795. 5313.05   1 
   0  -2   4 767656. 7407.74   2 
   0   2   5-39.0325 391.689   1 
   0  -2  -5 19.0394 262.167   3 
   0  -2  -5 349.110 363.568   1 
   0  -2   5 238.397 409.621   2 
   0   2  -5 331.382 677.311   2 
   0  -2  -6 1056.50 319.453   3 
   0  -2   6 1131.68 240.751   3 
   0  -2   6 946.213 647.111   2 
   0   2   6 671.517 476.464   1 
   0  -2  -6 1080.12 380.246   1 
   0   2  -6 1097.41 793.652   2 
   0  -2   7 27584.2 701.571   3 
   0   2   7 27533.6 1351.22   1 
   0  -2  -7 28684.2 1336.76   1 
   0   2  -7 28163.3 1721.70   2 
   0  -2  -7 26863.8 974.365   3 
   0  -2   7 30058.9 1753.36   2 
   0   2   8 98117.4 2603.41   1 
   0  -2  -8 99888.8 1885.10   3 
   0  -2  -8 97156.3 2605.53   1 
   0   2  -8 93350.5 3247.43   2 
   0  -2   8 96675.5 3180.82   2 
   0   2   9 46661.5 1989.87   1 
   0   2  -9 49879.5 2481.22   2 
   0  -2  -9 51318.9 2008.64   1 
   0  -2  -9 51984.0 1357.01   3 
   0   2 -10 63749.4 2877.71   2 
   0  -2 -10 65968.5 1527.69   3 
   0  -2 -11 54076.8 1396.69   3 
   0  -2 -11 51131.2 2301.96   2 
   0   2 -11 50837.2 2706.69   2 
   0  -2 -12 25739.3 966.391   3 
   0  -2 -12 28269.5 1877.83   2 
   0  -2 -13 771.969 885.120   2 
   0   2 -13-1066.62 1184.80   2 
   0  -2 -13 329.879 262.755   3 
   0   2 -14 7128.00 1317.55   2 
   0  -2 -14 10281.8 646.002   3 
   0  -2 -14 10454.5 1437.21   2 
   0   2 -15-1437.56 1443.09   2 
   0  -2 -15 147.306 918.202   2 
   0  -2 -16 22023.1 2132.50   2 
   0   2 -16 20702.6 2144.39   2 
   0  -2 -17 7527.13 1572.38   2 
   0   2 -17 2076.08 1299.68   2 
   0  -2 -18 33752.8 2740.17   2 
   0   2 -18 24420.8 2479.12   2 
   0   2 -19-2295.93 1675.33   2 
   0  -2 -19 2439.05 1305.83   2 
   0  -2 -20 40639.1 3275.70   2 
   0   2 -20 38385.1 3259.74   2 
   0  -2 -21 6779.42 1986.52   2 
   0  -3   0 572.928 340.203   2 
   0   3   0 643.904 422.065   1 
   0  -3   1 39577.1 1328.59   2 
   0   3   1 37326.9 1198.09   1 
   0   3  -1 38856.4 1347.58   2 
   0  -3  -1 38701.5 1217.98   1 
   0   3  -2 63771.9 1890.47   2 
   0  -3   2 66570.8 1917.73   2 
   0  -3  -2 63463.7 1563.96   1 
   0   3   2 65177.3 1577.95   1 
   0  -3  -3 949.794 331.653   1 
   0   3   3 263.570 351.858   1 
   0   3  -3-183.491 649.702   2 
   0  -3   3 727.971 462.008   2 
   0  -3   4 131596. 3328.24   2 
   0   3   4 128640. 2379.94   1 
   0  -3  -4 129322. 2386.46   1 
   0   3   5 244937. 3495.09   1 
   0  -3  -5 246479. 3295.79   3 
   0  -3  -5 243719. 3493.83   1 
   0   3  -5 246155. 4803.32   2 
   0   3  -6 5964.52 1071.89   2 
   0  -3  -6 4598.10 625.963   1 
   0  -3   6 4852.40 884.982   2 
   0  -3   6 4180.31 451.458   3 
   0  -3  -6 5326.00 555.036   3 
   0   3   6 4992.75 692.654   1 
   0   3   7 81288.8 2287.21   1 
   0   3  -7 80637.3 3113.85   2 
   0  -3  -7 77992.9 1936.36   3 
   0  -3   7 77697.7 3058.78   2 
   0  -3  -7 72819.0 2211.10   1 
   0  -3   7 78551.3 1612.39   3 
   0  -3   8 63257.6 1391.95   3 
   0  -3   8 67631.3 2973.16   2 
   0   3   8 63445.9 2161.91   1 
   0  -3  -8 60828.1 2120.80   1 
   0   3  -8 63071.1 2897.21   2 
   0  -3  -8 63742.1 1778.25   3 
   0   3   9 273.604 640.010   1 
   0   3  -9 519.693 810.062   2 
   0  -3   9 471.634 248.201   3 
   0  -3  -9 149.431 332.602   3 
   0  -3 -10 31965.0 1283.07   3 
   0  -3  10 33741.1 878.555   3 
   0   3 -10 34978.4 2384.19   2 
   0   3  10 32740.7 1776.59   1 
   0   3  11 5525.20 1031.23   1 
   0  -3 -11 6213.91 640.750   3 
   0   3 -11 7169.65 1283.00   2 
   0   3  12 14360.6 1351.96   1 
   0  -3 -12 16182.1 964.510   3 
   0   3 -12 14781.6 1899.29   2 
   0  -3 -13 108687. 2330.68   3 
   0  -3 -13 108266. 3620.37   2 
   0   3 -13 104921. 4334.07   2 
   0   3 -14 14136.2 1774.19   2 
   0  -3 -14 17418.8 1804.11   2 
   0  -3 -14 14840.4 898.312   3 
   0   3 -15 23388.0 2264.84   2 
   0  -3 -15 26931.8 2112.83   2 
   0  -3 -16 11524.2 1638.48   2 
   0   3 -16 9462.44 1862.19   2 
   0  -3 -17 20760.6 2112.98   2 
   0   3 -17 23432.8 2502.02   2 
   0   3 -18 4800.99 1491.42   2 
   0  -3 -18 6791.49 1537.34   2 
   0   3 -19 12443.6 2208.73   2 
   0  -3 -19 13598.4 1987.07   2 
   0  -3 -20 6844.12 1579.06   2 
   0   3 -20 4882.82 1652.29   2 
   0   4   0 845122. 6545.32   1 
   0  -4   0 877069. 6617.09   2 
   0  -4   1 111565. 2520.20   2 
   0   4   1 110920. 2325.99   1 
   0  -4  -1 112904. 2388.27   1 
   0   4  -1 108969. 2535.09   1 
   0   4  -2 387370. 4960.74   2 
   0  -4  -2 391641. 4400.18   1 
   0  -4   2 382950. 5031.54   2 
   0   4   2 378231. 4305.33   1 
   0   4   3 173752. 2970.32   1 
   0  -4  -3 183087. 3071.79   1 
   0   4  -3 183480. 3763.45   2 
   0  -4   3 178161. 3699.41   2 
   0   4  -4 5019.80 832.279   2 
   0  -4  -4 6195.11 670.435   1 
   0   4   4 5397.77 691.108   1 
   0  -4   4 5742.74 835.963   2 
   0   4  -5 43474.5 2231.74   2 
   0  -4  -5 40101.2 1560.35   3 
   0  -4   5 43406.2 2225.62   2 
   0   4   5 39849.6 1593.09   1 
   0  -4  -5 42287.8 1602.18   1 
   0   4  -6 10613.0 1360.68   2 
   0  -4  -6 8292.98 772.309   3 
   0  -4   6 7336.71 1081.64   2 
   0   4   6 8067.42 862.131   1 
   0  -4  -6 8305.02 852.491   1 
   0  -4   6 9565.43 735.989   3 
   0   4   7 153291. 3287.62   1 
   0  -4   7 160425. 4650.63   2 
   0  -4   7 157221. 2762.08   3 
   0  -4  -7 153411. 3281.07   1 
   0  -4  -7 153641. 3092.15   3 
   0   4  -7 158219. 4493.44   2 
   0   4   8 584.624 661.574   1 
   0  -4   8 113.301 328.955   3 
   0  -4  -8-1.56157 398.760   3 
   0   4  -8 79.9631 965.690   2 
   0  -4   9 30930.6 1273.44   3 
   0  -4  -9 33484.2 1487.91   3 
   0   4  -9 34708.0 2386.43   2 
   0   4   9 32518.1 1785.73   1 
   0  -4 -10 28994.0 1398.75   3 
   0   4  10 29128.0 1737.02   1 
   0   4 -10 26927.2 2303.27   2 
   0  -4  10 26408.3 1124.36   3 
   0  -4 -11 17270.9 1120.23   3 
   0   4  11 16939.7 1464.29   1 
   0  -4  11 17592.1 851.459   3 
   0   4 -11 16852.5 1894.58   2 
   0  -4 -12 39638.5 1644.05   3 
   0   4 -12 41294.1 2885.65   2 
   0   4  12 41351.5 2244.03   1 
   0  -4  12 42204.7 1150.72   3 
   0   4 -13 86264.0 4207.16   2 
   0  -4 -13 80142.1 2307.23   3 
   0   4  13 84175.1 3237.48   1 
   0  -4 -14 13463.6 1024.05   3 
   0   4  14 12480.4 1624.32   1 
   0  -4 -15 2624.56 1216.75   2 
   0   4 -15-218.965 1234.66   2 
   0  -4 -16 26818.6 2308.11   2 
   0   4 -16 26690.6 2648.72   2 
   0  -4 -17 16732.9 1940.22   2 
   0   4 -17 15045.9 2151.19   2 
   0   4 -18 15810.9 2268.92   2 
   0  -4 -18 17825.9 2115.79   2 
   0   4 -19 10760.9 2025.45   2 
   0  -4 -19 11499.3 1899.54   2 
   0  -4 -20 7303.77 1784.59   2 
   0   4 -20 6239.35 1896.14   2 
   0  -5   0 408.722 477.461   2 
   0   5   0 132.527 526.232   1 
   0   5  -1 32680.8 1584.62   1 
   0  -5  -1 31130.5 1474.58   1 
   0   5   1 34410.1 1515.67   1 
   0  -5   1 34019.5 1578.38   2 
   0  -5  -2 59578.6 1993.30   1 
   0   5   2 59219.7 1956.13   1 
   0  -5   2 55892.6 2110.95   2 
   0   5  -2 60611.6 2216.28   2 
   0  -5   3 322931. 5316.44   2 
   0  -5  -3 326140. 4569.17   1 
   0   5  -3 323141. 5295.63   2 
   0   5   3 311758. 4438.69   1 
   0  -5  -4 43838.3 1783.32   3 
   0   5   4 46693.7 1814.71   1 
   0  -5  -4 46009.0 1800.24   1 
   0  -5   4 46083.8 2219.85   2 
   0   5  -4 49198.6 2289.18   2 
   0  -5  -5 3089.84 688.713   1 
   0  -5   5 3366.86 824.371   2 
   0  -5  -5 3376.86 607.680   3 
   0   5   5 3081.25 731.366   1 
   0  -5   5 2496.78 542.724   3 
   0  -5  -6 168802. 3538.30   3 
   0  -5  -6 163710. 3501.40   1 
   0   5   6 158540. 3445.63   1 
   0  -5   6 164032. 3296.90   3 
   0   5  -6 161927. 4510.60   2 
   0  -5   7 36.3194 393.180   3 
   0   5  -7 551.653 952.448   2 
   0  -5  -7 18.2568 449.587   3 
   0   5   7 365.513 644.543   1 
   0   5   8 23108.6 1493.11   1 
   0  -5   8 24119.6 1293.67   3 
   0  -5  -8 23945.8 1420.17   3 
   0   5  -8 26540.3 2150.78   2 
   0   5   9 9702.22 1198.06   1 
   0  -5  -9 9256.99 945.845   3 
   0  -5   9 8393.39 810.999   3 
   0   5  -9 9700.46 1539.96   2 
   0   5  10 2957.57 888.896   1 
   0  -5  10 2470.02 573.089   3 
   0   5 -10 2285.70 1195.30   2 
   0  -5 -10 3779.23 730.976   3 
   0   5 -11 92996.5 4176.44   2 
   0   5  11 88635.0 3180.88   1 
   0  -5 -11 87310.2 2682.34   3 
   0  -5  11 88580.7 2299.40   3 
   0   5  12 869.077 812.266   1 
   0  -5 -12 1403.26 547.516   3 
   0  -5  12 1722.71 461.577   3 
   0   5 -12 869.641 1214.54   2 
   0   5  13 44687.7 2511.44   1 
   0  -5 -13 41710.1 1884.07   3 
   0   5  14-711.215 938.637   1 
   0   5 -14-18.0736 1254.45   2 
   0   5 -15 52654.2 3558.32   2 
   0   5  15 50239.7 2894.88   1 
   0   5 -16 551.605 1112.40   2 
   0  -5 -17 9490.41 1747.08   2 
   0   5 -17 5335.19 1645.51   2 
   0  -5 -18 4107.37 1469.52   2 
   0   5 -18 4075.73 1708.44   2 
   0  -5 -19 4057.93 1430.72   2 
   0   5 -19 860.113 1347.09   2 
   0   6   0 132011. 3267.30   1 
   0  -6   0 136156. 3351.70   2 
   0   6   1 3653.15 768.917   1 
   0   6  -1 3957.07 790.076   1 
   0  -6  -1 5223.60 741.031   2 
   0  -6   1 4641.27 802.850   2 
   0  -6  -2 117019. 3009.55   1 
   0   6  -2 107696. 3190.00   1 
   0  -6   2 113867. 3258.76   2 
   0   6   2 110725. 2917.01   1 
   0  -6  -3 63974.8 2265.38   1 
   0   6  -3 67415.3 2674.02   2 
   0  -6   3 69064.5 2665.91   2 
   0   6   3 65967.0 2282.46   1 
   0  -6  -3 68121.7 2453.72   3 
   0   6   4 16953.1 1321.28   1 
   0  -6   4 14181.5 1184.28   3 
   0  -6  -4 14940.6 1218.45   3 
   0   6  -4 16312.8 1547.50   2 
   0   6  -5 16284.2 1710.04   2 
   0  -6   5 17702.0 1274.35   3 
   0   6   5 17231.5 1316.64   1 
   0   6  -6-888.426 1068.02   2 
   0   6   6 772.707 700.419   1 
   0  -6   6 558.665 470.010   3 
   0   6   7 103709. 3103.70   1 
   0  -6   7 107786. 3020.31   3 
   0   6  -7 101989. 3901.40   2 
   0  -6   8 22192.6 1417.01   3 
   0   6  -8 22140.8 2038.68   2 
   0   6   8 18587.4 1480.13   1 
   0  -6   9 310441. 5032.26   3 
   0   6  -9 322797. 7276.91   2 
   0   6   9 315876. 5654.14   1 
   0   6 -10 9373.21 1686.04   2 
   0  -6  10 8354.69 938.043   3 
   0   6  10 8963.01 1215.92   1 
   0  -6  11 97823.6 2773.01   3 
   0   6  11 92967.4 3357.04   1 
   0   6 -11 101653. 4414.03   2 
   0  -6  12 338.712 488.026   3 
   0   6 -12 1883.37 1368.70   2 
   0   6  12 55.6740 893.562   1 
   0   6  13 450.311 980.765   1 
   0   6 -13 2194.96 1200.55   2 
   0   6 -14-296.747 1270.43   2 
   0   6  14-233.765 1097.11   1 
   0   6 -15 1423.11 1387.84   2 
   0   6  15 394.641 1101.98   1 
   0   6  16 3764.71 1084.66   1 
   0   6 -16 6973.76 1757.65   2 
   0   6 -17 10725.7 2088.49   2 
   0   6  17 7110.90 1534.05   1 
   0   6 -18 19026.4 2615.85   2 
   0  -6 -18 19425.3 2286.12   2 
   0  -6 -19 1506.93 1214.68   2 
   0   7   0-415.590 830.250   1 
   0   7   1 201.746 778.294   1 
   0   7  -1 563.083 777.151   1 
   0   7   2 43479.9 2055.51   1 
   0   7  -2 46801.9 2373.58   1 
   0   7  -3 378.408 968.399   1 
   0   7   3 546.802 650.220   1 
   0   7   4 104006. 3137.46   1 
   0   7  -4 104823. 3639.67   2 
   0   7  -5 166585. 4995.51   2 
   0   7   5 176820. 4096.62   1 
   0   7   6 90562.8 3026.37   1 
   0  -7   6 96720.2 3123.25   3 
   0   7  -6 94545.8 3832.49   2 
   0  -7   7 54728.6 2374.12   3 
   0   7   7 54530.3 2396.76   1 
   0   7  -7 53725.5 3022.69   2 
   0   7  -8 20976.0 2054.81   2 
   0  -7   8 21689.3 1549.97   3 
   0   7   8 19684.8 1609.50   1 
   0  -7   9 5178.92 865.628   3 
   0   7   9 5856.08 1155.15   1 
   0   7  -9 5478.63 1385.45   2 
   0   7  10 3523.96 897.496   1 
   0   7 -10 4300.51 1266.74   2 
   0  -7  10 4053.17 765.075   3 
   0   7  11 8032.85 1400.47   1 
   0   7 -11 5440.70 1555.55   2 
   0  -7  11 6876.17 942.563   3 
   0   7  12 3069.36 1121.94   1 
   0   7 -12 4604.73 1679.72   2 
   0   7 -13 6115.53 1874.49   2 
   0   7  13 5498.58 1209.63   1 
   0   7  14 20964.9 2126.87   1 
   0   7 -14 28019.1 2855.98   2 
   0   7  15-1175.16 1242.69   1 
   0   7 -15 3839.21 1828.89   2 
   0   7  16-458.614 1028.09   1 
   0   7 -16-473.712 1219.47   2 
   0   7  17 476.940 1196.25   1 
   0   7 -17 250.233 1479.16   2 
   0   7  18-493.797 1492.86   1 
   0   7 -18 3849.40 1656.39   2 
   0   8   0 5378.60 1058.24   1 
   0   8   1 11882.0 1324.22   1 
   0   8  -1 12184.5 1384.36   1 
   0   8  -2 39931.5 2390.65   1 
   0   8   2 39202.1 2157.22   1 
   0   8  -3 32079.5 2221.72   1 
   0   8   3 32929.6 1973.97   1 
   0   8  -4-2744.71 1466.19   1 
   0   8   4 1684.82 903.787   1 
   0   8   5 63402.9 2701.94   1 
   0   8  -5 63620.0 3221.51   2 
   0   8  -6 2868.83 1174.19   2 
   0   8   6 1732.14 863.870   1 
   0   8   7 87301.7 3201.11   1 
   0   8  -7 86409.6 4000.76   2 
   0   8   8 2801.33 891.969   1 
   0   8  -8 2226.32 1066.60   2 
   0   8  -9 15810.8 2031.48   2 
   0   8   9 16278.1 1593.55   1 
   0   8 -10 8155.40 1662.89   2 
   0   8  10 10327.7 1455.37   1 
   0   8 -11 35057.3 2951.69   2 
   0   8  11 36026.6 2412.42   1 
   0   8 -12-42.9198 1218.50   2 
   0   8  12 1129.92 1151.83   1 
   0   8  13 60769.8 3217.21   1 
   0   8 -13 63673.4 4036.41   2 
   0   8  14 7014.69 1511.71   1 
   0   8 -14 4367.91 1653.26   2 
   0   8  15-59.0670 1110.97   1 
   0   8 -15-0.78324 1493.96   2 
   0   8  16 6019.69 1581.43   1 
   0   8 -16 5212.01 1922.85   2 
   0   8 -17 10729.1 2152.01   2 
   0   8  17 6760.34 1663.67   1 
   0   9   0-629.080 1076.76   1 
   0   9   1 12091.6 1497.46   1 
   0   9  -1 7773.85 1279.30   1 
   0   9  -2 14465.0 1757.04   1 
   0   9   2 13630.3 1484.99   1 
   0   9   3 61938.5 2878.70   1 
   0   9  -3 64184.0 3211.76   1 
   0   9  -4 65870.1 3329.81   1 
   0   9   4 70657.2 3067.92   1 
   0   9  -5 14273.4 1783.81   1 
   0   9   5 17208.5 1651.13   1 
   0   9  -6 28250.5 2402.91   2 
   0   9   6 26277.4 1977.90   1 
   0   9   7 8558.88 1368.17   1 
   0   9  -7 10224.9 1724.17   2 
   0   9  -8 26689.2 2756.07   2 
   0   9   8 24928.9 2103.34   1 
   0   9   9 3816.06 1191.26   1 
   0   9  -9 5874.79 1541.34   2 
   0   9 -10 551.671 1089.71   2 
   0   9  10-627.781 1036.72   1 
   0   9 -11 1021.81 1243.81   2 
   0   9  11 346.302 1168.96   1 
   0   9  12 679.406 1203.34   1 
   0   9 -12-667.995 1424.83   2 
   0   9  13 6516.64 1568.73   1 
   0   9 -13 8068.03 1819.01   2 
   0   9 -14 199.546 1263.07   2 
   0   9  14 201.013 1174.57   1 
   0   9  15 2560.81 1405.71   1 
   0   9 -15 2089.49 1368.10   2 
   0   9  16 6119.47 1637.32   1 
   0  10   0 38921.3 2511.62   1 
   0  10  -1-659.344 1141.85   1 
   0  10   1-151.781 967.452   1 
   0  10  -2 1732.23 1018.82   1 
   0  10   2 3505.76 1074.09   1 
   0  10  -3 5206.88 1394.59   1 
   0  10   3 6464.33 1296.53   1 
   0  10  -4 15452.2 2040.74   1 
   0  10   4 16734.5 1826.56   1 
   0  10  -5 6275.11 1625.50   1 
   0  10   5 3301.59 1159.33   1 
   0  10  -6-2198.45 1668.23   1 
   0  10   6-34.0644 1052.54   1 
   0  10   7 24532.9 2037.84   1 
   0  10  -7 28643.7 2777.04   2 
   0  10  -8 56.2876 1259.75   2 
   0  10   8 3370.75 1234.39   1 
   0  10  -9 111826. 5084.98   2 
   0  10   9 106254. 4152.95   1 
   0  10 -10 2003.64 1639.89   2 
   0  10  10 1832.56 1247.83   1 
   0  10 -11 23251.1 2665.73   2 
   0  10  11 26541.1 2308.51   1 
   0  10  12 4032.21 1365.70   1 
   0  10 -12 1200.10 1249.37   2 
   0  10 -13 874.234 1521.61   2 
   0  10  13 626.937 1145.07   1 
   0  10  14-489.924 1156.84   1 
   0  10 -14 1301.88 1606.84   2 
   0  11   0 211.457 1233.76   1 
   0  11   1 7369.55 1479.46   1 
   0  11  -1 6963.40 1427.32   1 
   0  11  -2 10552.7 1661.84   1 
   0  11   2 11983.7 1759.94   1 
   0  11   3 1651.80 1204.98   1 
   0  11  -3 957.316 1311.91   1 
   0  11  -4 23751.7 2634.97   1 
   0  11   4 24792.4 2233.40   1 
   0  11  -5 4859.31 1517.04   1 
   0  11   5 4033.08 1225.07   1 
   0  11   6 27640.5 2340.44   1 
   0  11  -6 27400.6 2693.60   1 
   0  11   7 15186.6 1893.60   1 
   0  11  -7 13938.0 2282.16   1 
   0  11  -8-3081.72 1925.84   1 
   0  11   8 262.205 1124.77   1 
   0  11   9 8577.89 1711.42   1 
   0  11  -9 5648.78 1746.24   2 
   0  11 -10 967.709 1527.27   2 
   0  11  10 648.783 1195.13   1 
   0  11 -11 3838.14 1717.30   2 
   0  11  11 448.773 983.561   1 
   0  11 -12 17373.4 2502.18   2 
   0  11  12 14057.5 1906.69   1 
   0  12   0 37211.7 2846.91   1 
   0  12   1 1835.82 1489.58   1 
   0  12  -1 657.827 1163.58   1 
   0  12   2 2122.46 1306.11   1 
   0  12  -2 767.513 1332.90   1 
   0  12   3 1717.65 1372.47   1 
   0  12  -3-1345.59 1595.16   1 
   0  12   4 2868.31 1337.18   1 
   0  12  -4-1032.87 1460.64   1 
   0  12  -5 21286.8 2519.68   1 
   0  12   5 21671.4 2275.64   1 
   0  12   6 2778.68 1355.57   1 
   0  12  -6 4473.65 1760.39   1 
   0  12  -7 16956.1 2277.85   1 
   0  12   7 19293.5 2110.15   1 
   0  12  -8 3058.19 1525.04   1 
   0  12   8 2358.69 1272.86   1 
   0  12  -9 8853.28 1936.27   1 
   0  12   9 10244.1 1758.71   1 
   0  12 -10-848.709 1426.61   1 
   0  12  10 2173.01 1466.60   1 
   0  13   0 119.226 1319.77   1 
   0  13   1 1410.01 1192.31   1 
   0  13  -1-253.412 1430.27   1 
   0  13  -2 515.914 1488.39   1 
   0  13   2 3521.96 1431.50   1 
   0  13  -3 803.513 1302.25   1 
   0  13   3-962.711 1044.96   1 
   0  13  -4 25694.2 2777.75   1 
   0  13   4 27596.9 2519.34   1 
   0  13   5 1249.54 1172.03   1 
   0  13  -5 2684.81 1664.05   1 
   0  13  -6 4000.36 1955.99   1 
   0  13   6 1349.39 1255.72   1 
   0  13   7 1053.52 1357.55   1 
   1   0 -21-820.423 1485.73   2 
   1   0 -20 751.417 1186.00   2 
   1   0 -19 32084.7 2889.45   2 
   1   0 -18 46.9331 1270.72   2 
   1   0 -17 8260.82 1632.72   2 
   1   0 -16 1281.84 1125.67   2 
   1   0 -15 18037.2 2001.21   2 
   1   0 -14 1208.25 1080.60   2 
   1   0 -13 151310. 4450.64   2 
   1   0 -12 2438.00 1027.43   2 
   1   0 -11 105326. 3533.13   2 
   1   0 -10 245.829 722.891   2 
   1   0  -9 876.208 622.428   2 
   1   0  -9 313.102 507.612   1 
   1   0  -8-7.88371 464.185   1 
   1   0  -8 641.685 629.776   2 
   1   0  -7 135632. 2954.25   1 
   1   0  -7 135786. 2886.79   2 
   1   0  -6-287.937 459.006   1 
   1   0  -6 64.8483 434.384   2 
   1   0  -5 39333.1 1336.90   1 
   1   0  -5 38150.6 1330.89   2 
   1   0  -4 75.9362 310.264   1 
   1   0  -4 293.659 329.260   2 
   1   0  -3 49603.6 1132.05   2 
   1   0  -3 37500.1 990.193   1 
   1   0  -2 16.3030 76.9701   1 
   1   0   2-49.7080 97.1663   2 
  -1   0  -2 336.995 200.625   2 
  -1   0  -3 72316.2 1445.13   2 
   1   0   3 73617.2 971.661   3 
   1   0   3 70287.2 1396.21   2 
  -1   0  -3 72236.1 939.715   3 
   1   0   4 447.059 171.956   3 
  -1   0  -4 516.745 371.953   2 
  -1   0  -4 335.513 155.248   3 
   1   0   4 743.827 348.667   2 
  -1   0  -5 264946. 1847.24   3 
   1   0   5 266625. 1908.97   3 
   1   0   5 264461. 3468.58   2 
   1   0   6 151.769 166.214   3 
  -1   0  -6-417.398 394.523   1 
  -1   0  -6 0.84999 144.433   3 
  -1   0  -6-266.652 435.866   2 
   1   0   7 56106.4 896.330   3 
  -1   0  -7 58535.0 1980.99   1 
  -1   0  -7 54589.3 1955.02   2 
  -1   0  -7 58847.9 884.262   3 
  -1   0  -8-649.449 619.536   1 
  -1   0  -8 1057.55 711.352   2 
  -1   0  -9 10294.5 999.187   1 
  -1   0  -9 11431.6 1214.81   2 
  -1   0 -10 645.975 815.547   2 
  -1   0 -11 62059.4 2730.60   2 
  -1   0 -12 1097.21 960.201   2 
  -1   0 -13 21228.7 1917.82   2 
  -1   0 -14 57.0431 1061.33   2 
  -1   0 -15 23944.5 2150.72   2 
  -1   0 -16-80.3861 1014.16   2 
  -1   0 -17-317.739 1134.91   2 
  -1   0 -18 1459.90 1464.46   2 
  -1   0 -19 8962.88 1876.02   2 
  -1   0 -20 578.759 1158.09   2 
  -1   0 -21 10161.7 2041.44   2 
   1   1 -21 4969.25 1867.65   2 
   1  -1 -21 4366.06 1729.00   2 
   1  -1 -20 9555.20 1971.25   2 
   1   1 -20 6538.89 1583.93   2 
   1  -1 -19 9515.08 1901.60   2 
   1   1 -19 6630.22 1710.37   2 
   1  -1 -18 8605.27 1769.75   2 
   1   1 -18 8237.73 1664.97   2 
   1   1 -17 6155.62 1597.71   2 
   1  -1 -17 8144.73 1668.73   2 
   1  -1 -16 5205.82 1447.26   2 
   1   1 -16 5493.49 1451.75   2 
   1  -1 -15 5033.04 1218.34   2 
   1   1 -15 4488.49 1382.12   2 
   1   1 -14 13348.9 1784.78   2 
   1  -1 -14 12986.7 1496.75   2 
   1   1 -13 838.380 1042.51   2 
   1  -1 -13 689.357 870.374   2 
   1  -1 -12 4382.38 288.612   3 
   1  -1 -12 3596.90 947.287   2 
   1   1 -12 4778.81 1093.04   2 
   1  -1 -11 45360.5 905.310   3 
   1   1 -11 48536.0 2508.55   2 
   1  -1 -11 44785.1 2149.93   2 
   1  -1 -10 1020.30 212.606   3 
   1  -1 -10 1644.95 754.840   2 
   1   1 -10 688.205 713.704   2 
  -1  -1   9 1007.94 694.646   2 
   1   1  -9 850.041 754.042   2 
   1  -1  -9 1242.21 691.040   2 
   1  -1  -9-21.9618 182.984   3 
   1  -1  -9 549.365 451.926   1 
   1  -1  -8 150.331 176.290   3 
   1   1  -8 1406.18 723.997   2 
   1  -1  -8 70.3144 456.203   1 
   1  -1  -8 1543.35 644.264   2 
  -1  -1   8 1024.72 628.075   2 
  -1  -1   7 13992.3 1073.56   2 
   1  -1  -7 13832.8 986.392   1 
  -1   1   7 12416.8 942.583   1 
   1   1  -7 13674.4 1211.13   2 
  -1  -1   6 133767. 2928.29   2 
   1   1  -6 129754. 2956.34   2 
   1  -1  -6 129627. 2530.83   1 
  -1   1   6 125357. 2496.19   1 
  -1  -1   5 5873.41 660.962   2 
  -1   1   5 6210.45 633.222   1 
   1  -1  -5 6586.49 617.462   1 
   1   1  -5 7073.05 818.534   2 
  -1  -1   4 171422. 2868.31   2 
   1   1  -4 166045. 2820.61   2 
  -1   1   4 167388. 2341.28   1 
   1  -1  -4 167270. 2328.85   1 
   1   1  -3 426160. 2250.27   3 
  -1   1   3 438206. 3301.78   1 
  -1  -1   3 440793. 2369.81   3 
  -1  -1   3 411709. 4059.48   2 
   1  -1  -3 423535. 3252.09   1 
   1   1  -3 415238. 4074.29   2 
   1   1  -2 1457.54 322.604   2 
  -1   1   2 2058.30 263.231   1 
  -1  -1   2 1593.47 203.927   3 
   1  -1  -2 198.868 132.035   1 
  -1  -1   2 1324.81 295.819   2 
   1   1  -2-49.5111 87.1401   3 
   1   1  -1 65.3711 93.0917   3 
   1  -1  -1 11.4664 73.9512   1 
  -1   1  -1 33033.5 898.085   2 
  -1  -1  -1 13911.9 417.890   1 
  -1  -1  -1 28135.3 705.563   3 
   1   1   1 13453.8 409.246   1 
   1   1   2 80620.0 1168.57   1 
  -1  -1  -2 81961.2 1232.00   3 
  -1  -1  -2 80829.4 1184.52   1 
  -1   1  -2 79984.7 1779.16   2 
   1   1   2 79692.2 1260.68   3 
   1  -1   3 150711. 2670.87   2 
  -1   1  -3 150429. 2649.28   2 
  -1  -1  -3 151793. 1733.31   3 
   1   1   3 156459. 1916.90   1 
  -1  -1  -3 158505. 1959.62   1 
   1   1   4 59569.1 1414.65   1 
  -1  -1  -4 61450.9 1137.32   3 
  -1  -1  -4 63245.7 1447.99   1 
   1  -1   4 65099.6 1893.83   2 
  -1   1  -4 68215.5 1948.96   2 
   1   1   4 64812.1 1228.92   3 
  -1   1  -5-76.8598 580.556   2 
  -1  -1  -5 695.706 394.572   1 
  -1  -1  -5 279.393 210.192   3 
   1   1   5 599.586 267.580   3 
   1   1   5 339.274 348.872   1 
   1  -1   6 117930. 1265.82   3 
   1   1   6 114355. 2367.65   1 
  -1  -1  -6 115142. 1620.17   3 
   1   1   6 115391. 1668.41   3 
  -1   1  -6 116849. 2901.72   2 
  -1  -1  -6 114083. 2396.61   1 
   1  -1   7 92973.5 2658.14   2 
  -1  -1  -7 90649.6 1469.18   3 
  -1  -1  -7 87115.4 2340.63   2 
  -1  -1  -7 87658.9 2320.01   1 
  -1   1  -7 92683.4 2750.72   2 
  -1  -1  -8 203474. 3732.16   2 
  -1  -1  -8 216069. 3851.04   1 
  -1   1  -8 212468. 4344.06   2 
  -1  -1  -8 207534. 2228.64   3 
   1  -1   8 213265. 4299.69   2 
  -1  -1  -9 23123.1 763.030   3 
  -1   1  -9 22503.7 1603.37   2 
  -1  -1  -9 23816.1 1440.45   1 
   1  -1   9 22272.8 1557.73   2 
  -1  -1  -9 21571.5 1388.81   2 
  -1   1 -10 141800. 3969.27   2 
  -1  -1 -10 147526. 1876.95   3 
  -1  -1 -10 137352. 3492.91   2 
  -1  -1 -11 75917.1 1337.42   3 
  -1   1 -11 77282.4 3098.61   2 
  -1  -1 -11 78173.0 2838.68   2 
  -1  -1 -12 95843.8 1406.56   3 
  -1   1 -12 99275.2 3634.90   2 
  -1  -1 -13-279.867 924.156   2 
  -1   1 -13 345.526 902.466   2 
  -1  -1 -14 13684.0 1615.05   2 
  -1   1 -14 11258.9 1579.08   2 
  -1   1 -15 3148.25 1243.88   2 
  -1  -1 -15 5952.25 1434.12   2 
  -1   1 -16 258.137 1222.88   2 
  -1  -1 -16 810.264 1003.28   2 
  -1   1 -17-642.720 1322.56   2 
  -1  -1 -17 2139.46 1284.12   2 
  -1  -1 -18 3873.33 1380.02   2 
  -1   1 -18 2554.89 1263.67   2 
  -1   1 -19-231.718 1392.19   2 
  -1  -1 -19 571.280 1307.67   2 
  -1  -1 -20 9.88801 1335.00   2 
  -1   1 -20 288.049 1259.60   2 
  -1   1 -21 1579.71 1407.39   2 
  -1  -1 -21 995.821 1384.17   2 
   1  -2 -21 3362.93 1797.67   2 
   1  -2 -20 4217.04 1508.44   2 
   1   2 -20 228.020 1613.42   2 
   1   2 -19-1266.35 1386.70   2 
   1  -2 -19 1274.77 1446.25   2 
   1   2 -18-821.938 1434.52   2 
   1  -2 -18 4271.15 1662.07   2 
   1  -2 -17 27367.2 2488.16   2 
   1   2 -17 24752.3 2531.52   2 
   1  -2 -16-277.100 968.619   2 
   1   2 -16 334.088 1213.70   2 
   1  -2 -15 79620.7 3518.26   2 
   1   2 -15 82787.3 3938.69   2 
   1   2 -14 4349.36 1152.11   2 
   1  -2 -14 5146.33 1227.66   2 
   1  -2 -14 3261.35 374.883   3 
   1  -2 -13 21944.5 1782.09   2 
   1  -2 -13 19742.4 839.464   3 
   1  -2 -12 12927.3 720.566   3 
   1  -2 -12 14556.8 1447.68   2 
   1   2 -12 11550.8 1509.37   2 
   1  -2 -11 8438.47 1156.69   2 
   1  -2 -11 8326.20 578.958   3 
   1   2 -11 7959.22 1257.62   2 
   1   2 -10-193.107 875.659   2 
  -1   2  10-995.040 815.254   1 
   1  -2 -10 130.820 258.339   3 
  -1  -2   9 178936. 4444.30   2 
   1  -2  -9 179886. 3697.91   1 
   1  -2  -9 172725. 2485.88   3 
   1   2  -9 177685. 4479.88   2 
  -1   2   9 166170. 3654.81   1 
   1  -2  -8 2009.17 519.983   1 
  -1   2   8 1480.17 529.161   1 
  -1  -2   8 2636.20 239.946   3 
   1   2  -8 1628.44 679.978   2 
  -1  -2   8 2714.87 750.625   2 
   1   2  -7 188551. 4298.13   2 
   1  -2  -7 196274. 3429.13   1 
  -1   2   7 194119. 3411.39   1 
  -1  -2   7 194526. 1950.75   3 
  -1  -2   6 1974.45 277.334   3 
  -1   2   6 775.228 558.628   1 
  -1  -2   6 1921.05 659.102   2 
   1   2  -6 806.941 699.424   2 
   1  -2  -6 2448.15 452.070   1 
   1   2  -5 8406.86 948.524   2 
  -1   2   5 7594.62 731.247   1 
  -1  -2   5 7775.14 454.147   3 
  -1  -2   5 7396.70 877.487   2 
   1  -2  -5 8003.78 665.620   1 
   1  -2  -4 70832.0 1633.02   1 
  -1  -2   4 72788.1 2264.05   2 
  -1   2   4 69566.5 1652.29   1 
   1   2  -4 70299.7 2257.84   2 
  -1  -2   4 70525.6 1301.63   3 
  -1   2   3 108396. 1862.27   1 
   1   2  -3 105863. 2520.39   2 
   1  -2  -3 111882. 1869.97   1 
  -1  -2   3 104140. 1623.19   3 
  -1  -2   3 110786. 2606.31   2 
  -1  -2   2 92719.6 1566.71   3 
  -1   2   2 94837.1 1623.82   1 
   1  -2  -2 92154.3 1605.99   1 
   1   2  -2 94014.8 1534.28   3 
   1   2  -2 96889.5 2065.29   2 
  -1  -2   1 61408.3 1368.97   2 
   1   2  -1 59599.6 1339.96   2 
  -1   2   1 59268.7 1232.93   1 
   1  -2  -1 58471.3 1215.61   1 
  -1  -2   1 60399.8 1281.99   3 
  -1  -2   0 47939.1 1166.89   3 
  -1   2   0 46852.6 1140.84   1 
  -1  -2   0 48949.2 1064.53   2 
   1  -2   0 44368.0 1092.37   1 
   1   2   0 47649.0 1075.54   1 
   1  -2   0 48414.3 1149.05   2 
  -1  -2  -1 86475.8 1412.87   1 
   1   2   1 85113.2 1389.82   1 
   1   2   1 84621.8 1595.15   3 
  -1  -2  -1 83954.9 1575.12   3 
   1  -2   1 85544.3 1691.23   2 
  -1   2  -1 85687.9 1697.18   2 
   1  -2   2 9161.81 721.641   2 
   1   2   2 8818.44 531.368   1 
  -1   2  -2 9096.69 708.415   2 
  -1  -2  -2 9199.56 537.540   1 
   1   2   2 9227.86 596.185   3 
  -1  -2  -2 8172.28 556.882   3 
  -1  -2  -3 620.333 291.580   1 
   1  -2   3 281.495 471.873   2 
  -1   2  -3 730.779 492.587   2 
  -1  -2  -3 711.143 280.090   3 
   1   2   3 820.025 318.634   3 
   1   2   3 774.263 315.507   1 
  -1  -2  -4 83606.3 1654.82   3 
   1  -2   4 81834.3 2507.49   2 
  -1   2  -4 80964.8 2497.20   2 
  -1  -2  -4 79994.7 1712.13   1 
   1   2   4 75933.4 1678.54   1 
  -1  -2  -5 251963. 3289.72   1 
   1  -2   5 259270. 4612.56   2 
   1   2   5 252404. 3288.12   1 
  -1   2  -5 251994. 4564.69   2 
  -1  -2  -5 252391. 2912.66   3 
  -1  -2  -6 12951.8 869.477   1 
   1   2   6 11793.6 880.662   1 
  -1   2  -6 14542.2 1320.33   2 
  -1  -2  -6 11787.8 689.649   3 
   1  -2   6 13168.2 1165.51   2 
   1   2   7 460.384 512.663   1 
  -1  -2  -7 27.2424 394.330   1 
   1  -2   7 548.017 634.552   2 
  -1  -2  -7 67.1094 262.617   3 
  -1   2  -8 76666.1 2917.79   2 
  -1  -2  -8 79381.2 2319.77   1 
  -1  -2  -8 75484.8 1675.21   3 
   1  -2   8 78084.9 2910.55   2 
   1   2   8 73909.4 2332.66   1 
   1  -2   9 6202.57 1099.30   2 
   1   2   9 5702.52 787.519   1 
  -1   2  -9 4427.84 933.412   2 
  -1  -2  -9 5736.04 816.345   1 
   1  -2   9 6198.52 341.863   3 
  -1  -2  -9 6910.75 570.367   3 
  -1  -2 -10 12269.0 1212.93   2 
  -1  -2 -10 12742.2 717.871   3 
  -1   2 -11 224.675 923.127   2 
  -1  -2 -11 2190.26 844.870   2 
  -1  -2 -11 1617.42 392.382   3 
  -1  -2 -12 3521.16 429.455   3 
  -1  -2 -12 3516.75 830.217   2 
  -1  -2 -13 32586.1 2104.57   2 
  -1  -2 -13 32597.7 1109.67   3 
  -1   2 -13 30893.3 2316.19   2 
  -1  -2 -14 4226.86 1171.16   2 
  -1  -2 -14 2699.47 407.380   3 
  -1  -2 -15 5852.73 1226.96   2 
  -1   2 -15 1127.82 1339.13   2 
  -1   2 -16-924.367 1418.79   2 
  -1  -2 -16-1316.35 1036.21   2 
  -1  -2 -17 7138.42 1595.27   2 
  -1   2 -17 2648.63 1287.86   2 
  -1  -2 -18 3605.97 1474.73   2 
  -1   2 -18-645.528 1263.24   2 
  -1   2 -19-1758.92 1579.23   2 
  -1  -2 -19 1471.42 1319.34   2 
  -1  -2 -20 3389.21 1651.72   2 
  -1   2 -20-3501.96 1964.80   2 
   1   3 -20 2493.89 1562.24   2 
   1  -3 -20 4120.44 1413.10   2 
   1  -3 -19 744.525 1145.06   2 
   1   3 -19-1259.37 1731.31   2 
   1   3 -18 2334.73 1225.16   2 
   1  -3 -18 5445.94 1453.04   2 
   1   3 -17-3067.08 1923.05   2 
   1  -3 -17-547.042 950.444   2 
   1  -3 -16 1164.60 940.302   2 
   1   3 -16-1890.91 1659.84   2 
   1  -3 -15 7515.60 1410.52   2 
   1   3 -15 5095.02 1291.21   2 
   1  -3 -14 33127.0 2202.55   2 
   1  -3 -14 31060.0 1244.38   3 
   1   3 -13-571.096 1268.44   2 
   1  -3 -13-308.729 342.788   3 
   1   3 -12-1496.33 1332.85   2 
   1  -3 -12 556.444 344.036   3 
  -1   3  12-174.436 980.442   1 
   1  -3 -11 33329.4 1316.13   3 
  -1   3  11 29948.7 1869.89   1 
   1   3 -11 30379.2 2235.70   2 
   1   3 -10 67833.3 3107.58   2 
  -1  -3  10 63884.6 1289.56   3 
  -1   3  10 62910.3 2420.87   1 
   1  -3 -10 63446.2 1797.56   3 
  -1   3   9 7997.08 972.350   1 
   1  -3  -9 8454.61 677.826   3 
   1   3  -9 7808.59 1230.50   2 
  -1  -3   9 8974.26 551.083   3 
  -1   3   8-48.2035 528.481   1 
  -1  -3   8 85.5341 262.765   3 
   1   3  -8 294.799 843.721   2 
   1  -3  -8 110.304 491.973   1 
  -1  -3   8 335.083 630.111   2 
   1  -3  -7 2602.19 528.672   1 
  -1   3   7 2476.96 685.123   1 
  -1  -3   7 2852.44 383.393   3 
   1   3  -7 2513.24 814.055   2 
  -1  -3   7 2984.98 833.884   2 
  -1  -3   6 29684.9 1849.68   2 
  -1  -3   6 29631.8 1049.73   3 
   1  -3  -6 32199.6 1392.49   1 
  -1   3   6 32343.5 1419.28   1 
   1   3  -6 30935.7 1869.42   2 
  -1  -3   5 3119.45 418.083   3 
   1   3  -5 2518.83 739.057   2 
  -1   3   5 2800.26 573.021   1 
  -1  -3   5 2630.27 600.146   2 
   1  -3  -5 3447.79 557.130   1 
  -1  -3   4 2841.31 438.415   3 
  -1  -3   4 2407.90 553.807   2 
   1   3  -4 2216.35 721.072   2 
   1  -3  -4 2256.06 466.404   1 
  -1   3   4 2168.29 500.277   1 
   1   3  -3 7141.21 894.818   2 
  -1   3   3 7425.54 670.867   1 
  -1  -3   3 7548.55 600.370   3 
  -1  -3   3 8230.17 886.633   2 
   1  -3  -3 8611.70 683.204   1 
  -1  -3   2 189064. 2704.54   3 
   1  -3  -2 183847. 2654.59   1 
   1   3  -2 190479. 3085.98   2 
  -1   3   2 185361. 2656.67   1 
  -1  -3   2 187158. 3155.70   2 
  -1  -3   1 115167. 2210.73   2 
   1   3  -1 115942. 2162.05   2 
   1  -3  -1 116863. 2115.79   1 
  -1   3   1 116700. 2120.05   1 
  -1  -3   1 115868. 2168.03   3 
   1   3   0 97207.9 1887.82   1 
   1  -3   0 95074.0 1957.32   2 
  -1   3   0 91246.7 1928.18   1 
  -1  -3   0 95219.9 1987.66   3 
  -1  -3   0 94399.3 1851.32   2 
  -1  -3  -1 13577.4 756.003   1 
  -1   3  -1 14738.1 939.525   2 
  -1  -3  -1 13522.5 815.311   3 
   1  -3   1 12525.7 810.019   2 
   1   3   1 13813.8 773.604   1 
   1  -3   2 13243.9 907.081   2 
  -1  -3  -2 12974.0 731.283   1 
  -1  -3  -2 12192.7 773.178   3 
  -1   3  -2 12556.8 947.681   2 
   1   3   2 13196.9 754.205   1 
  -1   3  -3 50945.8 1985.98   2 
  -1  -3  -3 53454.5 1553.86   3 
   1  -3   3 56681.9 1981.10   2 
   1   3   3 53579.0 1469.65   1 
  -1  -3  -3 53880.9 1473.10   1 
  -1  -3  -4 11832.7 799.582   3 
  -1  -3  -4 11244.8 773.410   1 
   1   3   4 11123.3 775.599   1 
   1  -3   4 12213.3 1090.90   2 
  -1   3  -4 12126.7 1197.64   2 
  -1   3  -5 1117.31 783.185   2 
  -1  -3  -5 879.741 413.479   1 
   1   3   5 956.945 488.020   1 
   1  -3   5-53.3999 619.175   2 
  -1  -3  -5 772.714 377.506   3 
  -1  -3  -6 139614. 2586.74   3 
   1  -3   6 144061. 3997.50   2 
  -1   3  -6 145801. 3973.46   2 
   1   3   6 138360. 2792.18   1 
  -1  -3  -6 140525. 2844.09   1 
   1   3   7 57524.8 1908.44   1 
  -1  -3  -7 53634.6 1879.25   1 
   1  -3   7 59892.9 2720.62   2 
  -1  -3  -7 55135.4 1677.27   3 
  -1   3  -7 59706.6 2701.50   2 
   1   3   8 270775. 4367.89   1 
  -1  -3  -8 274066. 4420.48   1 
  -1  -3  -8 265480. 3656.11   3 
  -1   3  -8 282128. 6048.71   2 
   1  -3   8 282889. 6021.02   2 
  -1  -3  -9 12048.8 833.954   3 
   1   3   9 11869.4 1075.63   1 
  -1   3  -9 12482.9 1535.84   2 
   1  -3  10 75447.7 1411.78   3 
   1   3  10 70301.0 2581.58   1 
  -1   3 -10 76906.0 3442.55   2 
  -1  -3 -10 73150.4 1951.79   3 
   1   3  11 22216.7 1664.85   1 
   1  -3  11 26425.3 744.215   3 
  -1  -3 -11 25984.9 1215.71   3 
   1  -3  11 26806.0 739.037   3 
  -1   3 -11 25261.4 2236.31   2 
  -1   3 -12 38241.6 2649.19   2 
  -1  -3 -12 34621.6 1368.49   3 
  -1  -3 -13 22031.0 1847.69   2 
  -1   3 -13 19034.9 2091.67   2 
  -1  -3 -13 19404.5 1041.24   3 
  -1  -3 -14 7291.88 1238.16   2 
  -1   3 -14 8177.47 1611.61   2 
  -1  -3 -14 6221.55 647.621   3 
  -1  -3 -15 53346.6 2875.42   2 
  -1   3 -15 54787.6 3435.46   2 
  -1   3 -16 1960.19 1379.89   2 
  -1  -3 -16 4246.25 1294.03   2 
  -1   3 -17 18362.1 2432.69   2 
  -1  -3 -17 17158.2 1974.32   2 
  -1   3 -18 1229.59 1138.61   2 
  -1  -3 -18-676.380 1266.07   2 
  -1   3 -19 7874.06 1961.51   2 
  -1  -3 -19 12556.6 2031.07   2 
  -1   3 -20 4488.34 1574.63   2 
  -1  -3 -20 4864.70 1509.68   2 
   1  -4 -20 3006.05 1519.39   2 
   1   4 -20 3031.18 1639.31   2 
   1  -4 -19 9866.77 1797.79   2 
   1   4 -19 8790.85 2156.49   2 
   1   4 -18 4970.73 1623.53   2 
   1  -4 -18 7193.49 1600.52   2 
   1  -4 -17 17434.6 1952.15   2 
   1   4 -17 17517.1 2247.12   2 
   1   4 -16 25321.2 2656.98   2 
   1  -4 -16 28686.8 2360.13   2 
   1   4 -15 3872.17 1399.75   2 
   1  -4 -15 4721.96 1306.95   2 
   1  -4 -14 9465.14 902.555   3 
   1   4 -14 9057.74 1688.73   2 
  -1   4  14 9514.77 1387.86   1 
   1  -4 -13 22436.9 1265.80   3 
   1   4 -13 26287.9 2466.72   2 
  -1   4  13 21817.7 1790.03   1 
   1   4 -12 3464.56 1316.26   2 
  -1   4  12 3854.53 923.600   1 
   1  -4 -12 3224.76 570.418   3 
  -1  -4  12 4070.87 441.025   3 
   1  -4 -11 39480.5 1642.97   3 
  -1  -4  11 37788.4 1262.91   3 
  -1   4  11 38588.9 2095.39   1 
   1   4 -11 39535.3 2747.19   2 
  -1   4  10 728.269 772.053   1 
  -1  -4  10 108.782 338.340   3 
   1   4 -10-908.922 1077.58   2 
   1  -4 -10-176.983 403.046   3 
  -1  -4   9 4062.30 533.583   3 
   1   4  -9 3936.45 981.853   2 
   1  -4  -9 3224.79 565.851   3 
  -1   4   9 4315.28 946.367   1 
  -1   4   8 25752.9 1528.42   1 
  -1  -4   8 24496.2 1123.56   3 
   1   4  -8 24775.5 2077.99   2 
   1  -4  -7 20303.8 1258.94   1 
   1   4  -7 19637.9 1680.68   2 
  -1   4   7 20127.0 1294.87   1 
  -1  -4   7 19366.9 1694.08   2 
  -1  -4   7 18038.5 984.799   3 
  -1  -4   6 1113.32 351.834   3 
  -1  -4   6 1287.97 598.816   2 
   1   4  -6 634.512 775.561   2 
  -1   4   6 1387.29 658.682   1 
   1  -4  -6 1613.37 549.273   1 
  -1   4   5 96068.1 2452.58   1 
   1   4  -5 96318.6 3155.48   2 
  -1  -4   5 100029. 2259.30   3 
   1  -4  -5 97122.9 2420.28   1 
  -1  -4   5 99772.0 3321.78   2 
   1  -4  -4 16075.5 1019.58   1 
   1   4  -4 13063.0 1175.47   2 
  -1   4   4 14502.9 1016.95   1 
  -1  -4   4 15778.1 971.416   3 
  -1  -4   4 17270.3 1346.93   2 
  -1  -4   3 120398. 3050.53   2 
  -1   4   3 111532. 2431.70   1 
   1   4  -3 116311. 2960.22   2 
  -1  -4   3 117270. 2500.83   3 
   1  -4  -3 113130. 2455.54   1 
  -1  -4   2 11159.7 835.168   3 
  -1  -4   2 10601.7 899.942   2 
  -1   4   2 11173.5 900.613   1 
   1  -4  -2 11512.3 851.234   1 
   1   4  -2 11569.7 980.798   2 
   1   4  -1-459.363 561.337   1 
  -1  -4   1 95.0464 392.571   3 
  -1  -4   1 133.330 333.067   2 
  -1   4   1 61.7507 493.767   1 
   1  -4  -1 582.145 420.611   1 
  -1  -4   0 92903.5 2162.63   2 
   1   4   0 90418.8 2177.76   1 
   1  -4   0 93115.0 2221.24   2 
  -1  -4   0 91479.1 2270.47   3 
  -1   4   0 90385.4 2240.71   1 
  -1  -4  -1 1081.04 444.129   3 
   1  -4   1 1155.99 479.602   2 
  -1   4  -1 37.4652 572.823   1 
  -1  -4  -1 343.808 373.483   1 
   1   4   1 555.277 414.590   1 
  -1  -4  -2 109661. 2522.03   3 
   1  -4   2 103668. 2664.88   2 
   1   4   2 106870. 2298.67   1 
  -1  -4  -2 109119. 2323.94   1 
  -1   4  -2 114547. 2783.63   2 
   1   4   3 11897.4 860.024   1 
  -1  -4  -3 13276.6 943.963   3 
  -1  -4  -3 11903.2 833.375   1 
   1  -4   3 12959.1 1113.09   2 
  -1   4  -3 11020.8 1097.42   2 
   1   4   4 8140.70 778.187   1 
  -1  -4  -4 8326.46 777.701   3 
  -1   4  -4 8112.22 1003.33   2 
   1  -4   4 8168.41 939.168   2 
  -1  -4  -4 7956.64 741.421   1 
  -1  -4  -5 57226.5 1853.08   1 
  -1   4  -5 55757.9 2526.51   2 
   1   4   5 54690.9 1811.28   1 
  -1  -4  -5 53690.7 1818.52   3 
   1  -4   5 58550.0 2541.67   2 
  -1  -4  -6 54376.8 1866.81   3 
  -1   4  -6 57121.7 2649.47   2 
   1   4   6 56204.4 1927.68   1 
   1  -4   6 57401.5 2688.34   2 
  -1  -4  -6 54602.9 1893.35   1 
  -1  -4  -7 30047.0 1514.81   1 
  -1   4  -7 27243.1 2008.21   2 
   1   4   7 28002.7 1476.96   1 
  -1  -4  -7 27536.6 1385.54   3 
   1  -4   7 30162.8 2040.67   2 
  -1  -4  -8 176280. 3344.19   3 
  -1   4  -8 176108. 4970.19   2 
   1   4   8 179318. 3679.08   1 
  -1  -4  -9 663.460 423.494   3 
  -1   4  -9-525.421 1094.92   2 
   1   4   9 617.114 696.960   1 
  -1   4 -10 554.746 1073.84   2 
   1  -4  10 1462.75 395.551   3 
  -1  -4 -10 1418.67 451.115   3 
   1   4  10 395.563 683.394   1 
  -1   4 -11 25471.7 2236.88   2 
   1   4  11 23592.5 1648.47   1 
   1  -4  11 24087.0 1039.33   3 
  -1  -4 -11 25176.6 1343.93   3 
   1  -4  12 5083.99 491.618   3 
  -1  -4 -12 5095.94 698.123   3 
  -1   4 -12 4941.16 1290.12   2 
   1   4  12 4918.30 1042.84   1 
   1  -4  13 15433.8 582.758   3 
   1   4  13 15762.2 1576.61   1 
  -1  -4 -13 14838.7 1066.07   3 
   1  -4  13 13914.4 608.591   3 
  -1   4 -14 24584.3 2417.55   2 
  -1  -4 -14 26074.0 2026.40   2 
  -1  -4 -14 25314.0 1351.81   3 
  -1  -4 -15 21687.3 2074.67   2 
  -1   4 -15 18842.1 2319.04   2 
  -1   4 -16-68.2528 1468.07   2 
  -1  -4 -16 960.933 936.319   2 
  -1   4 -17 2670.42 1469.05   2 
  -1  -4 -17 3908.42 1380.09   2 
  -1  -4 -18 1431.95 1306.52   2 
  -1   4 -18-368.607 1329.72   2 
  -1  -4 -19 3412.51 1504.02   2 
  -1   4 -19-799.684 1371.22   2 
  -1   4 -20-1253.84 1821.79   2 
  -1  -4 -20 1382.03 1375.26   2 
   1   5 -19 11823.4 2181.69   2 
   1  -5 -19 11620.2 1862.28   2 
   1  -5 -18 5112.42 1427.46   2 
   1   5 -18 5266.89 1784.06   2 
   1   5 -17 1263.35 1497.25   2 
   1  -5 -17 3685.01 1383.67   2 
   1   5 -16 392.995 1319.41   2 
  -1   5  16-1878.17 1406.77   1 
   1   5 -15 2984.76 1455.17   2 
  -1   5  15 3293.46 1077.68   1 
  -1   5  14 26031.8 2188.78   1 
   1   5 -14 30210.7 2746.78   2 
   1  -5 -14 26179.1 1521.91   3 
   1   5 -13 8404.68 1735.01   2 
  -1   5  13 6724.57 1272.71   1 
   1  -5 -13 5709.02 796.082   3 
  -1   5  12 2140.58 966.242   1 
   1  -5 -12 2047.61 613.027   3 
   1   5 -12 1155.68 1281.66   2 
  -1  -5  12 1838.99 474.915   3 
  -1  -5  11-178.018 458.804   3 
   1   5 -11 429.937 1018.84   2 
  -1   5  11 290.962 774.147   1 
   1  -5 -11 24.9892 470.317   3 
  -1   5  10 68177.9 2742.46   1 
   1  -5 -10 65744.1 2314.78   3 
   1   5 -10 69909.9 3599.87   2 
  -1  -5  10 63803.6 2048.15   3 
   1  -5  -9 8256.51 883.653   3 
   1   5  -9 8441.72 1532.06   2 
  -1  -5   9 7750.05 796.629   3 
  -1   5   9 10805.8 1294.70   1 
  -1  -5   8 56364.4 1967.25   3 
   1  -5  -8 55126.4 2068.26   3 
  -1   5   8 53348.8 2219.06   1 
   1   5  -8 56585.2 2958.76   2 
   1   5  -7 37500.7 2331.35   2 
  -1  -5   7 36148.4 1597.28   3 
  -1   5   7 37926.0 1839.02   1 
  -1  -5   6 41833.7 2381.92   2 
   1   5  -6 36442.9 2219.91   2 
   1  -5  -6 38476.0 1754.84   1 
  -1   5   6 41982.4 1862.12   1 
  -1  -5   6 40199.9 1686.16   3 
   1   5  -5 81123.7 3018.70   2 
  -1  -5   5 78632.2 2320.86   3 
  -1   5   5 80480.3 2427.98   1 
  -1  -5   5 86079.9 3190.44   2 
   1  -5  -5 81817.5 2434.35   1 
  -1   5   4 47334.0 1819.00   1 
   1   5  -4 47557.7 2229.34   2 
  -1  -5   4 46236.0 1794.12   3 
  -1  -5   4 46705.4 2230.21   2 
   1  -5  -4 46135.4 1811.82   1 
  -1  -5   3 18312.4 1188.06   3 
   1   5  -3 19222.9 1405.07   2 
   1  -5  -3 17142.8 1131.82   1 
  -1   5   3 18089.1 1214.49   1 
  -1  -5   3 19124.8 1412.79   2 
   1  -5  -2 38994.6 1641.06   1 
  -1   5   2 40401.1 1673.63   1 
   1   5  -2 41363.5 1833.81   2 
  -1  -5   2 42361.0 1806.78   2 
  -1  -5   2 42779.0 1734.84   3 
   1   5  -1 22681.8 1328.46   1 
  -1  -5   1 22934.5 1323.96   3 
  -1  -5   1 24304.0 1344.81   2 
  -1   5   1 23761.2 1326.15   1 
   1  -5  -1 23116.3 1285.17   1 
  -1  -5   0 14641.5 1013.70   2 
  -1  -5   0 15121.3 1085.95   3 
   1  -5   0 15846.2 1107.14   2 
   1   5   0 15897.1 1127.96   1 
  -1   5   0 15327.5 1142.26   1 
   1   5   1 92095.9 2397.05   1 
   1  -5   1 92347.7 2588.11   2 
  -1  -5  -1 91949.7 2568.38   3 
  -1  -5  -1 92383.0 2448.86   1 
  -1   5  -1 90211.2 2603.38   1 
   1  -5   2 67503.4 2340.37   2 
  -1   5  -2 69770.0 2401.12   2 
   1   5   2 68067.4 2075.12   1 
  -1  -5  -2 70333.6 2129.81   1 
  -1  -5  -2 69158.7 2244.66   3 
  -1   5  -3 165197. 4025.42   2 
   1   5   3 173991. 3271.13   1 
  -1  -5  -3 175987. 3583.36   3 
   1  -5   3 177576. 3992.41   2 
  -1  -5  -3 172143. 3343.39   1 
  -1  -5  -4 7759.85 832.934   1 
  -1  -5  -4 6469.75 766.862   3 
  -1   5  -4 6924.05 1063.78   2 
   1   5   4 5681.31 746.163   1 
   1  -5   4 7261.69 1050.36   2 
  -1   5  -5-176.381 860.034   2 
  -1  -5  -5 154.475 515.170   1 
   1   5   5 10.9966 538.657   1 
   1  -5   5-1027.46 799.922   2 
  -1  -5  -5 424.958 460.172   3 
  -1  -5  -6 5134.64 711.143   1 
  -1  -5  -6 4639.51 730.298   3 
  -1   5  -6 3493.64 869.802   2 
   1   5   6 5120.13 821.952   1 
  -1  -5  -7 4760.20 728.244   3 
  -1   5  -7 5065.37 1278.05   2 
   1   5   7 4437.73 810.142   1 
  -1  -5  -8 9689.78 990.750   3 
   1   5   8 8071.73 1004.67   1 
  -1  -5  -9-33.3682 454.902   3 
   1   5   9 1166.51 729.850   1 
  -1   5  -9-21.7993 1008.10   2 
   1  -5   9 753.413 479.424   3 
   1  -5  10 89141.8 2367.28   3 
  -1   5 -10 88861.9 3973.89   2 
   1   5  10 86984.6 3003.27   1 
  -1  -5 -10 85640.6 2680.49   3 
  -1  -5 -11 37850.7 1788.60   3 
   1  -5  11 39149.8 1592.88   3 
   1   5  11 40434.5 2180.98   1 
  -1   5 -11 40239.1 2898.26   2 
  -1   5 -12 38640.5 2903.41   2 
   1   5  12 37779.3 2196.60   1 
   1  -5  12 37832.4 1518.64   3 
  -1  -5 -12 38696.5 1829.84   3 
  -1   5 -13 4535.68 1468.30   2 
   1   5  13 5372.69 1191.45   1 
  -1   5 -14 15211.6 2088.14   2 
   1   5  14 15339.0 1659.26   1 
  -1   5 -15 12844.8 1986.90   2 
   1   5  15 14546.0 1718.85   1 
  -1   5 -16 16375.6 2269.53   2 
  -1  -5 -16 15716.1 1848.11   2 
  -1   5 -17 15915.6 2377.45   2 
  -1  -5 -17 18269.1 2116.99   2 
  -1  -5 -18 6587.08 1431.53   2 
  -1   5 -18 7319.96 2092.88   2 
  -1  -5 -19 16190.1 2091.40   2 
  -1   5 -19 21106.6 2763.81   2 
   1   6 -19 3203.89 1625.94   2 
   1  -6 -19 5112.24 1558.03   2 
   1  -6 -18 3214.33 1472.80   2 
   1   6 -18 615.079 1311.10   2 
   1   6 -17 12030.6 2062.91   2 
  -1   6  17 10084.2 1617.29   1 
  -1   6  16-1019.40 1296.33   1 
   1   6 -16-563.236 1460.93   2 
  -1   6  15 10613.7 1606.08   1 
   1   6 -15 13326.3 2068.51   2 
   1   6 -14 1929.23 1381.75   2 
  -1   6  14 1353.53 1077.02   1 
   1   6 -13 1838.06 1264.78   2 
  -1   6  13 1337.13 935.361   1 
  -1  -6  12 16015.4 1190.84   3 
   1   6 -12 19122.5 2140.19   2 
  -1   6  12 14675.7 1588.72   1 
  -1  -6  11 2.46507 492.980   3 
   1   6 -11 690.574 1173.07   2 
  -1   6  11 296.327 857.292   1 
   1   6 -10 6812.89 1489.91   2 
  -1   6  10 7951.30 1267.55   1 
  -1  -6  10 5538.29 784.337   3 
   1   6  -9 1129.74 990.813   2 
  -1  -6   9 1503.88 562.199   3 
  -1   6   9 2699.11 969.728   1 
   1   6  -8 14590.0 1728.14   2 
  -1   6   8 17053.4 1465.55   1 
  -1  -6   8 17494.9 1298.23   3 
   1   6  -7 9953.08 1491.76   2 
  -1   6   7 10595.9 1172.75   1 
  -1  -6   7 10571.8 1081.16   3 
  -1   6   6 68256.8 2483.28   1 
  -1  -6   6 69767.0 2443.46   3 
   1   6  -6 70083.6 3107.21   2 
   1   6  -5 2622.98 987.934   2 
  -1   6   5 3087.82 813.508   1 
  -1  -6   5 2290.11 591.608   3 
  -1   6   4 107395. 2952.20   1 
  -1  -6   4 105430. 3499.61   2 
  -1  -6   4 109681. 3050.58   3 
   1   6  -4 110565. 3493.62   2 
  -1  -6   3 1246.79 688.887   2 
   1  -6  -3 87.8067 432.884   1 
   1   6  -3 829.623 787.147   2 
  -1   6   3 1906.85 819.431   1 
  -1  -6   3 211.213 466.064   3 
  -1  -6   2 24623.2 1509.26   3 
  -1   6   2 26292.6 1544.13   1 
  -1  -6   2 24033.5 1541.51   2 
   1  -6  -2 26011.7 1472.96   1 
   1   6  -2 26379.8 1630.54   1 
   1   6  -1 135415. 3388.91   1 
  -1   6   1 141059. 3325.15   1 
  -1  -6   1 137270. 3440.99   3 
  -1  -6   1 135888. 3367.97   2 
   1  -6  -1 135198. 3284.70   2 
  -1   6   0 50350.7 2095.77   1 
  -1  -6   0 51511.3 2140.73   3 
   1  -6   0 48853.4 2034.46   2 
  -1  -6   0 55349.5 2092.72   2 
   1   6   0 50115.2 2049.32   1 
  -1   6  -1 29476.1 1695.34   1 
  -1  -6  -1 29299.1 1628.51   3 
   1   6   1 29213.9 1567.15   1 
  -1  -6  -1 28851.2 1540.83   2 
   1  -6   1 30646.8 1673.63   2 
   1   6   2 30565.8 1584.71   1 
   1  -6   2 32527.6 1782.19   2 
  -1   6  -2 32703.7 1872.55   1 
  -1  -6  -2 31869.6 1708.99   3 
  -1  -6  -2 31385.5 1593.48   1 
   1   6   3 3135.07 794.580   1 
  -1  -6  -3 1768.62 612.453   1 
   1  -6   3 3324.62 898.950   2 
  -1  -6  -3 3197.83 697.306   3 
  -1   6  -3 3613.76 1095.45   2 
  -1  -6  -4 93149.2 2752.49   1 
   1   6   4 89493.9 2626.48   1 
  -1   6  -4 92595.6 3403.50   2 
  -1   6  -5 3253.85 973.225   2 
   1   6   5 3444.51 775.388   1 
  -1   6  -6 56707.1 2899.79   2 
   1   6   6 59820.2 2250.05   1 
   1   6   7 10223.9 1193.21   1 
  -1   6  -7 8171.72 1348.26   2 
  -1   6  -8 68148.4 3345.67   2 
   1   6   8 69398.2 2631.13   1 
  -1   6  -9 226.267 1098.47   2 
   1  -6   9 171.828 476.042   3 
   1   6   9 646.894 802.197   1 
  -1   6 -10 23059.8 2345.85   2 
   1  -6  10 22899.2 1434.95   3 
   1   6  10 22470.3 1723.12   1 
  -1   6 -11-47.0201 1168.51   2 
   1   6  11 733.378 917.854   1 
   1  -6  11 822.900 533.939   3 
   1   6  12 3668.50 1043.72   1 
  -1   6 -12 4988.69 1548.47   2 
   1   6  13-496.291 946.964   1 
  -1   6 -13-364.505 1133.03   2 
   1   6  14 8053.45 1393.77   1 
  -1   6 -14 11327.4 1913.05   2 
  -1   6 -15-288.678 1288.87   2 
   1   6  15-219.379 1149.34   1 
   1   6  16 2192.98 1029.48   1 
  -1   6 -16 4290.97 1622.77   2 
  -1   6 -17 8853.89 2044.83   2 
  -1  -6 -17 11616.3 1786.07   2 
  -1  -6 -18 4697.66 1495.05   2 
  -1   6 -18 765.901 1450.48   2 
  -1  -6 -19 4406.81 1456.92   2 
  -1   7  18-1319.10 1396.33   1 
   1   7 -18 2118.86 1703.61   2 
   1   7 -17 7012.04 1850.15   2 
  -1   7  17 4211.31 1290.46   1 
  -1   7  16 940.551 1287.74   1 
   1   7 -16 2834.06 1595.11   2 
  -1   7  15 2145.26 1169.05   1 
   1   7 -15 3411.52 1441.31   2 
   1   7 -14 42945.5 3345.38   2 
  -1   7  14 41352.6 2742.75   1 
   1   7 -13 935.597 1172.64   2 
  -1   7  13 1619.88 1151.01   1 
   1   7 -12 441.424 1156.53   2 
  -1   7  12 1600.83 1145.08   1 
  -1   7  11 1888.16 925.188   1 
  -1  -7  11 2566.24 734.406   3 
   1   7 -11 1602.32 1322.70   2 
   1   7 -10 6100.89 1429.25   2 
  -1   7  10 7555.16 1320.98   1 
  -1  -7  10 6478.78 916.910   3 
  -1  -7   9 44270.0 2138.81   3 
   1   7  -9 44409.9 2891.44   2 
  -1   7   9 45155.7 2415.21   1 
  -1   7   8 2280.76 965.178   1 
   1   7  -8 3141.85 1253.12   2 
  -1  -7   8 3318.09 824.956   3 
  -1   7   7 14534.8 1403.81   1 
   1   7  -7 16271.9 1826.64   2 
  -1  -7   7 14069.4 1303.07   3 
   1   7  -6 656.543 960.934   2 
  -1   7   6 510.115 744.042   1 
  -1   7   5 1355.42 681.272   1 
   1   7  -5 3389.44 1130.22   2 
  -1   7   4 54962.9 2343.47   1 
   1   7  -4 61094.1 2836.75   2 
   1   7  -3 48966.6 2452.26   1 
  -1   7   3 50515.5 2243.65   1 
  -1   7   2 130930. 3485.70   1 
   1   7  -2 129621. 3729.56   1 
   1   7  -1 66952.5 2672.66   1 
  -1   7   1 63784.7 2505.29   1 
   1   7   0 33253.1 1835.27   1 
  -1   7   0 30842.2 1803.40   1 
  -1   7  -1 4355.99 978.589   1 
   1   7   1 5862.29 964.635   1 
   1   7   2 59433.2 2365.45   1 
  -1   7  -2 55341.7 2539.35   1 
   1   7   3 34694.1 1862.12   1 
  -1   7  -3 29830.9 1999.23   1 
   1   7   4 2608.58 878.659   1 
  -1   7  -4 3265.01 1124.20   2 
   1   7   5 19590.4 1457.24   1 
  -1   7  -5 21985.4 1973.45   2 
   1   7   6 1174.77 781.764   1 
  -1   7  -6 348.343 1047.80   2 
   1   7   7 6347.57 1084.30   1 
  -1   7  -7 5837.33 1267.53   2 
   1   7   8 10734.2 1276.48   1 
  -1   7  -8 11942.7 1739.08   2 
   1  -7   8 13258.0 1277.59   3 
  -1   7  -9 416.330 1002.24   2 
   1   7   9 279.655 697.023   1 
   1  -7   9 283.425 566.581   3 
   1  -7  10 1724.18 627.917   3 
  -1   7 -10 172.628 1116.51   2 
   1   7  10 1946.72 805.408   1 
   1   7  11 2276.01 1066.38   1 
  -1   7 -11 3.73176 1046.22   2 
   1  -7  11 2703.92 745.775   3 
   1   7  12 2099.67 1025.78   1 
  -1   7 -12 2428.99 1385.87   2 
  -1   7 -13 8672.48 1761.01   2 
   1   7  13 7726.69 1328.12   1 
  -1   7 -14 11852.1 2149.05   2 
   1   7  14 7633.45 1407.56   1 
   1   7  15 38459.6 2645.45   1 
  -1   7 -15 47491.7 3608.46   2 
  -1   7 -16 3197.06 1714.21   2 
   1   7  16-489.263 1206.68   1 
  -1   7 -17 15399.2 2381.21   2 
   1   7  17 14537.4 1937.38   1 
  -1   7 -18 432.357 1579.78   2 
  -1   8  17 5484.32 1546.87   1 
   1   8 -17 9164.92 2220.63   2 
   1   8 -16 8497.10 1901.36   2 
  -1   8  16 2138.18 1085.13   1 
  -1   8  15 2287.79 1268.24   1 
   1   8 -15 262.164 1296.87   2 
  -1   8  14 3001.20 1426.57   1 
   1   8 -14 337.820 1301.08   2 
  -1   8  13 4428.86 1440.72   1 
   1   8 -13 3457.69 1305.17   2 
   1   8 -12 496.856 1397.53   2 
  -1   8  12 709.554 896.797   1 
  -1   8  11-224.278 1031.12   1 
   1   8 -11 312.574 1138.62   2 
  -1   8  10 61.8678 871.858   1 
   1   8 -10-1158.11 1196.12   2 
   1   8  -9 10522.7 1678.50   2 
  -1   8   9 12235.9 1531.76   1 
   1   8  -8 6749.59 1490.24   2 
  -1   8   8 7127.28 1259.56   1 
  -1   8   7 12453.4 1475.11   1 
   1   8  -7 13602.1 1798.77   2 
   1   8  -6 9946.42 1660.75   2 
  -1   8   6 9967.31 1363.95   1 
  -1   8   5 934.222 808.929   1 
   1   8  -5 3242.29 1173.71   2 
  -1   8   4 2243.74 1011.45   1 
   1   8  -4-2134.34 1403.65   1 
   1   8  -3 65950.4 2983.51   1 
  -1   8   3 62794.0 2682.97   1 
   1   8  -2 14780.8 1541.36   1 
  -1   8   2 15456.1 1472.58   1 
  -1   8   1 15318.8 1496.41   1 
   1   8  -1 14094.5 1468.47   1 
  -1   8   0 9845.59 1214.65   1 
   1   8   0 11273.4 1258.89   1 
  -1   8  -1 17208.6 1657.75   1 
   1   8   1 17293.1 1564.70   1 
   1   8   2 118985. 3578.29   1 
  -1   8  -2 114887. 3897.84   1 
   1   8   3 25880.7 1784.11   1 
  -1   8  -3 23926.8 1951.30   1 
  -1   8  -4 2329.18 1166.09   1 
   1   8   4 4097.81 963.301   1 
   1   8   5 22383.6 1709.73   1 
  -1   8  -5 24307.1 2280.18   2 
   1   8   6 1007.05 822.538   1 
  -1   8  -6 2583.29 1152.60   2 
   1   8   7 11598.1 1421.16   1 
  -1   8  -7 13638.5 1896.46   2 
   1   8   8 37429.5 2209.65   1 
  -1   8  -8 37145.5 2826.46   2 
  -1   8  -9 9503.74 1577.89   2 
   1   8   9 11024.1 1423.62   1 
   1   8  10 3281.68 1139.08   1 
  -1   8 -10 2565.29 1246.49   2 
   1   8  11 1678.95 996.648   1 
  -1   8 -11 1479.95 1149.56   2 
   1   8  12 22281.4 1991.79   1 
  -1   8 -12 22902.8 2540.22   2 
   1   8  13 5072.67 1406.45   1 
  -1   8 -13 4730.30 1444.71   2 
  -1   8 -14 23057.1 2589.76   2 
   1   8  14 19940.0 2083.04   1 
  -1   8 -15 2728.14 1394.76   2 
   1   8  15 4688.06 1516.94   1 
  -1   8 -16-96.7868 1426.38   2 
   1   8  16-266.601 1218.09   1 
   1   8  17 2080.38 1064.77   1 
  -1   9  16 139.378 1120.30   1 
   1   9 -16 2450.20 1647.83   2 
  -1   9  15 1353.53 1258.51   1 
   1   9 -15 13.7509 1480.69   2 
  -1   9  14 1331.61 1264.50   1 
   1   9 -14 605.259 1485.84   2 
   1   9 -13 1313.50 1352.96   2 
  -1   9  13 2001.75 1273.12   1 
   1   9 -12 309.570 1316.38   2 
  -1   9  12 732.264 951.005   1 
   1   9 -11 15396.2 2084.72   2 
  -1   9  11 15856.1 1801.39   1 
  -1   9  10 10736.4 1615.46   1 
   1   9 -10 15500.6 2207.54   2 
   1   9  -9-1032.62 1196.89   2 
  -1   9   9 242.703 928.932   1 
  -1   9   8 4481.24 1125.25   1 
   1   9  -8 3729.93 1500.39   2 
  -1   9   7 3832.41 1164.38   1 
   1   9  -7 4873.30 1427.46   2 
   1   9  -6 51214.8 3147.82   2 
  -1   9   6 49568.8 2635.37   1 
   1   9  -5 38266.1 2649.05   1 
  -1   9   5 35505.8 2301.18   1 
   1   9  -4 9184.37 1422.19   1 
  -1   9   4 12263.7 1553.37   1 
   1   9  -3-564.007 1127.66   1 
  -1   9   3 1636.19 953.709   1 
   1   9  -2 18452.2 1851.95   1 
  -1   9   2 15092.6 1580.02   1 
   1   9  -1 32288.8 2195.72   1 
  -1   9   1 32165.3 2177.93   1 
  -1   9   0 12531.8 1556.50   1 
   1   9   0 9875.43 1354.29   1 
   1   9   1 30768.6 2024.77   1 
  -1   9  -1 33023.7 2294.68   1 
  -1   9  -2-143.764 1102.90   1 
   1   9   2 703.482 901.126   1 
  -1   9  -3 2959.21 1135.53   1 
   1   9   3 5870.27 1222.12   1 
   1   9   4 68375.4 2975.99   1 
  -1   9  -4 69315.5 3518.33   1 
  -1   9  -5-1297.04 1317.46   1 
   1   9   5-882.170 959.448   1 
  -1   9  -6 27160.2 2467.76   2 
   1   9   6 24239.6 1936.22   1 
   1   9   7 6579.19 1352.89   1 
  -1   9  -7 7976.40 1778.86   2 
   1   9   8 316.986 983.042   1 
  -1   9  -8 914.873 1073.15   2 
   1   9   9 9580.89 1435.09   1 
  -1   9  -9 8644.04 1876.50   2 
   1   9  10 5333.10 1379.49   1 
  -1   9 -10 7832.58 1897.13   2 
  -1   9 -11-612.754 1389.09   2 
   1   9  11-860.906 883.873   1 
  -1   9 -12 12329.4 1981.79   2 
   1   9  12 10058.5 1538.72   1 
   1   9  13 8400.18 1638.59   1 
  -1   9 -13 7419.44 1918.58   2 
  -1   9 -14 2382.16 1672.16   2 
   1   9  14 3709.65 1402.09   1 
   1   9  15 10020.2 1822.46   1 
  -1   9 -15 12170.6 2319.08   2 
   1   9  16 1441.12 1213.02   1 
   1  10 -14 9144.25 1959.54   2 
  -1  10  14 7395.85 1766.41   1 
  -1  10  13 1541.80 1331.33   1 
   1  10 -13 1989.94 1423.84   2 
   1  10 -12 1335.60 1450.36   2 
  -1  10  12 1776.73 1290.42   1 
  -1  10  11 9594.34 1696.41   1 
   1  10 -11 11397.4 2059.45   2 
  -1  10  10 15458.3 1843.30   1 
   1  10 -10 19191.4 2404.84   2 
  -1  10   9 29046.0 2344.50   1 
   1  10  -9 28415.9 2842.32   2 
  -1  10   8 16470.7 1837.99   1 
   1  10  -8 14908.0 2110.17   2 
  -1  10   7 11966.5 1625.67   1 
   1  10  -7 16306.0 2107.30   2 
   1  10  -6 1461.57 1414.67   1 
  -1  10   6 1806.27 930.040   1 
   1  10  -5 2409.21 1307.20   1 
  -1  10   5 1847.20 1096.74   1 
  -1  10   4 25088.0 2152.43   1 
   1  10  -4 18500.7 2112.57   1 
   1  10  -3 1725.89 1097.01   1 
  -1  10   3 3008.08 1275.97   1 
   1  10  -2 6466.70 1290.73   1 
  -1  10   2 5428.04 1114.80   1 
  -1  10   1 4104.61 1164.90   1 
   1  10  -1 3780.23 1122.74   1 
  -1  10   0 320.384 1138.86   1 
   1  10   0-1264.54 1197.87   1 
   1  10   1 2538.99 1147.79   1 
  -1  10  -1 43.8110 1259.34   1 
  -1  10  -2 2512.08 1151.41   1 
   1  10   2 2183.24 1083.43   1 
  -1  10  -3 1654.95 1157.52   1 
   1  10   3 1558.23 1161.27   1 
  -1  10  -4 11247.2 1797.50   1 
   1  10   4 12494.1 1591.90   1 
   1  10   5 3400.45 937.042   1 
  -1  10  -5 2442.41 1301.47   1 
  -1  10  -6 14183.7 1887.22   1 
   1  10   6 17010.4 1751.52   1 
  -1  10  -7 4671.00 1416.33   1 
   1  10   7 6588.03 1384.38   1 
  -1  10  -7 7981.42 1860.70   2 
  -1  10  -8 2312.99 1280.16   2 
   1  10   8 764.084 1010.66   1 
  -1  10  -9 1545.72 1362.19   2 
   1  10   9 3531.98 1306.90   1 
  -1  10 -10 5760.21 1545.44   2 
   1  10  10 3927.49 1228.15   1 
  -1  10 -11 2627.19 1460.59   2 
   1  10  11 807.322 1135.78   1 
   1  10  12 2030.20 1276.75   1 
  -1  10 -12 2676.65 1725.93   2 
   1  10  13 844.549 1158.77   1 
  -1  10 -13 2680.26 1498.86   2 
  -1  10 -14-1212.91 1539.78   2 
   1  10  14 997.991 1141.75   1 
  -1  11  12 7100.88 1698.79   1 
   1  11 -12 5218.06 1777.53   2 
  -1  11  11 3628.37 1577.22   1 
   1  11 -11 1244.10 1513.72   2 
   1  11 -10 5537.31 1869.67   2 
  -1  11  10 3441.78 1460.93   1 
  -1  11   9 13236.8 1795.44   1 
   1  11  -9 16661.3 2381.78   2 
   1  11  -8-1320.52 1589.01   1 
  -1  11   8 3200.88 1278.89   1 
  -1  11   7-436.989 1205.27   1 
   1  11  -7-1741.50 1613.22   1 
  -1  11   6-1100.92 1071.61   1 
   1  11  -6 341.455 1200.89   1 
   1  11  -5 3622.34 1414.75   1 
  -1  11   5 1535.85 1147.91   1 
  -1  11   4 2194.44 1145.64   1 
   1  11  -4 727.909 1355.92   1 
   1  11  -3 8555.19 1778.99   1 
  -1  11   3 9807.74 1711.46   1 
   1  11  -2 16403.0 1883.81   1 
  -1  11   2 15785.7 1836.31   1 
   1  11  -1-1505.82 1198.30   1 
  -1  11   1-731.441 1229.67   1 
  -1  11   0 1035.79 1199.87   1 
   1  11   0 3337.55 1342.74   1 
  -1  11  -1 15232.9 1838.18   1 
   1  11   1 16680.4 1844.44   1 
  -1  11  -2 16774.3 1971.31   1 
   1  11   2 17824.1 1930.98   1 
   1  11   3 39485.1 2633.83   1 
  -1  11  -3 39964.2 2981.78   1 
  -1  11  -4 8695.30 1798.69   1 
   1  11   4 9464.46 1706.24   1 
   1  11   5 23571.5 2159.47   1 
  -1  11  -5 19889.8 2372.65   1 
  -1  11  -6 8256.26 1906.67   1 
   1  11   6 6585.13 1496.30   1 
  -1  11  -7-824.128 1593.93   1 
   1  11   7 2210.71 1281.25   1 
   1  11   8 8728.74 1642.59   1 
  -1  11  -8 2601.48 1642.67   1 
  -1  11  -9 1806.06 1476.17   2 
   1  11   9 838.654 1103.16   1 
  -1  11 -10-92.4509 1453.99   2 
   1  11  10 1010.27 1298.84   1 
  -1  11 -11 6205.18 1713.06   2 
   1  11  11 8305.79 1693.86   1 
   1  11  12 3007.94 1383.78   1 
  -1  11 -12 3898.04 1862.02   2 
  -1  12  10 5463.56 1461.05   1 
   1  12 -10 3055.67 1746.53   1 
   1  12  -9 338.863 1623.33   1 
  -1  12   9 3058.38 1302.58   1 
   1  12  -8 9923.21 1972.05   1 
  -1  12   8 11065.0 1801.64   1 
  -1  12   7 206.754 1252.61   1 
   1  12  -7-438.672 1336.25   1 
  -1  12   6 1320.90 1283.28   1 
   1  12  -6 4993.23 1932.87   1 
  -1  12   5 4742.50 1301.65   1 
   1  12  -5 6117.43 1689.96   1 
  -1  12   4 2267.37 1260.34   1 
   1  12  -4 377.336 1458.29   1 
   1  12  -3-175.025 1596.80   1 
  -1  12   3 1017.33 1304.30   1 
  -1  12   2 3569.81 1523.53   1 
   1  12  -2 403.470 1379.04   1 
   1  12  -1 9622.98 1820.59   1 
  -1  12   1 10534.1 1873.41   1 
  -1  12   0 1384.71 1190.31   1 
   1  12   0-338.426 1369.62   1 
  -1  12  -1 2974.23 1489.92   1 
   1  12   1 5626.89 1656.08   1 
  -1  12  -2-1513.22 1344.92   1 
   1  12   2 1514.89 1134.06   1 
  -1  12  -3-284.899 1641.56   1 
   1  12   3 3717.68 1297.79   1 
   1  12   4 8091.51 1733.05   1 
  -1  12  -4 6968.90 1891.68   1 
  -1  12  -5 10742.4 1955.02   1 
   1  12   5 10742.7 1767.78   1 
   1  12   6 2844.83 1200.56   1 
  -1  12  -6 2158.91 1691.32   1 
  -1  12  -7-2169.92 1818.66   1 
   1  12   7 610.937 1231.84   1 
  -1  12  -8 5726.54 1647.85   1 
   1  12   8 7138.29 1573.79   1 
   1  12   9 6375.45 1613.48   1 
  -1  12  -9 6162.83 1733.85   1 
   1  12  10 6823.43 1519.40   1 
  -1  13   6 10926.4 1723.06   1 
   1  13  -6 16857.1 2575.91   1 
   1  13  -5 2195.98 1532.22   1 
  -1  13   5-193.316 1219.74   1 
  -1  13   4 2895.37 1373.37   1 
   1  13  -4-1235.29 1801.01   1 
   1  13  -3 2740.80 1279.35   1 
  -1  13   3 5373.36 1566.83   1 
   1  13  -2 1031.05 1511.27   1 
  -1  13   2 3525.23 1324.18   1 
   1  13  -1 6064.03 1778.40   1 
  -1  13   1 6536.94 1549.51   1 
   1  13   0 1982.89 1525.27   1 
  -1  13   0 390.842 1179.92   1 
   1  13   1 4603.28 1580.72   1 
  -1  13  -1 5338.58 1797.38   1 
  -1  13  -2 2084.02 1561.96   1 
   1  13   2 5755.05 1779.36   1 
  -1  13  -3-1505.54 1437.94   1 
   1  13   3 2578.13 1581.16   1 
   1  13   4 19435.5 2295.93   1 
  -1  13  -4 14069.6 2321.40   1 
   1  13   5 4006.17 1521.67   1 
  -1  13  -5 4809.76 1651.21   1 
  -1  13  -6 15894.1 2463.29   1 
   1  13   6 15516.9 2164.62   1 
   1  13   7 4817.41 1617.06   1 
   2   0 -21-1050.85 1493.76   2 
   2   0 -20 20796.9 2483.60   2 
   2   0 -19 1783.11 1317.43   2 
   2   0 -18 51224.3 3370.04   2 
   2   0 -17 1848.34 1314.35   2 
   2   0 -16 96595.8 4113.41   2 
   2   0 -15 850.064 1051.38   2 
   2   0 -14 15409.1 1801.14   2 
   2   0 -13 2606.62 1110.60   2 
   2   0 -12 216067. 5027.72   2 
   2   0 -11 2189.30 984.924   2 
   2   0 -10 194620. 4256.19   2 
   2   0  -9-225.168 629.802   2 
   2   0  -9-671.204 652.092   1 
   2   0  -9 21.8873 146.224   3 
   2   0  -8 19628.6 1245.68   1 
   2   0  -8 17743.9 1226.75   2 
   2   0  -8 19283.9 562.080   3 
   2   0  -7-378.967 528.016   1 
   2   0  -7 267.602 507.900   2 
   2   0  -7 9.80703 193.900   3 
   2   0  -6 8447.43 716.826   1 
   2   0  -6 8351.68 781.360   2 
   2   0  -6 8675.10 438.513   3 
   2   0  -5 478.100 369.951   2 
   2   0  -5-137.227 389.514   1 
   2   0  -4 353864. 3488.15   1 
   2   0  -4 332282. 3365.83   2 
   2   0  -3-118.677 187.759   1 
   2   0  -2 3307.80 290.045   3 
   2   0  -2 3424.29 273.404   1 
   2   0  -1 62.6860 101.018   3 
   2   0   0 108.712 135.881   3 
   2   0   1 350.425 186.119   3 
  -2   0  -1 522.455 195.889   3 
  -2   0  -2 49292.9 1051.99   3 
  -2   0  -2 50459.8 1084.74   2 
   2   0   2 47115.8 1046.54   3 
  -2   0  -3 564.664 328.932   2 
   2   0   3 502.601 232.231   3 
  -2   0  -3-32.4706 188.453   3 
   2   0   3 614.507 265.076   2 
   2   0   4 81640.3 1758.87   2 
   2   0   4 79256.1 1399.07   3 
  -2   0  -4 81416.5 1804.89   2 
  -2   0  -4 75543.7 1325.23   3 
   2   0   5 13.3665 249.697   3 
   2   0   5 113.239 378.162   2 
  -2   0  -5-184.260 207.382   3 
  -2   0  -6 252338. 3849.01   2 
   2   0   6 245210. 2498.67   3 
  -2   0  -6 258997. 3777.88   1 
  -2   0  -6 249997. 2434.31   3 
   2   0   6 259197. 3795.03   2 
  -2   0  -7-98.5037 430.885   1 
  -2   0  -7-18.2541 206.960   3 
   2   0   7-161.938 266.039   3 
   2   0   8 255568. 2606.01   3 
  -2   0  -8 260033. 4524.42   2 
  -2   0  -9 1082.35 790.730   2 
   2   0   9 90.0377 238.000   3 
  -2   0 -10 42353.9 2147.66   2 
   2   0  10 42747.4 993.098   3 
  -2   0 -11 1330.08 931.242   2 
  -2   0 -12 110813. 3708.47   2 
  -2   0 -13 79.4800 892.469   2 
  -2   0 -14 62587.7 3141.34   2 
  -2   0 -15 49.5776 1041.99   2 
  -2   0 -16 11862.1 1798.97   2 
  -2   0 -17 2429.05 1398.25   2 
  -2   0 -18 1462.95 1300.50   2 
  -2   0 -19-329.699 1142.39   2 
  -2   0 -20 10068.0 1847.08   2 
  -2   0 -21-1744.26 1708.12   2 
   2   1 -21 4473.28 1571.17   2 
   2  -1 -21 6005.89 1782.54   2 
   2   1 -20 2152.77 1572.01   2 
   2  -1 -20 3917.37 1409.49   2 
   2  -1 -19 3756.37 1559.60   2 
   2   1 -19 2018.82 1499.53   2 
   2  -1 -18 9177.41 1652.49   2 
   2   1 -18 5887.90 1660.43   2 
   2  -1 -17 4475.93 1481.83   2 
   2   1 -17-676.697 1303.56   2 
   2   1 -16 865.792 1150.43   2 
   2  -1 -16 3243.78 1363.73   2 
   2  -1 -15 15473.2 1726.35   2 
   2   1 -15 14166.5 1848.29   2 
   2  -1 -14 3080.76 1111.19   2 
   2   1 -14 3977.32 1219.44   2 
   2  -1 -13 13055.0 455.683   3 
   2  -1 -13 13951.3 441.306   3 
   2   1 -13 13033.5 1647.31   2 
   2  -1 -12 22658.0 1747.11   2 
   2   1 -12 25841.7 1953.45   2 
   2  -1 -12 25980.2 716.771   3 
   2  -1 -11-25.5610 696.989   2 
   2  -1 -11 532.245 208.486   3 
   2  -1 -10 1908.71 784.493   2 
   2   1 -10 889.068 843.065   2 
   2  -1  -9 228814. 4217.43   1 
   2  -1  -9 231107. 4180.10   2 
   2   1  -9 233295. 4636.14   2 
   2  -1  -8 5898.64 806.220   1 
   2   1  -8 5406.06 870.178   2 
  -2  -1   8 4487.24 800.308   2 
  -2  -1   7 434945. 5558.97   2 
   2   1  -7 447261. 2342.54   3 
  -2   1   7 430429. 5056.23   1 
   2  -1  -7 430863. 5018.89   1 
   2   1  -7 437213. 5645.90   2 
   2  -1  -6 160682. 2813.03   1 
   2   1  -6 163348. 3246.03   2 
   2   1  -6 159526. 1531.26   3 
  -2   1   6 161138. 2816.32   1 
  -2  -1   6 164049. 3173.52   2 
  -2  -1   5 789375. 4043.24   3 
   2   1  -5 769869. 6475.15   2 
  -2   1   5 796634. 5724.74   1 
   2   1  -5 804919. 3593.82   3 
  -2  -1   5 779835. 6372.18   2 
   2  -1  -5 779833. 5626.61   1 
  -2   1   4 50665.9 1326.49   1 
   2  -1  -4 47958.4 1276.10   1 
   2   1  -4 50112.4 979.782   3 
   2   1  -4 51471.5 1563.87   2 
  -2  -1   4 49484.1 1076.88   3 
  -2  -1   4 48956.8 1541.45   2 
   2  -1  -3 710733. 4268.42   1 
   2   1  -3 690775. 5035.42   2 
  -2  -1   3 676535. 4986.94   2 
  -2   1   3 749688. 4390.34   1 
   2   1  -3 745060. 3794.34   3 
  -2  -1   3 680084. 3896.07   3 
  -2  -1   2 182496. 2285.01   2 
  -2   1   2 191069. 1927.17   1 
   2   1  -2 108197. 1508.10   3 
  -2  -1   2 184166. 2051.79   3 
   2   1  -2 185910. 2309.30   2 
   2  -1  -2 105160. 1458.41   1 
  -2  -1   1 208182. 2121.90   2 
  -2  -1   1 199525. 2177.82   3 
   2   1  -1 164753. 1745.84   2 
  -2   1   1 210870. 1784.12   1 
  -2   1   0 70345.0 1011.52   1 
   2   1   0 2587.92 297.053   3 
   2  -1   0-77.5890 87.6151   2 
  -2  -1   0 69096.9 1303.83   3 
   2  -1   0 727.191 158.878   1 
  -2  -1  -1 15515.2 441.058   1 
  -2   1  -1 18067.0 693.624   2 
   2   1   1 17749.9 440.616   1 
  -2  -1  -1 17244.3 685.032   3 
   2   1   1 15360.4 643.300   3 
  -2  -1  -2 15023.5 642.392   3 
   2   1   2 15590.4 677.211   3 
  -2  -1  -2 15112.4 515.856   1 
  -2   1  -2 15246.9 843.628   2 
   2  -1   2 15157.0 817.310   2 
   2   1   2 15163.8 521.567   1 
  -2  -1  -3 77213.3 1454.70   3 
  -2  -1  -3 75167.4 1354.17   1 
  -2   1  -3 76743.7 1990.00   2 
   2   1   3 77526.0 1500.80   3 
   2  -1   3 76012.6 1950.85   2 
   2   1   3 76736.4 1351.54   1 
   2   1   4 45561.3 1201.02   3 
   2  -1   4 48701.8 1672.20   2 
  -2  -1  -4 49592.1 1278.66   1 
  -2  -1  -4 46170.5 1145.82   3 
  -2   1  -4 48382.3 1736.76   2 
   2   1   4 48668.0 1238.74   1 
  -2  -1  -5 55932.6 1539.46   2 
   2  -1   5 60195.7 1981.36   2 
  -2  -1  -5 55727.1 1532.52   1 
  -2  -1  -5 56236.1 1285.72   3 
   2   1   5 56476.8 1530.43   1 
   2   1   5 56732.0 1386.93   3 
  -2   1  -5 59060.3 2022.34   2 
   2  -1   5 57857.9 1221.88   3 
   2   1   6 248765. 2872.76   3 
  -2  -1  -6 249163. 3530.88   1 
  -2  -1  -6 244300. 3498.43   2 
   2  -1   6 246962. 4190.31   2 
   2  -1   6 253174. 2538.66   3 
  -2  -1  -6 248851. 2708.63   3 
   2  -1   7 43511.2 1053.75   3 
  -2   1  -7 43088.8 1962.19   2 
   2   1   7 41790.0 1216.55   3 
  -2  -1  -7 47484.3 1694.17   2 
   2  -1   7 46499.4 1944.11   2 
  -2  -1  -7 43292.3 1166.12   3 
  -2  -1  -7 44414.8 1660.18   1 
   2   1   8 85963.8 1754.14   3 
  -2   1  -8 91334.8 2929.95   2 
   2  -1   8 89862.8 2829.72   2 
  -2  -1  -8 84840.9 2457.92   2 
  -2  -1  -8 88016.4 2510.31   1 
   2  -1   8 91339.8 1484.30   3 
  -2  -1  -8 87669.5 1623.74   3 
   2   1   9 42571.3 1226.71   3 
   2  -1   9 42610.3 2102.54   2 
  -2  -1  -9 45683.0 1921.48   2 
  -2  -1  -9 44835.9 1926.68   1 
  -2  -1  -9 42113.4 1149.43   3 
   2  -1   9 41631.5 970.882   3 
  -2   1  -9 43357.3 2181.17   2 
  -2   1 -10 9829.69 1249.70   2 
  -2  -1 -10 10904.6 1161.54   2 
  -2  -1 -10 10751.8 640.813   3 
   2  -1  10 11647.4 450.418   3 
  -2  -1 -11 60512.0 2524.91   2 
  -2   1 -11 58638.7 2752.46   2 
  -2  -1 -11 58067.1 1356.22   3 
  -2  -1 -12 14048.8 1477.65   2 
  -2  -1 -12 14768.2 669.898   3 
  -2   1 -12 14981.4 1636.11   2 
  -2  -1 -13 88835.0 3406.49   2 
  -2   1 -13 88698.5 3668.33   2 
  -2   1 -14 13585.7 1737.15   2 
  -2  -1 -14 19321.7 1907.57   2 
  -2  -1 -15 60834.3 3135.85   2 
  -2   1 -15 62219.7 3368.93   2 
  -2   1 -16 5414.03 1473.08   2 
  -2  -1 -16 7422.24 1532.67   2 
  -2   1 -17 8927.21 1715.92   2 
  -2  -1 -17 13511.3 1933.30   2 
  -2  -1 -18 12552.2 1809.66   2 
  -2   1 -18 9787.52 1867.54   2 
  -2  -1 -19 1832.93 1416.91   2 
  -2   1 -19 466.367 1414.04   2 
  -2   1 -20-2478.93 1696.90   2 
  -2  -1 -20 1496.90 1254.43   2 
  -2  -1 -21-496.415 1459.61   2 
   2  -2 -20 30995.5 2856.86   2 
   2   2 -20 25996.9 2763.51   2 
   2   2 -19-1190.23 1363.84   2 
   2  -2 -19 4154.06 1755.19   2 
   2   2 -18 31996.2 2849.86   2 
   2  -2 -18 32639.2 2667.96   2 
   2  -2 -17 205.868 1120.03   2 
   2   2 -17-172.918 1299.10   2 
   2  -2 -16-701.449 1013.78   2 
   2   2 -16 1118.56 937.851   2 
   2   2 -15 702.635 1213.66   2 
   2  -2 -15 1888.86 1013.99   2 
   2   2 -14 10989.6 1547.40   2 
   2  -2 -14 13437.0 1571.01   2 
   2  -2 -14 13050.9 681.220   3 
   2  -2 -13 8280.79 598.888   3 
   2   2 -13 7171.56 1317.62   2 
   2  -2 -13 9441.62 1331.61   2 
   2   2 -12 1096.68 958.803   2 
   2  -2 -12 2114.13 924.275   2 
   2  -2 -12 1757.70 383.382   3 
   2  -2 -11 4319.62 478.111   3 
   2   2 -11 4916.88 1101.00   2 
  -2   2  10 162781. 3762.70   1 
   2   2 -10 164422. 4501.15   2 
   2  -2  -9 9938.62 1007.06   1 
  -2  -2   9 11324.6 1234.24   2 
   2   2  -9 9278.54 1140.68   2 
  -2   2   9 9874.65 1051.87   1 
   2   2  -8 449949. 6667.29   2 
  -2  -2   8 448426. 6515.96   2 
  -2   2   8 434445. 5426.01   1 
   2  -2  -8 434133. 5403.60   1 
  -2  -2   8 421311. 3189.13   3 
   2   2  -7 3509.14 743.951   2 
   2  -2  -7 3649.02 588.987   1 
  -2  -2   7 4147.24 843.614   2 
  -2  -2   7 4436.67 397.237   3 
   2   2  -7 4372.21 349.136   3 
  -2   2   7 3497.89 712.969   1 
   2   2  -6 47223.9 1999.75   2 
   2   2  -6 45648.0 1058.29   3 
  -2  -2   6 49338.5 1191.41   3 
   2  -2  -6 47987.4 1595.97   1 
  -2   2   6 49210.6 1641.03   1 
  -2  -2   5 9097.00 920.327   2 
   2   2  -5 9339.22 519.598   3 
   2  -2  -5 8350.66 661.421   1 
  -2   2   5 8810.89 777.447   1 
  -2  -2   5 9593.65 581.371   3 
   2   2  -5 8090.44 894.207   2 
  -2  -2   4 517914. 5848.62   2 
  -2   2   4 549243. 4591.69   1 
   2  -2  -4 535401. 4505.14   1 
   2   2  -4 556695. 3773.15   3 
   2   2  -4 502374. 5737.86   2 
  -2  -2   4 544143. 4009.71   3 
   2  -2  -3 64994.4 1461.22   1 
   2   2  -3 66129.0 1943.69   2 
  -2   2   3 63106.1 1494.23   1 
   2   2  -3 68397.2 1378.44   3 
  -2  -2   3 63156.4 1431.18   3 
  -2  -2   3 60752.9 1926.15   2 
  -2  -2   2 406831. 4402.35   2 
   2   2  -2 409657. 3440.84   3 
   2   2  -2 400791. 4035.53   2 
  -2   2   2 407783. 3401.15   1 
   2  -2  -2 407245. 3393.22   1 
   2   2  -1 5324.76 499.142   3 
  -2  -2   1 4539.36 463.009   3 
   2   2  -1 6525.67 464.249   2 
   2  -2  -1 4710.69 409.658   1 
  -2  -2   1 4844.03 422.919   2 
  -2   2   1 5505.01 463.285   1 
  -2  -2   0 118292. 1994.61   3 
   2  -2   0 125763. 1853.56   1 
   2   2   0 119378. 1639.61   1 
  -2  -2   0 119114. 1598.17   2 
   2  -2   0 117840. 1851.61   2 
   2   2   0 119123. 2006.54   3 
  -2   2   0 122484. 1850.70   1 
   2   2   1 560.251 307.797   3 
  -2  -2  -1 684.196 306.528   3 
   2   2   1 901.836 245.824   1 
   2  -2   1 568.215 247.008   2 
  -2   2  -1 616.150 313.953   2 
  -2  -2  -1 728.882 218.258   1 
  -2   2  -2 117971. 2401.63   2 
  -2  -2  -2 114853. 2004.57   3 
  -2  -2  -2 118808. 1719.94   1 
   2  -2   2 120285. 2369.34   2 
   2   2   2 117596. 1688.52   1 
   2   2   2 115963. 2088.67   3 
  -2  -2  -3 15981.6 716.019   1 
  -2  -2  -3 15664.3 795.327   3 
   2  -2   3 15046.4 1058.95   2 
   2   2   3 15359.8 820.679   3 
  -2   2  -3 16768.7 1135.77   2 
   2   2   3 15614.1 714.659   1 
   2  -2   4 2932.63 599.750   2 
  -2  -2  -4 1945.75 380.375   3 
  -2  -2  -4 2290.64 386.431   1 
   2   2   4 1949.16 414.313   1 
   2   2   4 2099.55 476.313   3 
  -2   2  -4 1311.90 630.209   2 
   2   2   5 2618.25 507.169   1 
   2   2   5 2414.37 486.943   3 
   2  -2   5 2246.94 624.106   2 
  -2  -2  -5 2856.87 416.578   3 
  -2  -2  -5 2734.77 442.722   1 
  -2   2  -5 2236.24 739.543   2 
  -2  -2  -6 69304.6 1902.29   1 
  -2   2  -6 72954.9 2657.57   2 
  -2  -2  -6 71954.0 1680.93   3 
   2   2   6 69099.9 1786.93   3 
   2  -2   6 70036.6 2557.56   2 
   2   2   6 68636.6 1906.57   1 
   2  -2   7 3760.45 857.775   2 
  -2  -2  -7 3571.96 464.040   3 
   2   2   7 3521.76 537.553   3 
  -2  -2  -7 3001.78 530.686   1 
  -2   2  -7 3658.65 826.999   2 
   2   2   7 3494.35 638.341   1 
  -2  -2  -8 345074. 4821.97   1 
  -2   2  -8 338125. 6135.94   2 
  -2  -2  -8 336784. 3719.13   3 
   2   2   8 339046. 4758.05   1 
   2  -2   9 9443.65 1160.40   2 
   2  -2   9 11213.8 611.151   3 
  -2  -2  -9 10554.5 1106.82   2 
  -2   2  -9 8950.00 1150.82   2 
  -2  -2  -9 11356.2 742.809   3 
  -2  -2  -9 10936.0 1016.94   1 
  -2   2 -10 388300. 7087.27   2 
  -2  -2 -10 370278. 4034.49   3 
   2  -2  10 385760. 3013.19   3 
  -2  -2 -10 390136. 5735.73   2 
  -2  -2 -11 2030.44 406.337   3 
  -2  -2 -11 2842.03 902.280   2 
  -2  -2 -12 44458.8 2264.10   2 
  -2   2 -12 43460.5 2656.54   2 
  -2  -2 -12 45933.7 1407.14   3 
  -2   2 -13 20647.2 1945.61   2 
  -2  -2 -13 21596.8 1734.57   2 
  -2  -2 -13 21074.6 982.216   3 
  -2  -2 -14 182.229 298.919   3 
  -2  -2 -14-1124.05 959.111   2 
  -2  -2 -15-602.222 1000.82   2 
  -2   2 -15-2722.35 1691.75   2 
  -2  -2 -16 13451.7 1750.83   2 
  -2   2 -16 7142.29 1452.99   2 
  -2   2 -17-1802.38 1648.47   2 
  -2  -2 -17 2603.96 1259.39   2 
  -2  -2 -18 4604.50 1470.81   2 
  -2   2 -18-287.411 1579.60   2 
  -2  -2 -19 10859.7 2014.17   2 
  -2   2 -19 8681.99 1734.12   2 
  -2  -2 -20 910.252 1277.93   2 
  -2   2 -20-3311.51 1938.96   2 
   2  -3 -20-783.440 1272.26   2 
   2   3 -20 733.618 1583.03   2 
   2   3 -19-1967.94 1431.57   2 
   2  -3 -19-518.988 1252.39   2 
   2  -3 -18 1565.30 1320.70   2 
   2   3 -18-2522.83 1853.91   2 
   2   3 -17-181.034 1180.82   2 
   2  -3 -17 2977.86 1269.71   2 
   2  -3 -16 21784.9 2043.16   2 
   2   3 -16 20654.6 2140.69   2 
   2   3 -15 4580.92 1358.75   2 
   2  -3 -15 9748.02 1473.09   2 
   2   3 -14 26097.9 2325.60   2 
   2  -3 -14 32376.7 2205.16   2 
   2  -3 -14 28405.6 1216.06   3 
   2  -3 -13 11194.4 810.879   3 
   2   3 -13 8937.69 1560.13   2 
  -2   3  12 76932.5 2951.29   1 
   2   3 -12 80949.7 3594.41   2 
   2  -3 -12 79123.2 2050.88   3 
   2  -3 -11 973.738 357.646   3 
  -2  -3  11 1180.99 263.112   3 
  -2   3  11 752.482 802.361   1 
   2   3 -10 11032.4 1284.93   2 
  -2   3  10 13429.0 1285.75   1 
  -2  -3  10 14457.8 687.633   3 
  -2   3   9 4460.73 812.260   1 
   2   3  -9 6024.03 1114.80   2 
  -2  -3   9 5120.71 491.113   3 
  -2  -3   8 4915.45 507.061   3 
  -2   3   8 4137.32 815.653   1 
   2  -3  -8 5108.66 752.413   1 
  -2  -3   8 5385.31 1042.90   2 
   2   3  -8 5837.97 1152.96   2 
   2   3  -7 413996. 6748.14   2 
  -2  -3   7 423403. 6913.88   2 
  -2  -3   7 422063. 4009.22   3 
   2  -3  -7 412263. 5167.00   1 
  -2   3   7 416179. 5172.42   1 
   2  -3  -6 73291.0 2090.54   1 
  -2  -3   6 73976.8 1742.75   3 
   2   3  -6 75775.5 2809.56   2 
  -2   3   6 75787.5 2135.85   1 
  -2  -3   6 75903.5 2814.88   2 
  -2  -3   5 387021. 6008.11   2 
  -2   3   5 375385. 4420.38   1 
   2   3  -5 375583. 5766.61   2 
   2   3  -5 384986. 3683.14   3 
   2  -3  -5 371828. 4352.45   1 
  -2  -3   5 378680. 3918.01   3 
  -2   3   4 10052.3 836.054   1 
  -2  -3   4 10722.2 735.045   3 
   2   3  -4 11556.6 1070.74   2 
   2   3  -4 8888.23 672.598   3 
  -2  -3   4 11462.0 1055.34   2 
   2  -3  -4 10780.8 779.216   1 
   2   3  -3 395494. 3998.25   3 
  -2   3   3 395641. 4114.75   1 
   2   3  -3 393449. 5033.29   2 
  -2  -3   3 404938. 4121.63   3 
  -2  -3   3 400739. 5348.58   2 
   2  -3  -3 410453. 4136.26   1 
   2   3  -2 5480.55 636.101   2 
  -2   3   2 5694.76 609.571   1 
  -2  -3   2 5275.71 648.596   2 
  -2  -3   2 5290.87 564.288   3 
   2  -3  -2 4841.60 506.538   1 
   2   3  -2 4522.05 579.801   3 
  -2  -3   1 249115. 3229.49   2 
  -2  -3   1 254371. 3326.57   3 
  -2   3   1 254431. 3170.09   1 
   2  -3  -1 258010. 3159.78   1 
   2   3  -1 251178. 3297.56   3 
   2   3  -1 249600. 3068.44   2 
  -2  -3   0 19660.7 864.257   2 
  -2   3   0 18070.4 926.868   1 
   2  -3   0 19554.0 947.742   2 
  -2  -3   0 16650.3 914.273   3 
   2   3   0 18548.7 856.728   1 
   2   3   0 19266.5 993.526   3 
  -2  -3  -1 727.421 369.801   3 
   2   3   1 631.479 320.338   1 
  -2  -3  -1 722.565 319.073   1 
   2  -3   1 242.159 323.934   2 
  -2   3  -1 1266.44 514.688   2 
   2   3   1 1169.02 449.958   3 
  -2   3  -2 284168. 4047.61   2 
  -2  -3  -2 275815. 3594.95   3 
  -2  -3  -2 282895. 3192.98   1 
   2   3   2 278232. 3672.01   3 
   2   3   2 278902. 3063.74   1 
   2  -3   2 272431. 4000.09   2 
  -2  -3  -3 137428. 2567.35   3 
   2   3   3 132286. 2257.17   1 
   2  -3   3 132238. 3065.70   2 
  -2  -3  -3 134933. 2289.26   1 
   2   3   3 135063. 2636.49   3 
  -2   3  -3 136784. 3151.11   2 
   2   3   4 226970. 3087.82   1 
  -2  -3  -4 229120. 3123.91   1 
   2   3   4 223447. 3437.52   3 
  -2  -3  -4 224824. 3327.27   3 
   2  -3   5 19344.7 1446.92   2 
  -2  -3  -5 17175.6 965.596   1 
  -2  -3  -5 17917.4 985.989   3 
   2   3   5 18371.6 993.750   1 
  -2   3  -5 17532.1 1446.57   2 
   2   3   5 17378.7 1062.69   3 
   2   3   6 7345.54 784.015   1 
  -2   3  -6 7890.58 1143.69   2 
  -2  -3  -6 6574.85 715.077   1 
  -2  -3  -6 6523.10 661.696   3 
   2  -3   6 7235.05 1033.11   2 
  -2   3  -7 4929.78 1057.41   2 
   2  -3   7 5142.76 999.739   2 
  -2  -3  -7 6010.08 709.493   1 
  -2  -3  -7 5517.83 622.115   3 
   2   3   7 5836.42 755.546   1 
   2  -3   8 7406.87 1135.84   2 
   2   3   8 7644.69 915.285   1 
  -2   3  -8 6727.52 1185.32   2 
  -2  -3  -8 6962.54 689.016   3 
  -2  -3  -8 7132.94 839.495   1 
  -2   3  -9 29314.1 2208.66   2 
  -2  -3  -9 28519.3 1266.94   3 
   2   3   9 26990.6 1560.12   1 
   2   3  10 45892.2 2061.22   1 
  -2  -3 -10 43776.2 1578.24   3 
  -2   3 -10 42003.0 2626.23   2 
   2   3  11 143496. 3761.53   1 
  -2  -3 -11 143923. 2824.85   3 
  -2   3 -11 147070. 4887.11   2 
   2  -3  11 144060. 2158.12   3 
  -2  -3 -12 411.179 345.206   3 
   2  -3  12 455.800 227.628   3 
   2  -3  12 450.431 231.301   3 
  -2  -3 -12 1762.41 887.598   2 
  -2   3 -12 1407.60 1038.58   2 
  -2  -3 -13 133774. 2775.17   3 
  -2  -3 -13 139838. 4108.52   2 
  -2  -3 -14 45566.3 1596.41   3 
  -2   3 -14 44724.7 3205.73   2 
  -2  -3 -14 51222.2 2642.21   2 
  -2  -3 -15 11436.6 1652.21   2 
  -2   3 -15 12261.1 2083.94   2 
  -2  -3 -16 9636.34 1582.27   2 
  -2   3 -16 7385.79 1796.63   2 
  -2   3 -17 4013.50 1615.02   2 
  -2  -3 -17 2910.22 1272.13   2 
  -2  -3 -18 2412.62 1295.55   2 
  -2   3 -18 2212.45 1286.24   2 
  -2  -3 -19 3348.81 1470.76   2 
  -2   3 -19 771.252 1451.53   2 
  -2   3 -20-139.620 1272.79   2 
  -2  -3 -20 1455.83 1448.58   2 
   2   4 -20 17159.4 2640.39   2 
   2  -4 -20 13611.2 2150.85   2 
   2  -4 -19 4092.82 1437.07   2 
   2   4 -19 4379.74 1691.59   2 
   2  -4 -18 15415.9 2015.48   2 
   2   4 -18 13301.4 2228.09   2 
   2   4 -17-635.483 1502.95   2 
   2  -4 -17-1126.26 1071.05   2 
   2   4 -16 32052.8 2898.64   2 
   2  -4 -16 32029.2 2355.72   2 
   2   4 -15 4790.66 1522.98   2 
  -2   4  14 3747.85 1019.46   1 
   2  -4 -14 2627.69 580.827   3 
   2   4 -14 3950.05 1520.74   2 
  -2   4  13 11521.5 1540.46   1 
  -2  -4  13 11869.4 529.807   3 
   2  -4 -13 11504.4 983.183   3 
   2   4 -13 11287.4 1763.86   2 
  -2   4  12 101880. 3483.06   1 
   2  -4 -12 105763. 2670.37   3 
   2   4 -12 108791. 4467.30   2 
  -2  -4  12 105277. 1987.35   3 
  -2   4  11 120952. 3611.43   1 
   2  -4 -11 122639. 2841.97   3 
   2   4 -11 123882. 4613.44   2 
  -2  -4  11 119305. 2413.17   3 
  -2   4  10 58256.8 2465.78   1 
   2   4 -10 61211.4 3150.45   2 
  -2  -4  10 58214.4 1716.87   3 
  -2   4   9 28163.3 1656.42   1 
  -2  -4   9 28792.4 1225.62   3 
   2   4  -9 29004.2 2190.16   2 
  -2   4   8 1694.86 724.246   1 
   2   4  -8 1371.66 934.126   2 
  -2  -4   8 1104.36 426.982   3 
  -2  -4   7 2647.73 860.236   2 
   2  -4  -7 2842.77 606.694   1 
  -2   4   7 2609.01 651.019   1 
   2   4  -7 4305.73 1067.58   2 
  -2  -4   7 2564.29 456.302   3 
  -2   4   6 6023.34 789.765   1 
   2  -4  -6 6909.81 767.650   1 
  -2  -4   6 4951.21 622.800   3 
   2   4  -6 6867.41 1084.81   2 
   2  -4  -5 7298.68 763.828   1 
  -2  -4   5 7903.40 719.760   3 
   2   4  -5 7467.12 1081.55   2 
  -2  -4   5 8092.66 1034.49   2 
  -2   4   5 7451.96 806.747   1 
   2   4  -4 16450.7 1272.47   2 
  -2  -4   4 18601.5 1059.52   3 
  -2   4   4 17519.3 1111.22   1 
   2  -4  -4 17304.1 1049.33   1 
  -2  -4   4 18281.9 1401.04   2 
   2   4  -3 411.555 563.599   2 
   2  -4  -3 82.6255 415.184   1 
  -2   4   3 108.511 437.094   1 
  -2  -4   3 749.104 378.945   3 
  -2  -4   3 941.132 563.059   2 
  -2  -4   2 61370.2 1872.46   3 
   2  -4  -2 58978.9 1764.99   1 
   2   4  -2 61471.9 1938.28   2 
  -2   4   2 60405.0 1812.75   1 
  -2  -4   2 62045.1 2015.77   2 
  -2  -4   1 301069. 4150.27   3 
  -2  -4   1 302710. 4020.25   2 
   2   4  -1 301720. 4012.80   1 
  -2   4   1 299708. 3982.13   1 
   2  -4  -1 305085. 3968.42   1 
   2  -4   0 162041. 2986.96   2 
  -2   4   0 163297. 2997.90   1 
   2   4   0 161971. 2789.76   1 
  -2  -4   0 165887. 3098.71   3 
  -2  -4   0 160115. 2775.35   2 
  -2  -4  -1 313236. 4298.01   3 
  -2  -4  -1 325551. 3947.74   1 
   2   4   1 310740. 3815.93   1 
  -2   4  -1 323254. 4368.04   1 
   2  -4   1 315954. 4334.61   2 
  -2  -4  -2 29877.9 1349.03   3 
   2   4   2 29033.5 1214.68   1 
   2  -4   2 30267.3 1459.19   2 
  -2  -4  -2 29620.0 1228.37   1 
  -2   4  -2 30835.3 1552.99   2 
   2  -4   3 60738.4 2220.20   2 
  -2   4  -3 62739.6 2287.77   2 
  -2  -4  -3 61713.2 1790.10   1 
   2   4   3 59511.4 1718.97   1 
  -2  -4  -3 60171.7 1920.11   3 
  -2  -4  -4 85326.4 2339.30   3 
   2   4   4 87876.6 2165.88   1 
  -2  -4  -4 90391.4 2204.60   1 
  -2   4  -4 88187.8 2934.42   2 
   2  -4   4 88467.8 2947.06   2 
   2  -4   5 5881.79 933.416   2 
  -2  -4  -5 6538.31 688.011   1 
  -2  -4  -5 5956.55 711.015   3 
   2   4   5 4979.40 717.008   1 
  -2   4  -5 3394.64 888.724   2 
  -2   4  -6 85702.2 3209.44   2 
   2   4   6 90084.3 2376.63   1 
   2  -4   6 90293.1 3330.66   2 
  -2  -4  -6 89977.6 2402.73   1 
  -2  -4  -6 91356.0 2433.38   3 
  -2  -4  -7 30270.4 1452.66   3 
   2  -4   7 31705.5 2141.74   2 
  -2   4  -7 32930.1 2125.38   2 
  -2  -4  -7 30976.2 1516.19   1 
   2   4   7 29474.9 1480.83   1 
  -2   4  -8 105772. 3922.03   2 
   2   4   8 102413. 2828.88   1 
  -2  -4  -8 105596. 2855.01   1 
  -2  -4  -8 107424. 2676.82   3 
  -2  -4  -9 21343.3 1233.26   3 
   2   4   9 21573.7 1463.44   1 
  -2   4  -9 22494.9 2001.38   2 
   2   4  10 43319.0 2112.54   1 
  -2   4 -10 45586.2 2858.19   2 
  -2  -4 -10 46679.4 1824.69   3 
  -2  -4 -11-268.685 481.403   3 
   2   4  11-403.637 789.359   1 
  -2   4 -12 51952.6 3384.20   2 
   2  -4  12 56046.9 1534.41   3 
   2   4  12 52414.6 2488.95   1 
  -2  -4 -12 54358.8 1962.61   3 
   2   4  13 63811.2 2874.87   1 
   2  -4  13 67139.7 1479.59   3 
   2  -4  13 63169.5 1453.20   3 
  -2  -4 -13 60802.5 2096.63   3 
  -2  -4 -14 2736.34 616.832   3 
  -2   4 -14 3685.76 1458.64   2 
  -2  -4 -14 5195.70 1229.06   2 
  -2   4 -15 11521.3 1861.03   2 
  -2  -4 -15 12332.4 1535.99   2 
  -2   4 -16 327.973 1346.57   2 
  -2  -4 -16 3167.28 1292.26   2 
  -2  -4 -17 9369.32 1686.20   2 
  -2   4 -17 9156.22 1882.30   2 
  -2  -4 -18 11091.9 1827.65   2 
  -2   4 -18 11976.2 2061.13   2 
  -2  -4 -19 1505.52 1259.99   2 
  -2   4 -19 1669.99 1284.25   2 
  -2  -4 -20 3658.50 1495.84   2 
   2  -5 -19 3614.88 1523.37   2 
   2   5 -19-987.512 1702.64   2 
   2   5 -18 8606.45 2092.29   2 
   2  -5 -18 10853.7 1726.66   2 
   2  -5 -17 1376.87 1253.08   2 
   2   5 -17-548.694 1653.45   2 
   2   5 -16 28918.7 2957.28   2 
  -2   5  16 28837.6 2408.45   1 
   2   5 -15 13955.0 2076.06   2 
  -2   5  15 11774.2 1643.63   1 
  -2   5  14 35160.7 2332.43   1 
   2   5 -14 41386.8 3170.23   2 
   2  -5 -13 14003.0 1156.05   3 
  -2   5  13 16259.2 1584.69   1 
   2   5 -13 14959.5 1943.43   2 
   2  -5 -12 47163.5 2003.75   3 
   2   5 -12 49148.9 3169.41   2 
  -2  -5  12 48874.9 1758.27   3 
  -2   5  12 49897.2 2542.15   1 
  -2   5  11 15638.7 1576.01   1 
   2  -5 -11 14083.6 1128.58   3 
  -2  -5  11 15713.1 1071.21   3 
   2   5 -11 15420.2 1935.24   2 
   2   5 -10 24353.8 2204.97   2 
  -2  -5  10 23565.4 1301.95   3 
  -2   5  10 22388.8 1658.93   1 
  -2   5   9 275709. 5137.96   1 
  -2  -5   9 279503. 4285.02   3 
   2   5  -9 280806. 6515.28   2 
   2   5  -8 1169.85 1029.77   2 
  -2   5   8 399.293 626.712   1 
  -2  -5   8 1043.79 500.422   3 
   2   5  -7 61848.2 2950.99   2 
  -2   5   7 57423.6 2229.24   1 
  -2  -5   7 55810.0 2022.42   3 
  -2   5   6 44850.6 1914.16   1 
  -2  -5   6 47895.7 2571.58   2 
  -2  -5   6 45813.9 1817.09   3 
   2   5  -6 45025.2 2400.39   2 
   2   5  -5 137940. 3868.77   2 
  -2  -5   5 140771. 3140.64   3 
   2  -5  -5 133176. 3103.00   1 
  -2   5   5 136826. 3169.26   1 
  -2  -5   5 144140. 4159.11   2 
   2  -5  -4 45773.9 1793.06   1 
  -2  -5   4 42666.7 1778.83   3 
  -2  -5   4 45889.6 2261.92   2 
  -2   5   4 40663.7 1797.77   1 
   2   5  -4 45840.7 2164.41   2 
   2   5  -3 314548. 5017.65   2 
  -2  -5   3 310704. 5208.10   2 
   2  -5  -3 320701. 4564.97   1 
  -2   5   3 302995. 4485.57   1 
  -2  -5   3 319593. 4740.72   3 
   2  -5  -2 726.781 438.117   1 
  -2  -5   2 730.513 449.847   3 
  -2  -5   2-652.054 593.735   2 
  -2   5   2 93.6652 516.054   1 
  -2  -5   1 4270.79 726.226   3 
   2  -5  -1 3535.20 614.942   1 
  -2  -5   1 3750.46 604.397   2 
  -2   5   1 3671.43 672.279   1 
   2   5  -1 3665.73 644.339   1 
   2  -5   0 122082. 2899.18   2 
   2   5   0 121496. 2763.92   1 
  -2   5   0 117789. 2871.21   1 
  -2  -5   0 122174. 2768.53   2 
  -2  -5   0 127923. 3034.21   3 
  -2  -5  -1 15338.1 1013.60   1 
  -2  -5  -1 16054.8 1148.61   3 
  -2   5  -1 13204.2 1072.00   1 
   2   5   1 14772.6 1039.14   1 
   2  -5   1 13780.2 1050.84   2 
  -2  -5  -2 76250.8 2380.19   3 
   2   5   2 72240.0 2121.08   1 
  -2  -5  -2 75216.6 2180.95   1 
  -2   5  -2 75499.4 2544.65   2 
  -2   5  -2 69927.9 2441.52   1 
   2  -5   2 71534.0 2444.65   2 
   2  -5   3 23947.5 1577.32   2 
   2   5   3 22133.2 1241.12   1 
  -2  -5  -3 21248.0 1216.42   1 
  -2   5  -3 25181.6 1706.45   2 
  -2  -5  -3 23557.2 1373.35   3 
  -2  -5  -4 161899. 3509.88   3 
  -2  -5  -4 158165. 3254.73   1 
   2  -5   4 163973. 4122.15   2 
   2   5   4 160085. 3191.51   1 
  -2   5  -4 160072. 4140.81   2 
  -2  -5  -5 36579.0 1634.25   1 
  -2  -5  -5 39126.8 1767.66   3 
   2  -5   5 36880.2 2136.79   2 
  -2   5  -5 38561.6 2250.45   2 
   2   5   5 39348.7 1660.50   1 
  -2  -5  -6 283435. 4626.16   1 
  -2   5  -6 283566. 6085.91   2 
   2   5   6 289880. 4545.50   1 
  -2  -5  -6 288789. 4725.92   3 
  -2   5  -7 3068.87 1025.90   2 
  -2  -5  -7 4805.70 748.265   3 
   2   5   7 4457.80 809.591   1 
  -2   5  -8 84571.8 3627.28   2 
   2   5   8 83994.2 2682.46   1 
  -2  -5  -8 84446.1 2629.82   3 
  -2  -5  -9 2203.66 612.943   3 
  -2   5  -9 1459.41 1132.71   2 
   2   5   9 2981.36 900.887   1 
   2   5  10 6458.84 1067.80   1 
  -2  -5 -10 5044.56 791.891   3 
  -2   5 -10 5636.45 1475.02   2 
   2   5  11 7847.83 1113.10   1 
  -2   5 -11 7940.65 1473.37   2 
  -2   5 -12-433.092 1205.25   2 
   2  -5  12 240.119 430.316   3 
   2   5  12 898.871 786.205   1 
  -2   5 -13 6814.28 1648.05   2 
   2   5  13 5183.34 1119.04   1 
  -2   5 -14 823.134 1317.51   2 
   2   5  14 1162.82 857.499   1 
  -2   5 -15 23459.9 2512.09   2 
   2   5  15 24556.7 2035.98   1 
  -2   5 -16-368.088 1340.49   2 
  -2  -5 -16 3538.77 1339.70   2 
  -2  -5 -17 20406.6 2125.39   2 
  -2   5 -17 22336.7 2682.16   2 
  -2  -5 -18 5015.37 1427.07   2 
  -2   5 -18 3922.35 1821.06   2 
  -2   5 -19-273.486 1618.27   2 
  -2  -5 -19 2319.96 1357.10   2 
   2  -6 -19 1017.66 1387.97   2 
   2   6 -19 580.219 1566.30   2 
   2   6 -18 6551.59 1939.49   2 
   2   6 -17 4301.51 1713.79   2 
  -2   6  17 3239.69 1417.97   1 
   2   6 -16 3452.63 1341.44   2 
  -2   6  16-350.442 1161.06   1 
  -2   6  15 3174.11 1164.48   1 
   2   6 -15 3116.88 1533.62   2 
  -2   6  14-1712.08 1218.75   1 
   2   6 -14-403.467 1241.19   2 
  -2   6  13 905.175 974.409   1 
   2   6 -13 941.681 1001.57   2 
   2   6 -12 12056.5 1791.84   2 
  -2   6  12 12224.8 1466.61   1 
  -2  -6  12 11592.3 1069.61   3 
   2   6 -11 7530.30 1621.61   2 
  -2  -6  11 5635.10 803.140   3 
  -2   6  11 7212.67 1224.44   1 
   2   6 -10 45657.3 2957.22   2 
  -2   6  10 41035.1 2238.65   1 
  -2  -6  10 41942.8 1914.00   3 
   2   6  -9 78773.1 3720.10   2 
  -2   6   9 74846.1 2872.22   1 
  -2  -6   9 75109.4 2555.20   3 
  -2  -6   8 28643.0 1646.66   3 
  -2   6   8 27030.3 1758.28   1 
   2   6  -8 26017.9 2077.13   2 
  -2   6   7 108767. 3207.66   1 
  -2  -6   7 101417. 2974.32   3 
   2   6  -7 105329. 3879.71   2 
  -2  -6   6 1635.59 588.959   3 
  -2   6   6 2236.99 788.371   1 
   2   6  -6 2019.70 844.211   2 
   2   6  -5-999.924 785.132   2 
  -2   6   5 853.830 729.640   1 
  -2  -6   5-361.741 471.745   3 
   2   6  -4 18814.7 1573.97   2 
  -2  -6   4 15170.5 1233.42   3 
  -2   6   4 16778.7 1327.00   1 
  -2  -6   4 14438.4 1365.83   2 
  -2  -6   3 142856. 3798.45   2 
   2   6  -3 143876. 3719.66   2 
  -2   6   3 147458. 3454.29   1 
  -2  -6   3 151532. 3609.62   3 
   2  -6  -2 91534.7 2717.92   1 
  -2  -6   2 96772.9 2907.51   3 
  -2   6   2 94057.3 2747.31   1 
  -2  -6   2 97257.1 2992.28   2 
   2   6  -2 93891.0 2906.85   1 
  -2  -6   1 61296.9 2301.46   3 
   2   6  -1 56174.1 2185.25   1 
  -2   6   1 56772.4 2208.61   1 
   2  -6  -1 58316.8 2216.34   2 
  -2  -6   1 56680.8 2190.99   2 
  -2  -6   0 41325.5 1861.05   2 
   2   6   0 42899.0 1860.93   1 
  -2   6   0 39976.3 1915.79   1 
  -2  -6   0 41908.9 1977.47   3 
   2  -6   0 41133.5 1931.35   2 
  -2  -6  -1 855.247 460.651   2 
  -2   6  -1 338.572 706.324   1 
   2   6   1 139.279 584.479   1 
  -2  -6  -1 834.457 587.987   3 
   2  -6   1-364.043 540.313   2 
  -2  -6  -2 1966.46 597.254   3 
   2   6   2 2503.18 707.660   1 
  -2   6  -2 1861.65 696.165   1 
  -2  -6  -2 1281.25 467.096   1 
   2  -6   2 136.238 657.244   2 
  -2   6  -3 42618.2 2248.80   2 
  -2  -6  -3 40864.6 1810.07   1 
   2   6   3 43441.8 1861.84   1 
   2   6   4 84.6504 628.338   1 
  -2   6  -4-738.224 796.874   2 
  -2  -6  -4 1339.08 592.872   1 
   2   6   5 41248.4 1882.74   1 
  -2   6  -5 43937.3 2514.76   2 
   2   6   6 40109.4 1920.68   1 
  -2   6  -6 36009.9 2371.66   2 
   2   6   7 4239.71 917.821   1 
  -2   6  -7 2034.75 1075.55   2 
  -2   6  -8 54334.2 3076.39   2 
   2   6   8 52501.8 2288.21   1 
  -2   6  -9 87730.6 4011.26   2 
   2   6   9 90986.5 3069.21   1 
  -2   6 -10 33844.5 2749.19   2 
   2   6  10 31121.7 1944.58   1 
   2  -6  11 872.377 514.980   3 
   2   6  11 968.053 830.338   1 
  -2   6 -11 988.762 1204.07   2 
  -2   6 -12 1386.15 1291.59   2 
   2   6  12 1405.05 873.103   1 
  -2   6 -13 42111.5 3068.07   2 
   2   6  13 40919.5 2540.73   1 
  -2   6 -14-588.575 1127.08   2 
   2   6  14 429.840 991.224   1 
   2   6  15 7633.78 1415.27   1 
  -2   6 -15 8328.43 1757.67   2 
   2   6  16-1504.32 1200.28   1 
  -2   6 -16 850.063 1652.04   2 
  -2  -6 -17 8626.12 1679.81   2 
  -2   6 -17 8065.61 1948.34   2 
  -2   6 -18 984.455 1482.73   2 
  -2  -6 -18 503.161 967.449   2 
  -2  -6 -19 26589.9 2574.72   2 
   2   7 -18 3445.75 1531.40   2 
  -2   7  18 816.670 1309.72   1 
   2   7 -17 905.720 1543.97   2 
  -2   7  17-854.935 1295.31   1 
  -2   7  16 31229.1 2515.20   1 
   2   7 -16 34353.8 3056.48   2 
  -2   7  15 678.936 1186.58   1 
   2   7 -15 1014.06 1523.21   2 
  -2   7  14 39784.9 2762.66   1 
   2   7 -14 47837.7 3479.48   2 
  -2   7  13 987.462 1120.51   1 
   2   7 -13 4960.85 1780.05   2 
  -2   7  12 35503.7 2361.15   1 
   2   7 -12 35512.4 2922.90   2 
  -2   7  11 16896.9 1733.27   1 
  -2  -7  11 15903.2 1341.18   3 
   2   7 -11 16769.2 2197.53   2 
  -2  -7  10 17871.3 1431.30   3 
   2   7 -10 17348.8 2032.55   2 
  -2   7  10 17879.8 1670.80   1 
   2   7  -9 24513.9 2258.04   2 
  -2   7   9 26132.2 1922.25   1 
  -2  -7   9 24019.2 1660.37   3 
  -2   7   8 5154.04 1134.84   1 
  -2  -7   8 5421.47 904.776   3 
   2   7  -8 4242.98 1209.35   2 
  -2   7   7 65946.4 2695.82   1 
   2   7  -7 67526.9 3285.36   2 
   2   7  -6 25062.6 2038.26   2 
  -2   7   6 24365.0 1717.73   1 
  -2   7   5 113790. 3374.14   1 
   2   7  -5 111773. 3910.43   2 
   2   7  -4 4195.27 1106.98   2 
  -2   7   4 515.512 743.927   1 
  -2   7   3 2396.85 833.018   1 
   2   7  -3 1259.33 877.953   1 
  -2   7   2 1175.95 832.625   1 
   2   7  -2 1380.90 772.638   1 
  -2   7   1 5268.48 989.809   1 
   2   7  -1 5576.60 995.964   1 
   2   7   0 20189.6 1456.38   1 
  -2   7   0 19516.0 1544.92   1 
  -2   7  -1 1092.39 792.273   1 
   2   7   1 1693.75 711.573   1 
  -2   7  -2 200382. 4738.36   1 
   2   7   2 197990. 4160.57   1 
   2   7   3-76.8644 645.890   1 
  -2   7  -3-1366.21 1198.26   1 
   2   7   4 162112. 3769.95   1 
  -2   7  -4 168476. 4730.39   2 
  -2   7  -5 573.942 980.338   2 
   2   7   5 1537.20 696.418   1 
  -2   7  -6 80625.8 3607.13   2 
   2   7   6 79194.3 2768.07   1 
  -2   7  -7 1397.09 999.093   2 
   2   7   7 149.755 824.602   1 
   2   7   8 44987.0 2259.09   1 
  -2   7  -8 42269.5 2882.58   2 
   2   7   9 6039.09 1052.36   1 
  -2   7  -9 6629.86 1529.85   2 
   2  -7  10 5914.37 912.604   3 
   2   7  10 6197.47 1160.13   1 
  -2   7 -10 4601.86 1462.08   2 
   2   7  11 67695.7 3005.63   1 
  -2   7 -11 65857.6 3756.77   2 
   2  -7  11 65828.4 2573.75   3 
  -2   7 -12-699.154 1420.15   2 
   2   7  12 1753.64 995.250   1 
   2   7  13 30674.3 2223.77   1 
  -2   7 -13 38990.6 3096.94   2 
   2   7  14 8190.88 1433.30   1 
  -2   7 -14 11322.4 2066.19   2 
  -2   7 -15 1036.33 1433.18   2 
   2   7  15-159.794 959.298   1 
   2   7  16 949.942 1151.63   1 
  -2   7 -16 2257.11 1644.56   2 
  -2   7 -17 299.282 1224.30   2 
   2   7  17-581.857 1305.72   1 
  -2  -7 -18 1240.08 1254.84   2 
  -2   8  17-846.951 1395.98   1 
   2   8 -17 2591.01 1420.28   2 
   2   8 -16 4967.04 1955.66   2 
  -2   8  16 2705.93 1402.22   1 
   2   8 -15-205.665 1453.31   2 
  -2   8  15 553.297 1183.82   1 
   2   8 -14-1099.13 1614.60   2 
  -2   8  14 499.502 1066.43   1 
   2   8 -13 38054.9 3089.97   2 
  -2   8  13 30515.2 2414.90   1 
  -2   8  12 2995.66 1272.67   1 
   2   8 -12-683.225 1224.77   2 
  -2   8  11 59423.5 3019.63   1 
   2   8 -11 60718.1 3591.53   2 
   2   8 -10 7550.64 1639.02   2 
  -2   8  10 9378.43 1399.91   1 
   2   8  -9 26206.7 2357.05   2 
  -2   8   9 24367.0 1922.27   1 
  -2   8   8 29696.0 2088.37   1 
   2   8  -8 29987.9 2544.68   2 
   2   8  -7-542.864 1081.39   2 
  -2   8   7-190.028 861.249   1 
   2   8  -6 5593.78 1424.09   2 
  -2   8   6 5649.28 1124.90   1 
   2   8  -5 9326.31 1469.55   2 
  -2   8   5 7110.44 1154.06   1 
  -2   8   4 5092.96 1109.76   1 
   2   8  -4 3680.87 1040.50   1 
  -2   8   3 1132.55 796.593   1 
   2   8  -3-2174.65 1132.40   1 
  -2   8   2 9449.86 1232.84   1 
   2   8  -2 8913.63 1204.37   1 
  -2   8   1 131158. 3890.28   1 
   2   8  -1 136514. 3951.18   1 
   2   8   0 18033.4 1500.02   1 
  -2   8   0 18907.0 1633.82   1 
   2   8   1 313839. 5725.65   1 
  -2   8  -1 326223. 6307.04   1 
  -2   8  -2 24923.2 1961.97   1 
   2   8   2 24748.9 1715.47   1 
  -2   8  -3 43063.2 2539.10   1 
   2   8   3 43547.0 2188.56   1 
   2   8   4 2139.10 867.524   1 
  -2   8  -4-368.867 1312.49   1 
  -2   8  -5 23095.8 2116.77   2 
   2   8   5 21340.4 1692.58   1 
   2   8   6 6480.12 1052.59   1 
  -2   8  -6 5858.58 1430.22   2 
  -2   8  -7 10142.5 1690.74   2 
   2   8   7 9888.03 1338.44   1 
   2   8   8 3001.42 994.927   1 
  -2   8  -8 3238.81 1204.57   2 
  -2   8  -9 4655.47 1373.01   2 
   2   8   9 3577.11 1046.62   1 
  -2   8 -10 30250.5 2747.62   2 
   2   8  10 27866.9 2012.31   1 
  -2   8 -11 2137.68 1529.32   2 
   2   8  11 1685.16 1085.63   1 
  -2   8 -12-324.633 1297.51   2 
   2   8  12 973.510 1005.13   1 
  -2   8 -13 10233.3 1973.51   2 
   2   8  13 11638.5 1704.51   1 
   2   8  14 5259.52 1493.02   1 
  -2   8 -14 3482.58 1670.68   2 
  -2   8 -15 9105.24 1993.33   2 
   2   8  15 9765.25 1750.62   1 
   2   8  16 441.296 1225.92   1 
  -2   8 -16-481.767 1214.15   2 
   2   8  17 14538.7 1923.31   1 
  -2   9  16 30506.7 2746.69   1 
   2   9 -16 29267.3 3087.15   2 
  -2   9  15 7638.95 1690.82   1 
   2   9 -15 6118.06 1784.89   2 
  -2   9  14 25996.4 2462.99   1 
   2   9 -14 25637.8 2703.50   2 
  -2   9  13 7002.55 1525.23   1 
   2   9 -13 6919.12 1884.94   2 
   2   9 -12 52259.3 3581.27   2 
  -2   9  12 51321.6 3064.23   1 
   2   9 -11 8379.58 1865.67   2 
  -2   9  11 7926.96 1557.36   1 
  -2   9  10 6688.89 1288.90   1 
   2   9 -10 10782.1 1920.41   2 
   2   9  -9 24003.9 2442.06   2 
  -2   9   9 23426.0 2067.55   1 
  -2   9   8 848.718 873.203   1 
   2   9  -8 2360.86 1443.88   2 
   2   9  -7 1385.71 1209.61   2 
  -2   9   7 679.570 1023.42   1 
   2   9  -6 2021.38 1280.15   2 
  -2   9   6-278.300 1028.79   1 
   2   9  -5 4479.14 1156.07   1 
  -2   9   5 6225.27 1240.99   1 
  -2   9   4 2911.81 1085.24   1 
   2   9  -4 3721.04 1148.72   1 
   2   9  -3 33495.0 2403.10   1 
  -2   9   3 33193.9 2176.59   1 
   2   9  -2 3192.22 1136.98   1 
  -2   9   2 2120.48 868.578   1 
  -2   9   1 2243.33 947.796   1 
   2   9  -1 1157.48 1021.23   1 
  -2   9   0 61998.4 2957.64   1 
   2   9   0 57996.9 2727.60   1 
  -2   9  -1 16465.2 1653.39   1 
   2   9   1 19048.8 1669.18   1 
  -2   9  -2 40178.8 2544.35   1 
   2   9   2 39159.8 2263.19   1 
  -2   9  -3 45593.9 2828.46   1 
   2   9   3 42600.9 2394.15   1 
   2   9   4 149965. 4213.95   1 
  -2   9  -4 146038. 4973.56   1 
   2   9   5 897.130 823.777   1 
  -2   9  -5-2457.25 1647.23   1 
  -2   9  -6 33646.0 2701.52   2 
   2   9   6 30523.5 2057.51   1 
  -2   9  -7 5705.43 1499.72   2 
   2   9   7 3736.05 974.302   1 
  -2   9  -8 6081.93 1649.82   2 
   2   9   8 6964.55 1258.80   1 
   2   9   9-1422.13 1124.48   1 
  -2   9  -9-35.1436 1253.65   2 
   2   9  10-449.234 1095.88   1 
  -2   9 -10-839.282 1200.67   2 
  -2   9 -11 3226.38 1527.13   2 
   2   9  11 584.442 1025.45   1 
  -2   9 -12-20.5770 1401.02   2 
   2   9  12-1710.99 1008.41   1 
   2   9  13-1036.86 1072.81   1 
  -2   9 -13-397.077 1509.04   2 
   2   9  14-498.795 1193.48   1 
  -2   9 -14 880.672 1393.89   2 
   2   9  15 1159.98 1238.49   1 
  -2   9 -15 1044.67 1413.50   2 
   2   9  16-263.649 1111.70   1 
  -2  10  14 31.2483 1336.87   1 
   2  10 -14 1713.29 1582.27   2 
  -2  10  13 3621.56 1550.21   1 
   2  10 -13 1431.98 1315.16   2 
   2  10 -12 15852.6 2335.20   2 
  -2  10  12 16862.8 2067.41   1 
  -2  10  11 12004.0 1768.03   1 
   2  10 -11 10829.5 2012.20   2 
  -2  10  10 53.6142 984.204   1 
   2  10 -10-1499.72 1332.94   2 
  -2  10   9 22643.2 2218.96   1 
   2  10  -9 23251.6 2470.19   2 
   2  10  -8 5311.28 1654.26   2 
  -2  10   8 3089.35 1140.50   1 
  -2  10   7 27487.8 2309.27   1 
   2  10  -7 31471.9 2685.95   2 
  -2  10   6 176.276 984.920   1 
   2  10  -6-1296.26 1460.75   1 
  -2  10   5 221.920 995.698   1 
   2  10  -5 6.22442 1381.91   1 
   2  10  -4 3039.80 1417.00   1 
  -2  10   4 6356.92 1491.31   1 
   2  10  -3 71027.4 3528.74   1 
  -2  10   3 73199.9 3336.49   1 
  -2  10   2 2816.42 1096.41   1 
   2  10  -2 1142.20 1112.51   1 
   2  10  -1 35902.4 2410.25   1 
  -2  10   1 37683.3 2480.39   1 
   2  10   0 8322.02 1303.11   1 
  -2  10   0 9555.77 1525.51   1 
  -2  10  -1-663.250 1140.96   1 
   2  10   1 1273.76 999.849   1 
   2  10   2 10238.0 1438.34   1 
  -2  10  -2 6315.58 1439.97   1 
  -2  10  -3 14475.2 1940.76   1 
   2  10   3 15757.7 1699.92   1 
   2  10   4 3907.09 1212.76   1 
  -2  10  -4 4253.85 1323.09   1 
   2  10   5 14003.3 1638.41   1 
  -2  10  -5 12376.7 1809.29   1 
   2  10   6 1779.52 1149.39   1 
  -2  10  -6-401.872 1475.39   1 
  -2  10  -7 2973.80 1427.56   2 
   2  10   7 1778.27 1093.03   1 
  -2  10  -7 419.779 1595.75   1 
  -2  10  -8 3415.34 1672.59   2 
   2  10   8 777.701 906.727   1 
   2  10   9 25095.7 2128.57   1 
  -2  10  -9 26198.7 2712.59   2 
   2  10  10 12839.3 1686.57   1 
  -2  10 -10 11726.3 2180.91   2 
  -2  10 -11-920.576 1566.80   2 
   2  10  11 179.443 1075.59   1 
  -2  10 -12 8025.89 1840.60   2 
   2  10  12 7631.82 1616.29   1 
  -2  10 -13 10500.0 2082.27   2 
   2  10  13 12341.4 1916.69   1 
  -2  10 -14 6793.76 2002.54   2 
   2  10  14 3343.59 1457.46   1 
   2  11 -13-831.222 1554.73   2 
   2  11 -12 10565.4 2081.76   2 
  -2  11  12 10510.3 1909.86   1 
  -2  11  11 6824.76 1698.87   1 
   2  11 -11 7945.74 2043.42   2 
   2  11 -10 727.234 1463.90   2 
  -2  11  10 1125.62 1082.43   1 
  -2  11   9 4569.22 1339.11   1 
   2  11  -9 6548.30 1910.50   2 
   2  11  -8 1415.93 1212.05   1 
  -2  11   8 1433.68 1212.65   1 
   2  11  -7-867.951 1679.87   1 
  -2  11   7-693.970 1261.67   1 
   2  11  -6 18501.0 2217.28   1 
  -2  11   6 21509.9 2043.66   1 
   2  11  -5-264.998 1330.01   1 
  -2  11   5-1413.95 1298.12   1 
   2  11  -4-218.504 1376.93   1 
  -2  11   4 1221.30 1092.75   1 
  -2  11   3 14388.9 1903.59   1 
   2  11  -3 15146.9 2075.18   1 
   2  11  -2-156.852 1085.12   1 
  -2  11   2 747.307 993.140   1 
  -2  11   1 32776.9 2544.21   1 
   2  11  -1 29389.8 2440.97   1 
  -2  11   0 20013.1 2173.24   1 
   2  11   0 19046.5 2001.79   1 
   2  11   1 483.121 1116.97   1 
  -2  11  -1-82.3604 1290.87   1 
  -2  11  -2 15729.8 1871.06   1 
   2  11   2 21456.2 1992.19   1 
   2  11   3 1206.58 1171.52   1 
  -2  11  -3-154.760 1082.08   1 
   2  11   4 37195.5 2577.35   1 
  -2  11  -4 35748.6 2941.65   1 
   2  11   5-155.113 1005.22   1 
  -2  11  -5-861.110 1404.98   1 
   2  11   6 39126.8 2678.04   1 
  -2  11  -6 36293.4 3141.72   1 
  -2  11  -7-2674.96 1817.35   1 
   2  11   7-770.758 980.188   1 
   2  11   8 33074.7 2517.57   1 
  -2  11  -8 31572.0 2944.00   1 
   2  11   9 6012.55 1388.10   1 
  -2  11  -9 6111.87 1823.28   2 
   2  11  10 1381.61 1083.07   1 
  -2  11 -10-1410.03 1468.41   2 
  -2  11 -11 2387.14 1726.81   2 
   2  11  11 1886.26 1245.26   1 
  -2  11 -12-3536.66 1595.96   2 
   2  11  12 1787.77 1344.45   1 
   2  11  13 358.353 1318.57   1 
  -2  12  10 3440.20 1588.15   1 
   2  12 -10 162.098 1593.87   1 
   2  12  -9 5563.83 1859.69   1 
  -2  12   9 7782.79 1742.08   1 
   2  12  -8-749.414 1705.16   1 
  -2  12   8 341.957 1263.76   1 
  -2  12   7 3276.71 1466.20   1 
   2  12  -7 903.055 1282.60   1 
  -2  12   6 1616.77 1327.13   1 
   2  12  -6 2713.11 1693.61   1 
  -2  12   5 650.576 988.266   1 
   2  12  -5 4748.01 1591.35   1 
  -2  12   4 3124.11 1281.90   1 
   2  12  -4 5387.67 1747.82   1 
   2  12  -3-2178.25 1689.46   1 
  -2  12   3 1990.88 1467.12   1 
  -2  12   2 1989.85 1415.86   1 
   2  12  -2-2309.57 1645.56   1 
   2  12  -1 13712.8 2047.67   1 
  -2  12   1 19878.3 2288.86   1 
  -2  12   0 831.384 1328.11   1 
   2  12   0-579.642 1240.18   1 
  -2  12  -1 47749.0 3281.94   1 
   2  12   1 38649.5 2802.64   1 
   2  12   2 3003.77 1446.80   1 
  -2  12  -2-822.886 1540.56   1 
   2  12   3 14571.4 2032.60   1 
  -2  12  -3 7906.00 1834.39   1 
   2  12   4 3429.80 1283.98   1 
  -2  12  -4 5131.54 1667.53   1 
  -2  12  -5 15612.1 2592.56   1 
   2  12   5 12969.7 1802.71   1 
   2  12   6 234.562 1179.93   1 
  -2  12  -6-1306.00 1553.41   1 
   2  12   7 674.932 966.299   1 
  -2  12  -7-1950.94 1962.94   1 
  -2  12  -8 6186.69 1973.94   1 
   2  12   8 3978.16 1321.52   1 
  -2  12  -9-729.193 1715.11   1 
   2  12   9-385.959 1280.19   1 
   2  12  10 3029.27 1521.09   1 
   2  13  -7 2103.22 1726.05   1 
   2  13  -6-244.729 1651.56   1 
  -2  13   6-347.062 1267.68   1 
  -2  13   5 5815.27 1553.72   1 
   2  13  -5 4754.18 1627.99   1 
   2  13  -4-1768.36 1738.66   1 
  -2  13   4 1214.34 1289.61   1 
  -2  13   3 4103.94 1494.13   1 
   2  13  -3 2045.02 1305.56   1 
   2  13  -2-649.753 1215.42   1 
  -2  13   2 557.031 1053.17   1 
   2  13  -1-1368.26 1392.96   1 
  -2  13   1 464.889 1175.24   1 
  -2  13   0 1402.26 1441.58   1 
   2  13   0 2042.12 1548.79   1 
   2  13   1 8350.68 1789.16   1 
  -2  13  -1 6708.27 1874.82   1 
  -2  13  -2 14806.7 2169.17   1 
   2  13   2 19865.7 2354.64   1 
  -2  13  -3 2405.14 1460.27   1 
   2  13   3 5255.48 1519.35   1 
   2  13   4 29437.5 2593.21   1 
  -2  13  -4 33711.2 3156.50   1 
   2  13   5 829.127 1087.98   1 
  -2  13  -5-942.340 1765.03   1 
   2  13   6-1139.95 1246.73   1 
  -2  13  -6-753.788 1263.23   1 
   2  13   7 425.978 1359.55   1 
   3   0 -21 1927.59 1195.56   2 
   3   0 -20 1677.06 1512.69   2 
   3   0 -19 8978.33 1902.50   2 
   3   0 -18 1258.77 1045.97   2 
   3   0 -17 30267.7 2624.64   2 
   3   0 -16 1452.42 1307.58   2 
   3   0 -15 3387.23 1165.82   2 
   3   0 -14 1748.93 1175.23   2 
   3   0 -13 3407.46 1223.49   2 
   3   0 -12 2417.91 1005.32   2 
   3   0 -11 483.979 743.731   2 
   3   0 -11 307.095 175.960   3 
   3   0 -10 177.877 223.130   3 
   3   0 -10-280.824 676.564   2 
   3   0  -9 9858.86 1005.10   1 
   3   0  -9 9669.54 1138.22   2 
   3   0  -9 11859.7 562.601   3 
   3   0  -8-230.097 398.371   1 
   3   0  -8-192.478 245.152   3 
   3   0  -8 555.422 537.442   2 
   3   0  -7 36342.6 1525.56   2 
   3   0  -7 33214.3 1472.12   1 
   3   0  -7 33358.2 983.510   3 
   3   0  -6-127.601 398.180   1 
   3   0  -6 264.241 274.542   3 
   3   0  -6 82.6119 433.394   2 
   3   0  -5 18459.4 808.072   3 
   3   0  -5 19874.2 970.713   2 
   3   0  -4 180.169 241.513   1 
   3   0  -4-155.211 278.805   3 
   3   0  -4 672.943 353.064   2 
   3   0  -3 40037.6 999.767   1 
   3   0  -3 35101.5 1076.68   3 
   3   0  -2 192.345 262.479   3 
   3   0  -2 418.742 176.106   1 
   3   0  -1 262189. 2845.86   3 
  -3   0   0 150.345 262.697   3 
   3   0   0 40.2613 239.971   3 
  -3   0  -1 165822. 2322.52   3 
   3   0   1 165760. 2337.19   3 
   3   0   2 438.412 242.670   2 
  -3   0  -2 84.8347 233.948   3 
   3   0   2 353.144 335.206   3 
  -3   0  -2-217.255 306.834   2 
  -3   0  -3 347804. 3356.00   3 
   3   0   3 352250. 3254.22   2 
   3   0   3 340828. 3431.25   3 
  -3   0  -3 347318. 3477.84   2 
   3   0   4 75.6157 320.200   2 
  -3   0  -4 128.401 250.786   3 
  -3   0  -4 740.957 441.356   2 
   3   0   4-102.045 297.658   3 
   3   0   5 243307. 2999.65   3 
   3   0   5 253162. 3476.00   2 
  -3   0  -5 250818. 3643.37   2 
  -3   0  -5 242789. 2839.45   3 
   3   0   6 150.909 322.246   3 
   3   0   6-8.21029 384.807   2 
  -3   0  -6 876.637 590.713   2 
  -3   0  -6-44.9441 453.932   1 
  -3   0  -6-30.2789 258.286   3 
  -3   0  -7 361354. 3420.15   3 
  -3   0  -7 363109. 5018.20   2 
  -3   0  -7 364483. 4894.36   1 
  -3   0  -8 1175.12 724.924   2 
  -3   0  -8-350.026 549.657   1 
   3   0   8 24.2782 328.296   3 
  -3   0  -9 126782. 3277.84   1 
  -3   0  -9 126383. 3418.79   2 
   3   0   9 128176. 2216.67   3 
   3   0  10-252.804 337.797   3 
  -3   0 -10 551.715 817.636   2 
  -3   0 -11 30785.6 2020.03   2 
   3   0  11 26869.1 1056.29   3 
  -3   0 -12 594.781 864.101   2 
   3   0  12 62.2550 291.682   3 
  -3   0 -13 19540.7 1857.23   2 
  -3   0 -14 377.930 886.658   2 
  -3   0 -15 69195.8 3437.01   2 
  -3   0 -16-957.546 964.172   2 
  -3   0 -17 21238.2 2179.60   2 
  -3   0 -18-1204.58 1146.49   2 
  -3   0 -19 47731.2 3425.23   2 
  -3   0 -20-1009.90 1604.98   2 
   3  -1 -21 188.122 1081.02   2 
   3   1 -21-404.731 1449.83   2 
   3   1 -20 8198.53 1824.26   2 
   3  -1 -20 12756.2 2156.70   2 
   3  -1 -19 2353.34 1299.24   2 
   3   1 -19 480.857 1043.16   2 
   3   1 -18 3083.63 1242.91   2 
   3  -1 -18 8787.67 1817.06   2 
   3  -1 -17 5781.36 1561.63   2 
   3   1 -17 4360.99 1367.77   2 
   3   1 -16 17230.8 2021.73   2 
   3  -1 -16 17192.8 1891.75   2 
   3  -1 -15 3089.56 1197.51   2 
   3   1 -15 1941.19 1137.17   2 
   3  -1 -14 15080.2 527.780   3 
   3   1 -14 15805.0 1776.54   2 
   3  -1 -14 16391.2 516.232   3 
   3  -1 -13 17278.4 1644.93   2 
   3   1 -13 20340.1 1889.25   2 
   3  -1 -13 19377.6 685.004   3 
   3  -1 -13 19753.1 719.050   3 
   3   1 -12 19434.3 1779.28   2 
   3  -1 -12 18546.0 1547.92   2 
   3  -1 -11 4253.63 912.146   2 
   3   1 -11 5294.93 1124.29   2 
   3   1 -10 10824.5 1238.26   2 
   3   1 -10 11858.1 424.176   3 
   3  -1 -10 10814.9 1201.84   2 
   3   1  -9 9770.08 1163.08   2 
   3  -1  -9 9282.53 1080.29   2 
   3   1  -9 7970.18 408.420   3 
   3  -1  -9 9200.09 980.418   1 
   3   1  -8 9110.63 1067.36   2 
   3  -1  -8 8870.73 889.040   1 
   3   1  -8 8697.37 444.505   3 
  -3   1   7 50709.0 1838.90   1 
   3   1  -7 52983.6 2034.08   2 
   3   1  -7 54299.2 1141.80   3 
  -3  -1   7 55485.5 1977.90   2 
   3  -1  -7 56238.2 1822.93   1 
   3  -1  -6 55762.9 1683.42   1 
  -3  -1   6 56276.0 1834.49   2 
   3   1  -6 56212.7 1922.07   2 
  -3   1   6 55159.4 1720.69   1 
   3   1  -6 57750.2 1203.19   3 
   3   1  -5 45013.4 1598.76   2 
  -3   1   5 45018.9 1429.71   1 
   3   1  -5 46228.2 1096.80   3 
  -3  -1   5 49672.1 1568.33   2 
   3  -1  -5 47227.5 1406.91   1 
  -3  -1   5 46565.6 1247.30   3 
  -3  -1   4 101134. 2009.21   2 
   3  -1  -4 101568. 1822.39   1 
  -3   1   4 100846. 1850.36   1 
  -3  -1   4 99156.0 1830.93   3 
   3   1  -4 101641. 1678.79   3 
   3   1  -4 100082. 2126.02   2 
   3  -1  -3 166809. 2071.22   1 
  -3   1   3 167635. 2124.52   1 
   3   1  -3 166268. 2425.78   2 
   3   1  -3 174977. 2252.51   3 
  -3  -1   3 166483. 2348.40   3 
  -3  -1   3 169478. 2316.01   2 
  -3  -1   2 29973.7 1027.01   3 
   3   1  -2 32490.3 933.327   2 
   3   1  -2 30758.3 1006.55   3 
   3  -1  -2 30905.0 791.238   1 
  -3   1   2 32059.7 820.576   1 
  -3  -1   2 33153.3 897.007   2 
  -3  -1   1 670196. 4696.51   3 
  -3  -1   1 654665. 3281.76   2 
   3   1  -1 710641. 3389.04   2 
   3  -1  -1 723503. 3408.68   1 
   3   1  -1 683200. 4661.03   3 
  -3   1   1 710757. 3370.54   1 
  -3  -1   0 775.130 296.450   3 
   3  -1   0 1028.13 230.060   2 
   3   1   0 1470.87 365.054   3 
  -3   1   0 1168.50 208.398   1 
  -3  -1  -1 13705.0 709.736   3 
   3  -1   1 15230.9 680.909   2 
   3   1   1 14776.5 382.697   1 
  -3   1  -1 13988.9 630.359   2 
  -3  -1  -1 15428.0 399.315   1 
   3   1   1 15401.8 782.376   3 
   3   1   2 1112.24 368.768   3 
  -3  -1  -2 908.051 180.963   1 
  -3   1  -2 694.886 390.683   2 
   3   1   2 819.008 203.047   1 
   3  -1   2 613.285 312.204   2 
  -3  -1  -2 842.586 305.703   3 
   3   1   3 23922.3 771.633   1 
  -3   1  -3 25510.2 1229.98   2 
   3   1   3 26374.0 1030.18   3 
  -3  -1  -3 24732.8 780.007   1 
  -3  -1  -3 25382.4 955.679   3 
   3  -1   3 24866.3 1150.42   2 
  -3  -1  -4 2814.64 433.972   2 
   3  -1   4 2759.98 555.351   2 
  -3  -1  -4 2093.33 375.493   3 
   3   1   4 2061.63 364.086   1 
   3   1   4 2545.89 495.216   3 
  -3   1  -4 2655.57 656.449   2 
  -3  -1  -4 2356.78 394.542   1 
   3  -1   5 7286.13 609.484   3 
  -3  -1  -5 7399.00 628.408   1 
  -3  -1  -5 8195.31 692.929   2 
   3   1   5 7555.32 651.434   3 
  -3   1  -5 5378.99 728.516   2 
   3  -1   5 8046.11 825.518   2 
  -3  -1  -5 7251.02 547.131   3 
  -3   1  -6 72053.4 2391.85   2 
   3   1   6 70143.9 1735.19   3 
   3  -1   6 73518.2 2336.84   2 
  -3  -1  -6 67094.7 1904.74   2 
  -3  -1  -6 72113.1 1624.57   3 
  -3  -1  -6 68855.2 1883.30   1 
   3  -1   6 69870.6 1648.93   3 
   3  -1   7 57177.1 1481.23   3 
   3  -1   7 58844.3 2211.90   2 
  -3  -1  -7 51629.5 1872.84   2 
   3   1   7 58182.5 1634.10   3 
  -3  -1  -7 58103.6 1895.24   1 
  -3   1  -7 56706.5 2266.83   2 
  -3  -1  -7 58110.0 1487.32   3 
  -3  -1  -8 35647.8 1599.19   1 
   3   1   8 34280.9 1287.82   3 
   3  -1   8 34872.0 1833.33   2 
  -3  -1  -8 37948.3 1668.85   2 
  -3   1  -8 35161.1 1894.21   2 
   3  -1   8 33597.5 1165.70   3 
  -3  -1  -8 35780.6 1189.89   3 
   3  -1   9 20134.2 921.657   3 
  -3   1  -9 20868.4 1560.50   2 
   3   1   9 21997.0 1045.78   3 
  -3  -1  -9 20597.4 933.565   3 
  -3  -1  -9 20803.7 1336.48   1 
  -3  -1  -9 18690.3 1340.95   2 
   3  -1   9 23155.6 1586.83   2 
  -3  -1 -10 25035.9 1662.01   2 
   3  -1  10 25704.3 1039.48   3 
  -3   1 -10 25562.4 1845.58   2 
  -3  -1 -10 25807.7 1047.12   3 
   3   1  10 28199.1 1195.58   3 
   3  -1  11 9134.95 573.041   3 
  -3  -1 -11 8435.74 1150.96   2 
  -3   1 -11 7746.33 1172.06   2 
  -3  -1 -11 7092.64 600.296   3 
   3   1  11 8879.27 721.706   3 
  -3   1 -12 4424.26 1061.69   2 
   3  -1  12 4707.92 396.155   3 
  -3  -1 -12 4342.63 490.545   3 
  -3  -1 -13 9900.53 1460.62   2 
  -3   1 -13 7036.76 1281.22   2 
  -3   1 -14 7306.37 1377.38   2 
  -3  -1 -14 8231.44 1334.05   2 
  -3  -1 -15 2751.40 1206.01   2 
  -3   1 -15-466.728 1282.46   2 
  -3   1 -16 62563.3 3559.00   2 
  -3  -1 -16 64631.7 3451.19   2 
  -3   1 -17 35.4801 1077.89   2 
  -3  -1 -17 885.169 1112.46   2 
  -3   1 -18 61573.7 3786.52   2 
  -3  -1 -18 66609.0 3799.05   2 
  -3  -1 -19 6976.51 1583.14   2 
  -3   1 -19 5886.94 1569.04   2 
  -3  -1 -20 14313.2 2182.79   2 
  -3   1 -20 11796.8 2060.75   2 
   3  -2 -20 2716.18 1580.34   2 
   3   2 -20 106.837 1547.67   2 
   3  -2 -19 8869.16 1878.22   2 
   3   2 -19 3299.96 1352.39   2 
   3   2 -18-1282.47 1385.30   2 
   3  -2 -18-1518.29 1152.46   2 
   3   2 -17 9795.40 1725.53   2 
   3  -2 -17 9003.26 1523.01   2 
   3  -2 -16 6378.35 1314.37   2 
   3   2 -16 3511.09 1385.71   2 
   3  -2 -15-48.5530 824.612   2 
   3   2 -15 1234.47 1003.32   2 
   3  -2 -14 1775.98 366.623   3 
   3  -2 -14 2763.08 965.343   2 
   3   2 -14 1021.60 1141.74   2 
   3  -2 -13 59839.4 1536.10   3 
   3   2 -13 57737.5 3076.58   2 
   3  -2 -13 58260.8 2801.80   2 
   3   2 -12 12204.2 1538.84   2 
   3  -2 -12 14124.9 1416.34   2 
   3   2 -11 40515.8 2441.04   2 
   3   2 -10 998.262 790.525   2 
  -3   2  10-652.589 780.981   1 
   3   2  -9 83316.9 1387.05   3 
   3  -2  -9 82470.1 2497.52   1 
   3   2  -9 86195.7 3101.64   2 
  -3   2   9 80866.6 2562.05   1 
   3  -2  -8 64312.0 2113.02   1 
   3   2  -8 67930.1 2667.98   2 
   3   2  -8 65073.4 1295.47   3 
  -3  -2   8 63285.6 2502.21   2 
  -3  -2   8 65852.4 1509.72   3 
  -3   2   8 63619.8 2156.01   1 
  -3  -2   7 3545.93 455.816   3 
   3  -2  -7 3030.84 545.857   1 
  -3  -2   7 4028.79 734.102   2 
   3   2  -7 2770.93 716.910   2 
  -3   2   7 2931.89 618.881   1 
   3   2  -7 3202.95 387.798   3 
  -3  -2   6 97418.2 2811.40   2 
   3   2  -6 91724.1 1718.43   3 
  -3   2   6 95756.6 2302.02   1 
   3   2  -6 98510.3 2826.44   2 
   3  -2  -6 96415.6 2262.10   1 
  -3  -2   6 95120.4 1918.88   3 
  -3  -2   5 29856.4 1077.97   3 
   3   2  -5 30019.9 1538.92   2 
  -3  -2   5 30573.7 1511.56   2 
   3  -2  -5 28036.4 1166.71   1 
  -3   2   5 26203.4 1170.60   1 
   3   2  -5 27881.9 986.188   3 
   3   2  -4 24229.4 926.775   3 
   3   2  -4 23977.0 1261.86   2 
  -3  -2   4 23737.6 1003.25   3 
  -3   2   4 23490.9 1033.87   1 
   3  -2  -4 25480.1 1029.16   1 
  -3  -2   4 25973.2 1296.35   2 
  -3   2   3 1300.69 417.453   1 
   3   2  -3 903.684 395.702   2 
  -3  -2   3 1652.84 371.816   3 
   3  -2  -3 1238.20 287.231   1 
  -3  -2   3 1386.02 398.787   2 
   3   2  -3 1974.79 406.731   3 
  -3  -2   2 7639.57 646.553   2 
   3   2  -2 7830.26 605.428   3 
   3  -2  -2 7804.42 538.247   1 
  -3  -2   2 8331.64 627.490   3 
  -3   2   2 8036.69 583.808   1 
   3  -2  -1 162003. 2119.92   1 
  -3  -2   1 168521. 2559.84   3 
  -3   2   1 161258. 2103.54   1 
  -3  -2   1 168412. 2275.29   2 
   3   2  -1 160148. 2500.57   3 
   3   2  -1 166052. 1981.26   2 
   3  -2   0 71131.7 1504.38   2 
   3   2   0 72429.8 1220.14   1 
   3   2   0 72424.2 1710.94   3 
  -3  -2   0 74725.8 1714.24   3 
  -3   2   0 69955.7 1447.40   1 
  -3  -2   0 69635.5 1191.98   2 
   3   2   1 46881.4 974.065   1 
  -3  -2  -1 47568.1 1028.55   1 
  -3   2  -1 49819.3 1374.17   2 
   3  -2   1 49055.1 1350.20   2 
   3   2   1 49199.9 1468.66   3 
  -3  -2  -1 48204.7 1415.86   3 
   3   2   2 18182.8 966.385   3 
   3  -2   2 18333.6 1013.23   2 
  -3  -2  -2 17860.4 688.459   1 
   3   2   2 18993.4 687.549   1 
  -3  -2  -2 17614.0 897.678   3 
  -3   2  -2 16877.0 978.592   2 
   3   2   3 325400. 3850.40   3 
   3   2   3 333010. 3036.82   1 
   3  -2   3 324732. 4611.76   2 
  -3  -2  -3 328977. 3108.77   1 
  -3   2  -3 329269. 4563.58   2 
  -3  -2  -3 336151. 3769.88   3 
  -3   2  -4 118646. 3086.43   2 
   3  -2   4 126088. 3097.36   2 
   3   2   4 126535. 2070.53   1 
  -3  -2  -4 120835. 2054.23   1 
  -3  -2  -4 127058. 2354.64   3 
   3   2   4 121186. 2453.72   3 
  -3   2  -5 598365. 7290.28   2 
   3   2   5 613962. 5054.39   1 
   3   2   5 600601. 5465.06   3 
  -3  -2  -5 621872. 5083.73   1 
   3  -2   5 608846. 7234.79   2 
  -3  -2  -5 601465. 5176.66   3 
  -3  -2  -6 672.079 370.387   1 
   3  -2   6-490.447 553.544   2 
  -3   2  -6-425.349 767.830   2 
   3   2   6-190.896 452.352   1 
  -3  -2  -6 141.361 328.550   3 
   3   2   6 269.307 428.997   3 
  -3   2  -7 100491. 3377.16   2 
   3   2   7 98421.3 2405.53   1 
  -3  -2  -7 95136.9 2394.96   1 
   3  -2   7 99346.5 3205.88   2 
   3   2   7 93055.6 2276.71   3 
  -3  -2  -7 93440.6 2116.61   3 
  -3  -2  -8 18167.5 1181.52   2 
   3  -2   8 16771.8 897.215   3 
   3   2   8 17444.8 1157.36   1 
   3  -2   8 19196.7 1586.80   2 
   3   2   8 18421.7 1081.33   3 
  -3   2  -8 17080.0 1577.35   2 
  -3  -2  -8 17563.8 1165.63   1 
  -3  -2  -8 17801.5 972.202   3 
  -3  -2  -9-139.652 478.253   1 
   3  -2   9 28.2897 339.558   3 
  -3  -2  -9 263.966 641.896   2 
  -3   2  -9-840.752 914.640   2 
   3   2   9 293.363 455.063   3 
  -3  -2  -9 417.841 351.863   3 
   3   2  10 4695.19 690.285   3 
  -3  -2 -10 5532.20 984.566   2 
  -3  -2 -10 4553.60 551.544   3 
   3  -2  10 4482.05 521.892   3 
  -3  -2 -11 61724.0 1746.68   3 
  -3  -2 -11 57078.7 2476.41   2 
  -3   2 -11 55214.9 2970.07   2 
   3  -2  11 61307.6 1488.68   3 
  -3  -2 -12 33053.0 1309.14   3 
  -3  -2 -12 30491.5 1976.64   2 
   3  -2  12 34445.3 985.638   3 
  -3   2 -12 30376.0 2251.91   2 
  -3  -2 -13 2143.47 913.958   2 
  -3   2 -13 922.576 1091.64   2 
  -3  -2 -13 4057.48 542.563   3 
  -3   2 -14-2350.66 1383.01   2 
  -3  -2 -14-336.840 351.557   3 
  -3  -2 -14-1439.06 1060.60   2 
  -3  -2 -15 10655.5 1592.83   2 
  -3   2 -15 5608.03 1156.45   2 
  -3   2 -16 1515.87 1387.66   2 
  -3  -2 -16 6687.73 1425.23   2 
  -3  -2 -17 6463.88 1600.42   2 
  -3   2 -17 154.203 1304.86   2 
  -3  -2 -18 3941.24 1454.64   2 
  -3   2 -18-2077.21 1793.59   2 
  -3  -2 -19 8204.00 1755.62   2 
  -3   2 -19-184.998 1367.50   2 
  -3  -2 -20 85.8033 1336.39   2 
  -3   2 -20 462.893 1346.62   2 
   3  -3 -20 8500.19 1901.34   2 
   3   3 -20 7063.87 1785.26   2 
   3  -3 -19-727.792 1130.65   2 
   3   3 -19-4668.25 2005.63   2 
   3  -3 -18 21329.7 2276.04   2 
   3   3 -18 21837.8 2391.34   2 
   3  -3 -17 279.560 1122.37   2 
   3   3 -17-1775.54 1681.92   2 
   3  -3 -16 6015.77 1416.01   2 
   3   3 -16 3040.28 1282.75   2 
   3  -3 -15 2319.96 1137.92   2 
   3   3 -15-1628.38 1372.40   2 
   3  -3 -14 542.130 373.923   3 
   3  -3 -14 1644.89 1039.74   2 
   3   3 -13 14595.4 1732.17   2 
   3  -3 -13 19104.7 1049.50   3 
   3   3 -12 30698.7 2291.89   2 
  -3   3  12 27673.4 1930.05   1 
  -3   3  11-841.400 916.642   1 
   3   3 -11-2333.91 1319.18   2 
  -3  -3  11 1036.24 331.459   3 
  -3  -3  10 61193.5 1607.34   3 
  -3   3  10 61766.9 2457.97   1 
   3   3 -10 57237.1 2869.42   2 
   3   3  -9 24896.7 2004.46   2 
  -3   3   9 28155.5 1641.51   1 
  -3  -3   9 25811.2 1133.50   3 
   3   3  -8 88316.0 3290.61   2 
  -3  -3   8 89170.6 3327.96   2 
   3   3  -8 90317.5 1766.42   3 
  -3  -3   8 87809.4 2052.87   3 
   3  -3  -8 79953.6 2486.41   1 
  -3   3   8 86921.0 2570.65   1 
  -3  -3   7 117320. 3549.90   2 
   3   3  -7 118749. 3628.35   2 
   3   3  -7 118818. 2099.76   3 
   3  -3  -7 114576. 2748.75   1 
  -3   3   7 116175. 2805.36   1 
  -3  -3   7 117229. 2402.91   3 
  -3   3   6 27986.5 1375.86   1 
   3   3  -6 28107.1 1760.48   2 
  -3  -3   6 26700.2 1712.52   2 
  -3  -3   6 27072.6 1177.89   3 
   3  -3  -6 25854.8 1325.00   1 
   3   3  -6 28127.2 1078.89   3 
   3  -3  -5 4067.41 546.131   1 
  -3   3   5 3803.17 668.220   1 
  -3  -3   5 3709.25 699.625   2 
   3   3  -5 5336.37 907.741   2 
   3   3  -5 3505.86 502.006   3 
  -3  -3   5 3864.19 541.427   3 
  -3   3   4 137682. 2631.94   1 
   3   3  -4 143926. 2509.84   3 
  -3  -3   4 145471. 3427.19   2 
   3   3  -4 140054. 3240.05   2 
   3  -3  -4 142998. 2612.26   1 
  -3  -3   4 141660. 2620.34   3 
  -3  -3   3 44333.1 1490.76   3 
   3   3  -3 46064.1 1707.97   2 
  -3   3   3 44672.7 1454.42   1 
  -3  -3   3 47381.0 1881.48   2 
   3   3  -3 45086.2 1454.40   3 
   3  -3  -3 43996.2 1421.17   1 
  -3   3   2 14862.8 873.981   1 
   3   3  -2 15515.1 920.299   2 
  -3  -3   2 12947.4 896.373   3 
  -3  -3   2 15675.1 1010.27   2 
   3  -3  -2 15875.0 847.682   1 
   3   3  -2 15221.4 934.622   3 
   3   3  -1 347380. 3490.37   2 
  -3  -3   1 358561. 3807.11   2 
   3   3  -1 345354. 4061.54   3 
   3  -3  -1 356084. 3784.99   1 
  -3   3   1 348561. 3763.57   1 
  -3  -3   1 345125. 4164.30   3 
   3   3   0 1259.79 375.678   1 
   3  -3   0 1488.14 424.861   2 
  -3  -3   0 1029.86 338.330   2 
  -3   3   0 106.126 441.646   1 
   3   3   0 1676.08 559.656   3 
  -3  -3   0 1196.55 403.702   3 
   3  -3   1 43309.2 1466.74   2 
  -3   3  -1 40892.2 1435.57   1 
   3   3   1 41316.2 1158.29   1 
  -3  -3  -1 41382.7 1504.12   3 
  -3  -3  -1 41735.4 1225.43   1 
   3   3   1 40998.8 1516.53   3 
   3  -3   2 63208.7 1961.91   2 
  -3   3  -2 62070.2 1990.01   2 
  -3  -3  -2 60800.1 1468.97   1 
  -3  -3  -2 61825.5 1822.10   3 
   3   3   2 60723.3 1428.55   1 
   3   3   2 61328.9 1875.91   3 
  -3  -3  -3 119570. 2531.58   3 
   3   3   3 123495. 2118.02   1 
  -3  -3  -3 121137. 2147.49   1 
   3   3   3 117133. 2623.92   3 
   3  -3   3 118583. 2933.83   2 
  -3   3  -3 121519. 2974.16   2 
   3   3   4 10443.8 910.848   3 
   3   3   4 8683.27 688.843   1 
  -3  -3  -4 8244.64 696.600   1 
  -3  -3  -4 8303.85 741.687   3 
  -3   3  -4 7633.11 1022.82   2 
   3  -3   4 9050.49 981.603   2 
  -3  -3  -5 43367.2 1558.17   3 
   3  -3   5 45216.6 2147.49   2 
   3   3   5 43703.3 1482.04   1 
  -3   3  -5 43279.9 2163.50   2 
   3   3   5 45905.7 1730.55   3 
  -3  -3  -5 46782.9 1537.71   1 
   3  -3   6 20922.0 1583.39   2 
  -3  -3  -6 23637.4 1179.92   3 
  -3  -3  -6 20787.7 1136.74   1 
   3   3   6 24420.3 1223.79   1 
  -3   3  -6 21130.5 1669.65   2 
   3   3   6 23949.3 1301.23   3 
  -3  -3  -7 229.165 371.338   3 
  -3   3  -7-151.097 867.209   2 
   3   3   7 20.6345 487.287   1 
  -3  -3  -7-266.088 449.649   1 
   3   3   7 163.528 491.545   3 
   3  -3   7-262.411 576.406   2 
   3  -3   8 109012. 3768.26   2 
   3   3   8 108229. 2714.99   3 
  -3  -3  -8 109931. 2497.36   3 
   3   3   8 109219. 2785.14   1 
  -3   3  -8 111457. 3930.09   2 
  -3  -3  -8 109241. 2822.12   1 
  -3  -3  -9 200.200 382.598   3 
   3   3   9 278.244 595.344   1 
  -3  -3  -9 118.210 509.241   1 
  -3   3  -9 77.6982 890.325   2 
  -3  -3 -10 97149.5 2431.43   3 
   3   3  10 92467.1 2928.39   1 
  -3   3 -10 99200.6 3928.99   2 
  -3   3 -11 49443.7 3006.26   2 
  -3  -3 -11 48212.1 2243.05   2 
   3  -3  11 46445.9 1491.65   3 
  -3  -3 -11 49272.1 1757.77   3 
  -3  -3 -12 10611.5 1367.73   2 
  -3   3 -12 10205.6 1693.18   2 
  -3  -3 -12 9685.28 851.866   3 
   3  -3  12 10946.1 699.825   3 
   3  -3  13 452.662 284.558   3 
  -3  -3 -13-195.591 444.224   3 
  -3   3 -13 1707.33 1216.79   2 
  -3  -3 -13 1389.66 870.185   2 
  -3   3 -14 6836.35 1530.37   2 
  -3  -3 -14 7318.28 746.951   3 
  -3  -3 -14 8808.57 1364.19   2 
  -3  -3 -15-248.967 968.865   2 
  -3   3 -15-424.094 1240.65   2 
  -3  -3 -16 4785.56 1302.38   2 
  -3   3 -16 2021.90 1207.92   2 
  -3   3 -17 1249.32 1129.81   2 
  -3  -3 -17 1753.29 1300.24   2 
  -3   3 -18 10170.1 1942.09   2 
  -3  -3 -18 14309.3 1960.38   2 
  -3  -3 -19 3325.80 1448.19   2 
  -3   3 -19-389.737 1633.73   2 
  -3  -3 -20 29779.9 2882.57   2 
  -3   3 -20 28337.1 3073.65   2 
   3  -4 -20 384.943 1171.98   2 
   3   4 -20 574.666 1430.98   2 
   3   4 -19 1265.53 1504.52   2 
   3  -4 -19 4956.55 1438.26   2 
   3  -4 -18 2506.34 1269.32   2 
   3   4 -18 1545.72 1348.50   2 
   3   4 -17 780.807 1235.93   2 
   3  -4 -17 2720.53 1290.32   2 
   3  -4 -16 719.305 1026.79   2 
   3   4 -16-1066.72 1366.78   2 
   3   4 -15 17890.2 2203.27   2 
  -3   4  14 9664.76 1446.41   1 
   3  -4 -14 8586.54 874.910   3 
   3   4 -14 8180.42 1548.34   2 
  -3   4  13 662.798 801.245   1 
   3  -4 -13 720.870 472.369   3 
   3   4 -13 476.205 1196.77   2 
  -3  -4  13 1056.80 340.778   3 
  -3   4  12 1491.75 879.326   1 
  -3  -4  12 887.489 395.993   3 
   3   4 -12 1289.49 1031.06   2 
   3   4 -11-1100.18 1032.08   2 
  -3   4  11 1015.12 783.289   1 
  -3  -4  11-830.506 535.243   3 
   3   4 -10 27434.3 2199.26   2 
  -3  -4  10 26560.5 1315.16   3 
  -3   4  10 28445.2 1816.42   1 
  -3   4   9 6611.37 1036.21   1 
  -3  -4   9 7073.29 743.104   3 
   3   4  -9 5507.46 1131.15   2 
  -3   4   8 5587.53 950.956   1 
  -3  -4   8 4745.87 1011.20   2 
   3   4  -8 4976.83 1048.58   2 
  -3  -4   8 5264.03 646.290   3 
  -3  -4   7 37776.7 1534.74   3 
  -3  -4   7 40800.3 2338.02   2 
  -3   4   7 36639.9 1713.27   1 
   3   4  -7 37817.8 2183.07   2 
   3  -4  -7 37777.2 1692.82   1 
  -3   4   6 38174.6 1678.53   1 
   3   4  -6 37730.0 1396.73   3 
   3   4  -6 36892.2 2120.92   2 
  -3  -4   6 37584.0 2192.67   2 
   3  -4  -6 36884.8 1585.05   1 
  -3  -4   6 38478.8 1532.47   3 
   3   4  -5 26229.7 1203.05   3 
   3  -4  -5 25615.1 1299.34   1 
  -3  -4   5 26389.8 1283.96   3 
  -3   4   5 25056.5 1312.82   1 
  -3  -4   5 24667.7 1693.07   2 
   3   4  -5 27081.1 1707.56   2 
   3  -4  -4 242754. 3742.07   1 
  -3   4   4 234074. 3716.82   1 
  -3  -4   4 234056. 3722.55   3 
   3   4  -4 240360. 3589.21   3 
   3   4  -4 242638. 4472.56   2 
   3  -4  -3 1055.80 433.867   1 
  -3   4   3 2376.92 622.407   1 
   3   4  -3 981.204 503.791   2 
  -3  -4   3 1860.67 586.432   2 
  -3  -4   3 2030.70 527.757   3 
   3   4  -3 1457.40 521.853   3 
  -3  -4   2 54757.4 1926.53   2 
   3   4  -2 54727.1 1801.86   3 
   3  -4  -2 54055.8 1727.03   1 
   3   4  -2 57536.4 1809.03   2 
  -3   4   2 53643.2 1753.66   1 
  -3  -4   2 56427.1 1871.58   3 
   3   4  -1 4235.21 661.296   3 
  -3   4   1 4220.69 635.417   1 
   3   4  -1 4315.76 594.114   1 
   3  -4  -1 4308.24 537.872   1 
  -3  -4   1 4585.84 653.144   3 
  -3  -4   1 4596.25 566.844   2 
  -3   4   0 1447.11 587.702   1 
   3  -4   0 987.969 467.867   2 
  -3  -4   0 1230.21 433.005   3 
   3   4   0 1150.37 468.150   1 
  -3  -4   0 1539.24 427.602   2 
   3   4   0 1490.81 586.448   3 
  -3  -4  -1 229907. 3315.48   1 
  -3  -4  -1 226882. 3790.74   3 
  -3   4  -1 225261. 3725.80   1 
   3  -4   1 228388. 3749.31   2 
   3   4   1 227377. 3830.15   3 
   3   4   1 223890. 3161.59   1 
  -3   4  -2 81444.1 2468.69   2 
   3   4   2 80433.9 2363.71   3 
   3   4   2 83625.6 1928.95   1 
  -3  -4  -2 84737.1 2014.56   1 
  -3  -4  -2 81960.8 2322.87   3 
   3  -4   2 80522.5 2409.27   2 
   3   4   3 273533. 4372.43   3 
  -3   4  -3 279523. 4852.67   2 
   3   4   3 279934. 3600.52   1 
  -3  -4  -3 281011. 3737.57   1 
   3  -4   3 277839. 4715.01   2 
  -3  -4  -3 275216. 4221.41   3 
  -3   4  -4 101656. 3190.36   2 
  -3  -4  -4 100192. 2325.91   1 
   3  -4   4 100735. 3134.56   2 
   3   4   4 103968. 2750.52   3 
   3   4   4 104874. 2304.46   1 
  -3  -4  -4 98991.8 2586.88   3 
  -3  -4  -5 82063.4 2354.13   3 
  -3   4  -5 79151.3 2984.19   2 
   3   4   5 86324.3 2194.36   1 
   3  -4   5 85626.0 3110.07   2 
   3   4   5 83554.8 2531.61   3 
  -3  -4  -5 83375.3 2203.92   1 
   3   4   6 57009.8 2129.72   3 
  -3   4  -6 58836.4 2767.06   2 
   3   4   6 58315.8 1925.37   1 
  -3  -4  -6 56367.4 1937.61   1 
  -3  -4  -6 58536.2 2017.16   3 
   3  -4   6 56162.4 2656.66   2 
  -3   4  -7 82575.3 3356.42   2 
  -3  -4  -7 81963.5 2419.12   3 
  -3  -4  -7 83528.3 2433.70   1 
   3   4   7 84260.4 2408.43   1 
  -3  -4  -8 9751.13 926.835   3 
  -3   4  -8 9064.33 1463.93   2 
   3   4   8 10184.2 1048.53   1 
  -3  -4  -8 9678.26 988.636   1 
  -3   4  -9 60295.6 3120.51   2 
  -3  -4  -9 60896.5 2086.50   3 
   3   4   9 57731.4 2242.14   1 
   3   4  10 82334.7 2812.12   1 
  -3   4 -10 79160.9 3846.46   2 
  -3  -4 -10 83870.8 2484.94   3 
   3   4  11 12717.2 1337.87   1 
  -3  -4 -11 14034.5 1077.08   3 
  -3   4 -11 14130.9 1803.23   2 
   3   4  12 64978.5 2837.36   1 
  -3  -4 -12 68546.1 2278.19   3 
  -3   4 -12 70566.0 3730.61   2 
  -3  -4 -13 2413.08 573.485   3 
   3  -4  13 2390.46 494.082   3 
  -3  -4 -13 4877.75 1147.83   2 
  -3   4 -13 3131.30 1258.10   2 
  -3  -4 -14 59588.9 2867.52   2 
  -3   4 -14 48324.3 3413.92   2 
  -3  -4 -15 16964.2 1805.62   2 
  -3   4 -15 15068.7 2079.21   2 
  -3  -4 -16 9244.67 1470.30   2 
  -3   4 -16 8112.07 1687.13   2 
  -3  -4 -17 3775.22 1265.92   2 
  -3   4 -17 3762.03 1485.07   2 
  -3   4 -18 6692.41 1695.08   2 
  -3  -4 -18 3365.06 1210.55   2 
  -3   4 -19 8325.40 1965.96   2 
  -3  -4 -19 12793.8 2011.84   2 
  -3  -4 -20 4137.52 1515.59   2 
   3   5 -19 625.300 1349.95   2 
   3  -5 -19 1081.59 1334.66   2 
   3   5 -18 3165.46 1383.24   2 
   3  -5 -18 6189.67 1598.72   2 
   3   5 -17 72.7199 1174.59   2 
   3   5 -16 1554.47 1288.02   2 
  -3   5  16 1791.43 1011.46   1 
  -3   5  15-1503.10 1306.04   1 
   3   5 -15-864.323 1472.26   2 
  -3   5  14 5099.44 1241.97   1 
   3   5 -14 5035.87 1471.87   2 
  -3   5  13 38378.4 2397.77   1 
   3   5 -13 39872.8 2982.18   2 
  -3   5  12-58.0819 937.655   1 
  -3  -5  12 282.715 465.909   3 
   3   5 -12-220.599 1175.27   2 
  -3   5  11 14276.8 1516.62   1 
   3   5 -11 13160.3 1710.58   2 
  -3  -5  11 13915.6 1060.24   3 
  -3  -5  10 5794.72 766.173   3 
   3   5 -10 4919.22 1351.97   2 
  -3   5  10 6322.91 1136.38   1 
   3   5  -9 678.880 1020.98   2 
  -3   5   9 972.203 798.904   1 
  -3  -5   9 411.789 465.598   3 
   3   5  -8 41621.2 2526.02   2 
  -3   5   8 41683.4 2024.22   1 
  -3  -5   8 42189.7 1780.89   3 
   3   5  -7 29809.4 2091.73   2 
  -3   5   7 28184.4 1636.46   1 
  -3  -5   7 26713.4 1464.98   3 
  -3   5   6 43479.7 1917.56   1 
  -3  -5   6 47272.5 2541.14   2 
   3   5  -6 44788.1 2384.54   2 
  -3  -5   6 45197.3 1863.73   3 
  -3  -5   5 61579.3 2769.76   2 
   3  -5  -5 60521.3 2123.21   1 
  -3   5   5 60800.0 2175.28   1 
  -3  -5   5 62100.9 2182.95   3 
   3   5  -5 60925.7 2547.28   2 
   3  -5  -4 216183. 3860.07   1 
  -3   5   4 215316. 3829.24   1 
   3   5  -4 207030. 4342.01   2 
  -3  -5   4 218765. 4807.31   2 
  -3  -5   4 216266. 3980.49   3 
   3   5  -3 41802.5 1888.02   2 
  -3  -5   3 40448.5 1767.51   3 
   3  -5  -3 45656.3 1788.94   1 
  -3   5   3 38306.5 1720.97   1 
  -3  -5   3 42116.9 1970.81   2 
  -3  -5   2 3032.07 659.925   2 
  -3   5   2 1639.44 627.155   1 
   3   5  -2 3034.41 682.495   2 
   3  -5  -2 2312.50 574.796   1 
   3   5  -2 2593.71 663.887   3 
  -3  -5   2 3045.95 588.486   3 
   3   5  -1 21783.7 1259.25   1 
  -3  -5   1 22275.1 1346.55   3 
   3  -5  -1 22678.0 1292.14   1 
  -3   5   1 22436.5 1321.48   1 
   3   5  -1 23168.8 1401.82   3 
  -3  -5   1 23304.7 1275.61   2 
  -3   5   0 73930.0 2295.78   1 
  -3  -5   0 74569.2 2142.66   2 
  -3  -5   0 74272.4 2394.12   3 
   3  -5   0 72253.6 2293.82   2 
   3   5   0 73664.2 2112.65   1 
   3   5   0 72114.9 2341.13   3 
   3   5   1 20.6309 591.442   3 
   3  -5   1-40.5362 456.454   2 
  -3  -5  -1 52.8376 438.472   3 
  -3   5  -1-570.494 645.214   1 
   3   5   1-325.033 526.183   1 
   3  -5   2 719.953 444.966   2 
  -3  -5  -2 1170.54 487.908   3 
  -3  -5  -2 885.887 449.509   1 
   3   5   2 689.420 500.578   1 
   3   5   2 1104.31 658.394   3 
  -3   5  -2-388.572 809.566   1 
   3   5   3 36815.2 1830.98   3 
  -3  -5  -3 37277.1 1757.89   3 
   3   5   3 38192.6 1556.73   1 
  -3   5  -3 38901.2 2076.78   2 
  -3  -5  -3 36475.7 1551.21   1 
   3  -5   3 38547.1 1948.44   2 
   3  -5   4 5127.14 864.960   2 
  -3   5  -4 4177.23 986.978   2 
   3   5   4 4231.32 712.281   1 
  -3  -5  -4 5051.51 766.629   3 
  -3  -5  -4 4252.22 634.195   1 
  -3   5  -5 11794.1 1470.36   2 
   3   5   5 11636.6 1011.32   1 
  -3  -5  -5 9435.71 974.893   3 
   3  -5   5 11534.8 1298.08   2 
  -3  -5  -5 10030.4 960.094   1 
  -3  -5  -6 8594.43 887.721   1 
  -3   5  -6 6299.83 1169.30   2 
  -3  -5  -6 9521.07 989.129   3 
   3   5   6 8409.37 917.468   1 
   3   5   7 78560.3 2492.29   1 
  -3  -5  -7 81108.3 2610.65   3 
  -3   5  -7 78519.0 3405.22   2 
  -3  -5  -8 5369.38 790.849   3 
   3   5   8 5381.82 911.573   1 
  -3   5  -8 6379.67 1369.94   2 
  -3   5  -9 32433.0 2450.38   2 
   3   5   9 30484.4 1759.84   1 
   3   5  10-487.791 751.905   1 
  -3   5 -10 351.661 1006.04   2 
  -3   5 -11 2027.24 1087.38   2 
   3   5  11 3956.12 921.586   1 
   3   5  12 37075.0 2196.99   1 
  -3   5 -12 41870.6 2991.12   2 
  -3   5 -13 530.197 1061.91   2 
   3   5  13-1376.72 1086.59   1 
   3   5  14-289.900 1031.08   1 
  -3   5 -14-521.786 1021.88   2 
  -3   5 -15 1576.86 1394.22   2 
  -3  -5 -15 3035.21 1190.65   2 
  -3   5 -16 43193.3 3343.86   2 
  -3  -5 -16 40281.7 2702.86   2 
  -3  -5 -17 14405.0 1960.83   2 
  -3   5 -17 12185.0 2073.04   2 
  -3  -5 -18 40342.4 3003.36   2 
  -3   5 -18 47718.6 3650.87   2 
  -3  -5 -19 1392.00 1241.79   2 
  -3   5 -19 1734.49 1608.49   2 
   3  -6 -19 2106.64 1412.23   2 
   3   6 -19 915.568 1509.40   2 
   3   6 -18 1563.75 1359.01   2 
   3   6 -17 1254.08 1361.18   2 
  -3   6  17-1224.39 1309.02   1 
   3   6 -16 8288.62 1997.33   2 
  -3   6  16 9251.56 1687.75   1 
  -3   6  15 1416.85 1023.02   1 
   3   6 -15 1095.98 1155.62   2 
  -3   6  14 8851.00 1378.29   1 
   3   6 -14 9710.83 1776.17   2 
   3   6 -13 10494.2 1820.03   2 
  -3   6  13 11538.6 1494.83   1 
  -3   6  12 39001.6 2398.54   1 
   3   6 -12 39599.9 2888.71   2 
  -3  -6  12 35382.8 1792.30   3 
  -3  -6  11 39288.4 1918.53   3 
  -3   6  11 42606.7 2414.89   1 
   3   6 -11 46017.1 3003.36   2 
  -3  -6  10 3187.11 757.808   3 
  -3   6  10 2208.17 902.136   1 
   3   6 -10 2543.43 1169.05   2 
   3   6  -9 35061.1 2646.84   2 
  -3   6   9 35820.4 2052.36   1 
  -3  -6   9 34585.7 1803.88   3 
  -3   6   8 82491.8 2916.69   1 
   3   6  -8 85737.7 3636.76   2 
  -3  -6   8 83702.2 2753.06   3 
  -3  -6   7 215.718 539.831   3 
  -3   6   7 601.159 783.796   1 
   3   6  -7-1127.88 1040.15   2 
  -3  -6   6 148968. 3652.93   3 
   3   6  -6 145413. 4311.23   2 
  -3   6   6 143585. 3614.79   1 
   3   6  -5 1455.14 769.078   2 
  -3   6   5 1580.29 759.686   1 
  -3  -6   5 2584.70 637.358   3 
  -3   6   4 4412.29 969.789   1 
  -3  -6   4 2397.24 687.028   3 
  -3  -6   4 2536.89 861.501   2 
   3   6  -4 3744.38 944.038   2 
  -3   6   3 1312.00 785.825   1 
  -3  -6   3-59.7206 536.561   3 
   3   6  -3 427.087 756.911   2 
  -3  -6   3 1228.47 754.226   2 
  -3  -6   2-609.602 606.691   2 
  -3   6   2 8.56083 568.963   1 
   3   6  -2-339.637 796.875   1 
   3  -6  -2-819.695 648.817   1 
  -3  -6   2 150.718 522.913   3 
  -3   6   1 2235.91 788.541   1 
   3   6  -1 2471.53 719.379   1 
  -3  -6   1 1987.06 652.707   3 
  -3  -6   1 1861.23 565.719   2 
   3  -6  -1 2981.05 663.519   2 
   3   6   0 65683.7 2265.95   1 
  -3  -6   0 69871.9 2333.18   2 
  -3   6   0 69582.3 2482.02   1 
  -3  -6   0 71737.3 2552.54   3 
   3  -6   0 70198.5 2439.84   2 
   3   6   1 35.1394 576.081   1 
  -3  -6  -1 1052.13 515.097   2 
   3  -6   1 351.641 496.341   2 
  -3   6  -1-288.587 771.418   1 
  -3   6  -2 93198.9 3063.36   1 
  -3  -6  -2 97143.4 2739.59   1 
   3   6   2 93020.3 2584.82   1 
  -3   6  -3 4023.22 1084.43   2 
   3   6   3 3681.48 791.567   1 
  -3  -6  -3 2547.48 631.752   1 
  -3  -6  -4 59262.1 2174.01   1 
  -3   6  -4 58733.5 2755.84   2 
   3   6   4 56143.3 2080.11   1 
   3   6   5 92483.3 2681.54   1 
  -3   6  -5 84195.5 3432.37   2 
  -3   6  -6 13533.1 1652.97   2 
   3   6   6 13524.7 1200.41   1 
   3   6   7 114885. 3156.88   1 
  -3   6  -7 106931. 4146.72   2 
   3   6   8 64113.5 2474.91   1 
  -3   6  -8 57971.2 3169.06   2 
   3   6   9 1372.74 858.063   1 
  -3   6  -9-3080.16 1422.35   2 
  -3   6 -10 24332.2 2406.26   2 
   3   6  10 25081.6 1803.23   1 
   3   6  11-611.322 801.703   1 
  -3   6 -11-1091.77 1374.68   2 
   3   6  12 58286.7 2811.17   1 
  -3   6 -12 62607.3 3740.59   2 
  -3   6 -13 164.688 1077.39   2 
   3   6  13 776.224 992.174   1 
   3   6  14 16417.8 1791.18   1 
  -3   6 -14 14513.9 2140.74   2 
   3   6  15 2032.10 1142.13   1 
  -3   6 -15 3247.81 1568.80   2 
  -3  -6 -16 16328.4 1895.99   2 
  -3   6 -16 12945.3 2191.86   2 
  -3   6 -17 2045.61 1705.70   2 
  -3  -6 -17 3042.99 1237.29   2 
  -3   6 -18 7879.73 1910.92   2 
  -3  -6 -18 7232.39 1647.56   2 
  -3  -6 -19 5130.75 1542.97   2 
  -3   7  18 1093.19 1152.94   1 
   3   7 -18 6830.73 1992.04   2 
  -3   7  17 1934.98 1363.80   1 
   3   7 -17 1869.75 1401.30   2 
  -3   7  16 626.963 1186.74   1 
   3   7 -16 1801.88 1672.18   2 
  -3   7  15 1035.66 1043.10   1 
   3   7 -15 4693.23 1681.64   2 
   3   7 -14 15423.0 2232.75   2 
  -3   7  14 12936.8 1688.63   1 
   3   7 -13 1624.37 1521.45   2 
  -3   7  13 261.745 891.328   1 
  -3   7  12 1147.02 977.547   1 
   3   7 -12 2035.07 1411.47   2 
  -3   7  11 8176.49 1438.80   1 
  -3  -7  11 6946.00 1052.83   3 
   3   7 -11 8508.44 1622.49   2 
  -3   7  10 17223.5 1670.28   1 
   3   7 -10 17820.7 1974.46   2 
  -3  -7  10 15748.9 1385.68   3 
  -3  -7   9 24824.8 1684.07   3 
  -3   7   9 26851.1 1968.46   1 
   3   7  -9 24352.3 2248.30   2 
   3   7  -8 13828.2 1689.24   2 
  -3   7   8 14229.7 1478.44   1 
  -3   7   7 11314.5 1273.16   1 
   3   7  -7 11216.7 1599.80   2 
   3   7  -6 12480.9 1564.09   2 
  -3   7   6 11933.1 1348.58   1 
   3   7  -5 2559.73 1087.58   2 
  -3   7   5 1787.07 751.571   1 
   3   7  -4 5878.64 1165.44   2 
  -3   7   4 4221.20 848.394   1 
   3   7  -3 57383.7 2555.09   1 
  -3   7   3 56693.5 2405.30   1 
  -3   7   2-56.7836 652.229   1 
   3   7  -2-68.5888 736.169   1 
  -3   7   1 13616.0 1292.03   1 
   3   7  -1 17610.2 1460.41   1 
   3   7   0-145.300 696.855   1 
  -3   7   0-813.347 922.751   1 
   3   7   1 15609.6 1281.06   1 
  -3   7  -1 16789.9 1549.90   1 
  -3   7  -2 68081.3 2860.12   1 
   3   7   2 72472.0 2563.82   1 
   3   7   3 2342.00 774.049   1 
  -3   7  -3-1856.68 1294.74   1 
  -3   7  -4 26134.5 2145.36   2 
   3   7   4 25621.1 1583.70   1 
   3   7   5 5429.63 848.584   1 
  -3   7  -5 6889.40 1454.56   2 
  -3   7  -6 14877.2 1847.18   2 
   3   7   6 14785.8 1308.06   1 
  -3   7  -7 7952.66 1469.49   2 
   3   7   7 9755.80 1203.27   1 
  -3   7  -8 86193.7 4014.41   2 
   3   7   8 88046.7 3077.54   1 
   3   7   9 31339.9 1953.25   1 
  -3   7  -9 29671.7 2558.44   2 
   3   7  10 16204.2 1571.74   1 
  -3   7 -10 17378.0 2140.25   2 
  -3   7 -11 24681.2 2511.15   2 
   3   7  11 25123.3 1966.37   1 
  -3   7 -12 1422.77 1529.22   2 
   3   7  12 1321.54 899.121   1 
  -3   7 -13 989.711 1127.13   2 
   3   7  13 731.430 957.388   1 
   3   7  14-829.146 1177.40   1 
  -3   7 -14 975.315 1278.49   2 
   3   7  15 1983.50 1030.96   1 
  -3   7 -15 7152.72 1792.84   2 
  -3   7 -16 7592.57 1978.71   2 
   3   7  16 5340.68 1279.91   1 
  -3  -7 -17 1130.97 1100.61   2 
   3   7  17-905.316 1342.65   1 
  -3   7 -17 1912.43 1547.08   2 
  -3  -7 -18 4550.85 1604.24   2 
   3   8 -17 3225.81 1789.62   2 
  -3   8  17 4075.76 1384.53   1 
   3   8 -16 2478.65 1680.58   2 
  -3   8  16 1370.31 1310.92   1 
   3   8 -15 8836.37 2009.17   2 
  -3   8  15 7714.26 1703.01   1 
  -3   8  14-94.7606 1167.03   1 
   3   8 -14 2452.14 1548.55   2 
   3   8 -13 3759.73 1522.20   2 
  -3   8  13 10273.5 1760.50   1 
   3   8 -12-961.097 1262.31   2 
  -3   8  12 1226.68 1218.56   1 
   3   8 -11 460.058 1188.10   2 
  -3   8  11 968.282 954.682   1 
   3   8 -10 24641.2 2424.96   2 
  -3   8  10 22838.2 1982.26   1 
   3   8  -9 10770.2 1641.00   2 
  -3   8   9 9508.16 1333.83   1 
   3   8  -8 2997.57 1351.61   2 
  -3   8   8 2615.71 1073.27   1 
   3   8  -7 5763.08 1394.62   2 
  -3   8   7 4373.63 1142.32   1 
  -3   8   6-211.008 817.650   1 
   3   8  -6 621.239 1011.03   2 
  -3   8   5 1131.17 814.615   1 
   3   8  -5 2224.15 1177.46   2 
  -3   8   4 87414.5 3214.38   1 
   3   8  -4 87301.0 3476.35   1 
   3   8  -3 3685.16 968.432   1 
  -3   8   3 3123.99 921.641   1 
  -3   8   2 73354.8 2957.77   1 
   3   8  -2 81565.6 3139.43   1 
   3   8  -1 9360.60 1189.50   1 
  -3   8   1 6603.41 1117.19   1 
  -3   8   0 819.726 922.962   1 
   3   8   0 1861.18 736.859   1 
  -3   8  -1 1783.02 912.620   1 
   3   8   1 1481.30 875.309   1 
   3   8   2 16653.8 1423.49   1 
  -3   8  -2 17565.5 1739.69   1 
  -3   8  -3-1630.74 1172.14   1 
   3   8   3-643.159 716.470   1 
  -3   8  -4 36159.8 2464.59   1 
   3   8   4 40233.3 2139.57   1 
   3   8   5 2865.00 881.112   1 
  -3   8  -5 6290.54 1623.28   2 
   3   8   6 35309.0 2033.03   1 
  -3   8  -6 36226.8 2750.15   2 
  -3   8  -7 5208.06 1634.79   2 
   3   8   7 5802.69 1108.92   1 
  -3   8  -8 6876.47 1550.72   2 
   3   8   8 6395.07 1147.13   1 
  -3   8  -9 5883.78 1563.79   2 
   3   8   9 6778.30 1298.67   1 
   3   8  10 32598.8 2176.12   1 
  -3   8 -10 29324.4 2690.84   2 
  -3   8 -11 602.832 1352.38   2 
   3   8  11 691.996 871.016   1 
   3   8  12 75747.8 3422.98   1 
  -3   8 -12 78563.2 4333.27   2 
   3   8  13 4394.91 1258.46   1 
  -3   8 -13 4689.36 1513.35   2 
   3   8  14 51269.0 3029.44   1 
  -3   8 -14 53450.1 3921.59   2 
   3   8  15 4187.40 1474.11   1 
  -3   8 -15 690.061 1548.21   2 
  -3   8 -16 11845.2 2241.22   2 
   3   8  16 11336.5 1839.14   1 
   3   8  17 761.380 1041.21   1 
   3   9 -16 13147.9 2166.86   2 
  -3   9  15 2687.85 1474.43   1 
   3   9 -15 3339.38 1536.30   2 
  -3   9  14 1044.79 1355.27   1 
   3   9 -14-1433.93 1344.16   2 
  -3   9  13 3343.30 1448.61   1 
   3   9 -13 1801.21 1526.77   2 
   3   9 -12 2170.86 1314.15   2 
  -3   9  12 2937.90 1347.65   1 
  -3   9  11 6799.50 1442.95   1 
   3   9 -11 4015.67 1477.41   2 
  -3   9  10 7630.42 1341.92   1 
   3   9 -10 7292.77 1680.82   2 
  -3   9   9-398.945 1157.03   1 
   3   9  -9-230.597 1113.23   2 
  -3   9   8 13464.9 1703.39   1 
   3   9  -8 11825.8 1863.18   2 
   3   9  -7 7160.28 1506.53   2 
  -3   9   7 6631.61 1305.03   1 
  -3   9   6 28104.2 2163.67   1 
   3   9  -6 27344.0 2362.05   2 
  -3   9   5 1610.27 940.494   1 
   3   9  -5 812.481 1010.25   1 
   3   9  -4 24979.0 2124.40   1 
  -3   9   4 27634.9 2098.15   1 
   3   9  -3-549.328 1076.25   1 
  -3   9   3 957.273 984.591   1 
   3   9  -2 1686.90 1070.04   1 
  -3   9   2 553.987 933.630   1 
  -3   9   1 90047.1 3537.66   1 
   3   9  -1 90949.1 3424.84   1 
  -3   9   0 12322.9 1483.81   1 
   3   9   0 12784.2 1420.25   1 
   3   9   1 31961.0 2025.20   1 
  -3   9  -1 32395.4 2301.49   1 
   3   9   2-52.2625 863.838   1 
  -3   9  -2-110.167 1109.90   1 
  -3   9  -3 667.760 1032.35   1 
   3   9   3 1589.09 877.204   1 
   3   9   4 7166.49 1286.93   1 
  -3   9  -4 3405.72 1294.38   1 
  -3   9  -5-1124.08 1444.32   1 
   3   9   5 2180.63 953.683   1 
  -3   9  -6 718.006 1371.85   1 
   3   9   6 3112.59 973.045   1 
  -3   9  -6 3431.37 1507.91   2 
  -3   9  -7 32177.9 2739.13   2 
   3   9   7 31275.0 2130.61   1 
   3   9   8 2127.15 917.033   1 
  -3   9  -8 1466.08 1234.48   2 
   3   9   9 5652.81 1198.89   1 
  -3   9  -9 7869.63 1662.08   2 
  -3   9 -10 1906.83 1272.65   2 
   3   9  10 202.470 987.974   1 
  -3   9 -11 10300.5 1953.72   2 
   3   9  11 11081.3 1643.08   1 
   3   9  12 25061.0 2160.35   1 
  -3   9 -12 27916.4 2903.69   2 
  -3   9 -13 10515.3 2057.23   2 
   3   9  13 8685.47 1659.68   1 
  -3   9 -14 1890.21 1430.86   2 
   3   9  14 3232.02 1380.77   1 
  -3   9 -15-1107.95 1357.03   2 
   3   9  15-494.940 1163.67   1 
   3   9  16 4472.03 1296.52   1 
  -3  10  14 5875.75 1467.18   1 
   3  10 -14 5455.53 1712.85   2 
   3  10 -13-1392.19 1242.50   2 
  -3  10  13-412.212 1105.32   1 
   3  10 -12 5069.70 1694.02   2 
  -3  10  12 3472.89 1317.01   1 
   3  10 -11 10817.3 2007.23   2 
  -3  10  11 12168.3 1697.10   1 
  -3  10  10-750.940 1180.40   1 
   3  10 -10-296.933 1370.17   2 
  -3  10   9 589.150 1171.99   1 
   3  10  -9 1001.47 1264.36   2 
  -3  10   8 16147.5 1788.61   1 
   3  10  -8 21321.2 2391.93   2 
  -3  10   7 2383.33 1254.37   1 
   3  10  -7 5210.66 1602.04   2 
   3  10  -6 64191.9 3621.38   1 
  -3  10   6 62236.4 3169.90   1 
  -3  10   5 16241.2 1806.52   1 
   3  10  -5 16300.2 2026.19   1 
  -3  10   4 10290.1 1723.87   1 
   3  10  -4 5926.92 1378.80   1 
  -3  10   3 25809.0 2130.63   1 
   3  10  -3 26071.7 2276.08   1 
  -3  10   2 8876.33 1522.44   1 
   3  10  -2 9621.14 1509.90   1 
  -3  10   1 28401.0 2245.64   1 
   3  10  -1 30269.9 2247.02   1 
   3  10   0 19926.6 1887.94   1 
  -3  10   0 18702.8 1835.82   1 
  -3  10  -1 7400.08 1442.98   1 
   3  10   1 10091.2 1423.58   1 
  -3  10  -2 7192.17 1384.95   1 
   3  10   2 8820.72 1378.22   1 
   3  10   3 338.435 1025.99   1 
  -3  10  -3 82.9870 1292.05   1 
  -3  10  -4-1199.72 1457.55   1 
   3  10   4 1114.35 1043.21   1 
   3  10   5 9.28529 1009.26   1 
  -3  10  -5 624.812 1381.77   1 
   3  10   6 11441.6 1537.81   1 
  -3  10  -6 10527.7 1880.71   1 
   3  10   7 10051.2 1483.06   1 
  -3  10  -7 10224.0 1883.19   1 
   3  10   8 16482.8 1800.73   1 
  -3  10  -8 14908.4 2158.89   2 
  -3  10  -9 2820.21 1283.03   2 
   3  10   9 1511.58 1175.63   1 
  -3  10 -10 21988.7 2539.42   2 
   3  10  10 21261.2 2046.60   1 
   3  10  11 7822.26 1526.63   1 
  -3  10 -11 8137.69 1961.95   2 
   3  10  12 9419.43 1690.53   1 
  -3  10 -12 8238.72 1940.14   2 
   3  10  13 1478.87 1298.83   1 
  -3  10 -13 1475.33 1553.86   2 
   3  10  14 9953.68 1806.17   1 
   3  11 -13 12847.9 2327.99   2 
   3  11 -12 3875.84 1507.84   2 
  -3  11  12 2965.32 1208.91   1 
  -3  11  11 3771.79 1344.77   1 
   3  11 -11 1286.56 1417.28   2 
  -3  11  10 7797.85 1494.88   1 
   3  11 -10 8932.66 1962.51   2 
   3  11  -9 78.9113 1357.78   2 
  -3  11   9 1360.42 1227.71   1 
  -3  11   8-648.076 1254.43   1 
   3  11  -8-2210.17 1652.35   1 
  -3  11   7 5639.08 1573.26   1 
   3  11  -7 2026.99 1505.68   1 
   3  11  -6 6863.91 1748.33   1 
  -3  11   6 6071.03 1382.52   1 
  -3  11   5 7896.58 1567.15   1 
   3  11  -5 8292.21 1672.05   1 
   3  11  -4 992.080 1234.65   1 
  -3  11   4 2572.77 1358.73   1 
   3  11  -3 6768.18 1404.92   1 
  -3  11   3 8699.57 1647.18   1 
  -3  11   2 525.785 1277.97   1 
   3  11  -2-953.836 1347.93   1 
   3  11  -1 7596.13 1477.24   1 
  -3  11   1 7032.52 1452.79   1 
   3  11   0 5465.53 1398.83   1 
  -3  11   0 5172.73 1297.34   1 
  -3  11  -1 1561.52 1375.10   1 
   3  11   1 5178.19 1267.19   1 
  -3  11  -2 356.313 1525.92   1 
   3  11   2 4032.79 1256.66   1 
   3  11   3 5133.99 1374.03   1 
  -3  11  -3 3647.27 1396.29   1 
  -3  11  -4 21840.6 2542.36   1 
   3  11   4 23655.0 2053.35   1 
   3  11   5-405.775 1146.14   1 
  -3  11  -5-727.239 1389.69   1 
  -3  11  -6-218.453 1622.64   1 
   3  11   6 1091.70 1002.81   1 
  -3  11  -7 650.229 1342.99   1 
   3  11   7 1487.45 1008.49   1 
  -3  11  -8 575.293 1697.32   1 
   3  11   8 4719.90 1394.45   1 
  -3  11  -9 15271.4 2462.45   1 
  -3  11  -9 17341.1 2529.36   2 
   3  11   9 19228.1 2081.37   1 
   3  11  10 2993.01 1205.03   1 
  -3  11 -10 3009.70 1812.51   2 
   3  11  11 1349.22 1171.98   1 
  -3  11 -11 3278.16 1714.72   2 
   3  11  12 1272.42 1263.62   1 
   3  11  13-1575.72 1258.76   1 
   3  12 -11 4232.89 1758.76   2 
   3  12 -10 1332.39 1450.66   1 
  -3  12   9 2494.13 1457.09   1 
   3  12  -9 4084.78 1612.20   1 
   3  12  -8-621.571 1427.31   1 
  -3  12   8-834.685 1327.68   1 
  -3  12   7 2061.00 1387.29   1 
   3  12  -7-661.183 1547.84   1 
   3  12  -6 1781.53 1518.93   1 
  -3  12   6 4475.48 1563.76   1 
   3  12  -5 201.379 1310.34   1 
  -3  12   5-1387.35 1152.39   1 
  -3  12   4 9557.26 1680.09   1 
   3  12  -4 8254.25 1657.17   1 
   3  12  -3 5562.23 1212.90   1 
  -3  12   3 8378.93 1623.65   1 
   3  12  -2 24195.6 2321.54   1 
  -3  12   2 24819.0 2476.88   1 
  -3  12   1 7225.59 1692.77   1 
   3  12  -1 6344.12 1519.89   1 
  -3  12   0 8438.45 1784.92   1 
   3  12   0 6848.31 1543.86   1 
   3  12   1 10694.1 1833.21   1 
  -3  12  -1 13336.0 2125.97   1 
   3  12   2 625.886 1064.08   1 
  -3  12  -2-1325.82 1593.12   1 
   3  12   3 24007.8 2311.28   1 
  -3  12  -3 18660.7 2166.93   1 
   3  12   4 4190.28 1529.32   1 
  -3  12  -4 1498.81 1564.79   1 
   3  12   5 965.661 1020.34   1 
  -3  12  -5-805.432 1422.88   1 
   3  12   6 3968.25 1413.41   1 
  -3  12  -6 3357.04 1722.02   1 
   3  12   7-1905.12 1216.46   1 
  -3  12  -7-2391.47 1626.70   1 
   3  12   8 38.4812 1019.25   1 
  -3  12  -8 1574.92 1488.17   1 
  -3  12  -9-513.227 1373.10   1 
   3  12   9 82.2445 1117.75   1 
   3  12  10 364.212 1242.22   1 
   3  13  -7 860.096 1578.77   1 
   3  13  -6 5215.31 1683.95   1 
  -3  13   6 5070.34 1379.65   1 
   3  13  -5 3890.07 1618.77   1 
  -3  13   5 1513.77 1258.46   1 
  -3  13   4 1387.26 1282.16   1 
   3  13  -4-2133.82 1493.03   1 
  -3  13   3 3858.38 1416.41   1 
   3  13  -3 250.538 1496.95   1 
  -3  13   2 3355.64 1558.61   1 
   3  13  -2 596.869 1407.36   1 
   3  13  -1 32538.3 2842.45   1 
  -3  13   1 32396.9 2980.50   1 
  -3  13   0-1516.36 1655.33   1 
   3  13   0 380.629 1223.58   1 
   3  13   1 16023.9 2136.61   1 
  -3  13  -1 15091.9 2286.68   1 
  -3  13  -2 829.831 1340.28   1 
   3  13   2 2150.76 1433.51   1 
   3  13   3 3373.14 1572.87   1 
  -3  13  -3-1672.73 1749.32   1 
   3  13   4 1752.54 1439.23   1 
  -3  13  -4-1461.39 1521.25   1 
   3  13   5 1948.80 1398.40   1 
  -3  13  -5 544.226 1763.22   1 
   3  13   6 1676.47 1233.46   1 
   3  13   7 1458.97 1084.15   1 
   4   0 -21 1634.87 1699.20   2 
   4   0 -20 8811.96 1845.78   2 
   4   0 -19 807.662 1224.46   2 
   4   0 -18-841.313 1271.02   2 
   4   0 -17 1969.63 1319.81   2 
   4   0 -16 81.7980 1030.35   2 
   4   0 -15 1910.88 1230.12   2 
   4   0 -14 24215.5 2045.01   2 
   4   0 -13 1759.86 1062.69   2 
   4   0 -13-86.2817 210.807   3 
   4   0 -12 401829. 3150.39   3 
   4   0 -12 406975. 6777.65   2 
   4   0 -11 589.421 692.658   2 
   4   0 -11 268.012 269.676   3 
   4   0 -10 333404. 3231.08   3 
   4   0 -10 323959. 5409.67   2 
   4   0  -9 230.699 281.818   3 
   4   0  -9-102.967 545.477   1 
   4   0  -9 368.272 537.226   2 
   4   0  -8 63454.2 1554.22   3 
   4   0  -8 65750.1 2196.88   2 
   4   0  -8 64603.8 2141.64   1 
   4   0  -7 66.7701 401.620   1 
   4   0  -7 45.7129 345.247   3 
   4   0  -7 267.379 478.757   2 
   4   0  -6 97348.0 1931.08   3 
   4   0  -6 94442.5 2214.46   2 
   4   0  -6 94827.4 2199.57   1 
   4   0  -5 708.312 415.019   2 
   4   0  -5 232.212 307.503   1 
   4   0  -5-407.910 392.974   3 
   4   0  -4 96348.6 1790.66   1 
   4   0  -4 99857.3 1986.60   3 
   4   0  -3 348.078 255.450   1 
   4   0  -3-125.653 373.901   3 
   4   0  -2 13266.2 807.084   3 
   4   0  -2 14470.7 498.647   1 
   4   0  -1-20.6868 352.916   3 
   4   0   0 101781. 2108.16   3 
  -4   0   0 104540. 2104.18   3 
   4   0   1 371.565 429.038   3 
   4   0   1 100.369 163.386   2 
  -4   0  -1 410.634 190.962   2 
  -4   0  -1-169.339 339.678   3 
   4   0   2 655456. 5369.77   3 
   4   0   2 652055. 3940.37   2 
  -4   0  -2 664518. 5269.52   3 
   4   0   3 27.2826 406.547   3 
  -4   0  -3-646.029 398.014   2 
   4   0   3 219.371 270.433   2 
  -4   0  -3 301.747 297.157   3 
   4   0   4 39824.6 1282.15   2 
  -4   0  -4 38266.8 1403.84   2 
  -4   0  -4 39389.3 1308.37   3 
   4   0   4 39090.4 1364.93   3 
   4   0   5 326.459 375.909   2 
   4   0   5-201.074 413.544   3 
  -4   0  -5-380.573 425.696   2 
  -4   0  -5-61.8163 294.746   3 
  -4   0  -6 289640. 3481.97   3 
  -4   0  -6 296990. 4042.23   1 
  -4   0  -6 280897. 4264.90   2 
   4   0   6 283701. 4054.51   2 
   4   0   6 276189. 3723.49   3 
   4   0   7 387.911 438.773   3 
  -4   0  -7-269.288 446.982   1 
  -4   0  -7 460.739 602.369   2 
  -4   0  -8 322537. 5180.79   2 
  -4   0  -8 332753. 4944.67   1 
   4   0   8 316363. 4089.14   3 
  -4   0  -9-522.802 534.177   1 
  -4   0  -9 257.571 640.722   2 
   4   0   9-75.5586 403.090   3 
  -4   0 -10 766.635 702.349   2 
   4   0  10-33.2886 452.833   3 
   4   0  11-23.2456 393.686   3 
  -4   0 -11 1893.37 960.284   2 
  -4   0 -12 66687.7 2959.55   2 
   4   0  12 58770.6 1790.13   3 
   4   0  13 88.1333 393.445   3 
  -4   0 -13 152.756 893.071   2 
  -4   0 -14 14636.4 1676.07   2 
  -4   0 -15-110.126 1018.88   2 
  -4   0 -16-247.542 1097.24   2 
  -4   0 -17 367.429 1178.93   2 
  -4   0 -18-29.0184 1299.02   2 
  -4   0 -19-1321.17 1521.22   2 
  -4   0 -20 1228.87 1348.29   2 
   4   1 -21-1193.23 1558.73   2 
   4  -1 -21 5017.97 1826.44   2 
   4   1 -20 9623.41 1979.78   2 
   4  -1 -20 14000.2 2074.92   2 
   4  -1 -19 485.763 1282.09   2 
   4   1 -19-705.238 1478.64   2 
   4  -1 -18 3593.16 1444.26   2 
   4   1 -18 2083.91 1415.12   2 
   4   1 -17 15025.9 2059.15   2 
   4  -1 -17 15495.1 1985.87   2 
   4  -1 -16 26545.5 2288.02   2 
   4   1 -16 24185.6 2275.40   2 
   4  -1 -15 50819.4 2829.48   2 
   4  -1 -15 54375.0 1055.11   3 
   4   1 -15 57084.1 3273.57   2 
   4  -1 -14 902.090 309.056   3 
   4  -1 -14 736.223 886.706   2 
   4   1 -14 1457.09 1045.92   2 
   4  -1 -13 44350.5 1291.18   3 
   4  -1 -13 44815.9 2430.14   2 
   4   1 -13 46984.9 2732.23   2 
   4   1 -12 62.9066 190.105   3 
   4  -1 -12-302.598 390.712   3 
   4  -1 -12 8.78612 757.361   2 
   4   1 -12 1060.61 987.821   2 
   4   1 -11 6680.04 445.006   3 
   4   1 -11 7995.92 1267.17   2 
   4  -1 -11 6628.57 1058.79   2 
   4   1 -10 56800.2 2472.58   2 
   4   1 -10 53861.2 1210.35   3 
   4  -1 -10 53343.5 2243.75   2 
   4   1  -9 15079.1 1352.02   2 
   4  -1  -9 15209.5 1167.15   1 
   4  -1  -9 16801.9 1280.65   2 
   4   1  -9 15618.1 708.951   3 
   4   1  -9 14679.3 1211.27   1 
   4   1  -8 66466.8 1465.82   3 
   4  -1  -8 66672.4 2144.07   1 
   4   1  -8 68745.3 2384.59   2 
   4   1  -7 57342.5 2078.88   2 
  -4   1   7 55271.1 1905.09   1 
   4  -1  -7 59786.1 1873.43   1 
   4   1  -7 57880.7 1400.79   3 
   4   1  -6 121276. 2727.97   2 
   4   1  -6 118289. 2016.41   3 
  -4   1   6 116370. 2480.97   1 
   4  -1  -6 119917. 2425.52   1 
   4   1  -5 52631.8 1394.92   3 
   4  -1  -5 51554.8 1458.76   1 
  -4  -1   5 51185.5 1531.59   3 
   4   1  -5 53431.7 1736.18   2 
  -4   1   5 52502.5 1548.28   1 
  -4  -1   5 54266.7 1598.76   2 
  -4   1   4 206650. 2681.89   1 
   4  -1  -4 204538. 2622.84   1 
  -4  -1   4 215119. 2763.11   2 
  -4  -1   4 209162. 3072.04   3 
   4   1  -4 208082. 3018.11   2 
   4   1  -4 211209. 2800.70   3 
  -4   1   3 132141. 1919.57   1 
  -4  -1   3 129295. 2418.33   3 
   4   1  -3 131615. 2111.09   2 
  -4  -1   3 136075. 1913.65   2 
   4  -1  -3 132136. 1887.98   1 
   4   1  -3 132528. 2269.43   3 
  -4  -1   2 68575.2 1765.11   3 
  -4   1   2 72381.1 1258.94   1 
   4   1  -2 70995.7 1711.78   3 
  -4  -1   2 70999.3 1153.56   2 
   4   1  -2 70688.8 1359.93   2 
   4  -1  -2 70992.8 1230.26   1 
  -4  -1   1 96278.4 2067.25   3 
   4  -1  -1 92839.4 1282.37   1 
  -4   1   1 100066. 1318.82   1 
   4   1  -1 97206.2 2039.84   3 
   4   1   0 90191.2 2014.83   3 
  -4  -1   0 90090.0 2001.21   3 
   4  -1   0 89867.9 1376.79   2 
  -4   1   0 91994.0 1231.73   1 
  -4   1  -1 117908. 1764.09   2 
   4  -1   1 113110. 1837.87   2 
  -4  -1  -1 113099. 2227.18   3 
   4   1   1 114252. 2291.95   3 
   4   1   2 2125.35 476.329   3 
  -4  -1  -2 2450.07 273.100   2 
  -4  -1  -2 2157.43 232.083   1 
  -4  -1  -2 2587.15 447.631   3 
   4  -1   2 1472.92 381.573   2 
   4   1   2 2035.42 239.794   1 
  -4   1  -2 2134.73 453.874   2 
   4  -1   3 499941. 5104.82   2 
  -4   1  -3 491124. 5313.79   2 
  -4  -1  -3 514625. 3606.26   2 
  -4  -1  -3 512567. 3421.10   1 
   4   1   3 528354. 5057.49   3 
  -4  -1  -3 527568. 4781.09   3 
   4  -1   4 240740. 3365.28   3 
  -4  -1  -4 240712. 3286.53   3 
   4   1   4 245631. 3496.83   3 
  -4  -1  -4 236273. 2861.41   2 
  -4  -1  -4 241291. 2745.14   1 
  -4   1  -4 238459. 4054.68   2 
   4  -1   4 240667. 3749.54   2 
  -4  -1  -5 352188. 3995.89   3 
  -4  -1  -5 345621. 3841.48   2 
   4  -1   5 339549. 4082.82   3 
   4  -1   5 343665. 4788.36   2 
   4   1   5 339158. 4220.64   3 
  -4  -1  -5 347171. 3754.71   1 
  -4   1  -5 351963. 5157.29   2 
  -4  -1  -6 36759.0 1345.38   3 
   4  -1   6 39045.3 1731.88   2 
  -4   1  -6 38240.5 1797.84   2 
   4  -1   6 36950.0 1406.92   3 
  -4  -1  -6 38090.3 1457.24   2 
  -4  -1  -6 36649.3 1389.08   1 
   4   1   6 35179.5 1423.12   3 
  -4  -1  -7 103206. 2199.09   3 
   4   1   7 96676.2 2373.92   3 
   4  -1   7 98870.9 2221.32   3 
   4  -1   7 99852.6 2873.17   2 
  -4   1  -7 95698.1 2978.41   2 
  -4  -1  -7 96488.8 2422.61   1 
  -4  -1  -7 96785.0 2454.86   2 
  -4  -1  -8 1398.99 535.099   1 
   4  -1   8 1593.73 626.258   2 
  -4  -1  -8 919.704 546.411   2 
  -4  -1  -8 789.481 388.390   3 
   4   1   8 474.567 467.127   3 
   4  -1   8 756.780 389.774   3 
  -4   1  -9 8379.94 1127.13   2 
   4   1   9 7606.27 787.511   3 
  -4  -1  -9 9524.96 968.954   1 
  -4  -1  -9 9063.53 1046.69   2 
   4  -1   9 8440.37 1118.07   2 
   4  -1   9 7537.15 758.682   3 
  -4  -1  -9 7474.42 677.321   3 
  -4  -1 -10 36570.9 1354.79   3 
  -4   1 -10 33806.3 2155.27   2 
  -4  -1 -10 38370.8 2004.23   2 
   4   1  10 35433.1 1527.80   3 
   4  -1  10 32178.1 1392.90   3 
   4  -1  11 4469.83 594.409   3 
  -4  -1 -11 5388.83 581.620   3 
  -4   1 -11 4072.69 889.465   2 
   4   1  11 4950.84 709.160   3 
  -4   1 -12 16821.2 1658.75   2 
  -4  -1 -12 16180.0 934.981   3 
  -4  -1 -12 18148.1 1718.42   2 
   4   1  12 18366.2 1114.35   3 
   4  -1  12 17545.7 925.192   3 
   4  -1  13 483.616 350.041   3 
   4   1  13 273.544 434.712   3 
  -4  -1 -13-136.833 876.548   2 
  -4   1 -14 7361.28 1376.72   2 
  -4  -1 -14 10519.2 1459.93   2 
   4  -1  14 10139.0 568.529   3 
  -4   1 -15-794.997 1330.87   2 
  -4  -1 -15 2518.64 1204.08   2 
  -4   1 -16 2131.03 1006.41   2 
  -4  -1 -16 1102.60 1209.68   2 
  -4   1 -17-2396.97 1567.66   2 
  -4  -1 -17 1116.72 1170.46   2 
  -4  -1 -18 2495.18 1410.51   2 
  -4   1 -18-1902.45 1581.43   2 
  -4  -1 -19 4989.53 1601.19   2 
  -4   1 -19 875.400 1242.85   2 
  -4  -1 -20-547.371 1407.54   2 
  -4   1 -20-2859.08 1582.92   2 
   4  -2 -20 23283.2 2472.33   2 
   4   2 -20 18469.0 2388.79   2 
   4  -2 -19 5645.11 1640.30   2 
   4   2 -19-297.283 1523.57   2 
   4  -2 -18 15187.0 1991.32   2 
   4   2 -18 8610.75 1784.75   2 
   4  -2 -17 7970.76 1522.85   2 
   4   2 -17 5715.00 1550.04   2 
   4  -2 -16 9526.44 1608.08   2 
   4   2 -16 7677.34 1465.56   2 
   4  -2 -15 2781.89 1161.56   2 
   4   2 -15 16.0322 1178.18   2 
   4  -2 -14 53238.5 2706.49   2 
   4   2 -14 47684.0 2933.24   2 
   4  -2 -13-336.182 786.731   2 
   4   2 -13-1420.44 1125.47   2 
   4  -2 -12 58920.9 2655.85   2 
   4   2 -12 58713.8 2971.93   2 
   4   2 -11 453.202 262.435   3 
   4   2 -11 211.002 759.825   2 
   4   2 -10 272523. 5711.87   2 
  -4   2  10 268087. 4934.85   1 
   4   2  -9 34037.9 2042.03   2 
  -4  -2   9 35812.9 1986.79   2 
   4  -2  -9 33686.3 1650.13   1 
  -4   2   9 33120.4 1695.09   1 
   4   2  -9 32205.4 1084.89   3 
  -4   2   8 478292. 5750.98   1 
  -4  -2   8 462950. 6461.75   2 
   4  -2  -8 463656. 5615.91   1 
   4   2  -8 467786. 6730.65   2 
   4   2  -8 474098. 4022.69   3 
  -4  -2   8 455950. 4674.91   3 
  -4  -2   7-39.3617 309.382   3 
  -4  -2   7 774.352 543.027   2 
   4   2  -7-265.733 347.688   3 
  -4   2   7 117.532 512.129   1 
   4  -2  -7 610.408 420.409   1 
   4   2  -7 172.316 623.044   2 
   4  -2  -6 54182.0 1722.10   1 
  -4   2   6 55920.2 1798.00   1 
   4   2  -6 56905.9 2151.92   2 
  -4  -2   6 57297.6 1684.89   3 
  -4  -2   6 56126.8 1995.80   2 
   4   2  -6 54884.2 1481.19   3 
  -4  -2   5 18931.1 999.859   3 
   4   2  -5 20462.3 957.073   3 
  -4  -2   5 21382.0 1260.66   2 
  -4   2   5 17933.5 1007.33   1 
   4   2  -5 20681.4 1233.65   2 
   4  -2  -5 19792.9 990.031   1 
   4  -2  -4 30054.8 1114.17   1 
  -4   2   4 29144.4 1151.92   1 
   4   2  -4 25948.5 1262.22   2 
  -4  -2   4 30037.2 1341.62   2 
  -4  -2   4 28189.3 1207.08   3 
   4   2  -4 28363.8 1141.80   3 
   4  -2  -3 252999. 2929.19   1 
  -4  -2   3 256972. 3526.12   2 
   4   2  -3 246170. 3259.72   3 
  -4  -2   3 252793. 3458.05   3 
  -4   2   3 248429. 2999.13   1 
   4   2  -3 244633. 3492.41   2 
   4   2  -2 476083. 4577.08   3 
  -4  -2   2 485612. 4511.90   2 
   4  -2  -2 493902. 3862.47   1 
  -4  -2   2 477650. 4817.89   3 
  -4   2   2 493967. 3946.53   1 
   4   2  -2 495118. 4114.93   2 
  -4  -2   1 109544. 1849.23   2 
  -4  -2   1 103569. 2261.34   3 
  -4   2   1 102399. 1736.79   1 
   4   2  -1 103139. 1466.33   2 
   4   2  -1 105231. 2234.58   3 
   4  -2  -1 106193. 1768.37   1 
  -4  -2   0 4161.34 569.731   3 
  -4   2   0 4034.08 425.726   1 
   4   2   0 3619.76 333.540   1 
   4  -2   0 3138.86 420.590   2 
  -4  -2   0 3474.85 306.288   2 
   4   2   0 3258.44 601.992   3 
   4   2   1 13730.1 528.583   1 
   4   2   1 14228.3 954.265   3 
  -4  -2  -1 13047.9 856.913   3 
  -4  -2  -1 14298.0 570.209   1 
  -4   2  -1 13255.2 799.874   2 
   4  -2   1 13141.8 769.117   2 
   4  -2   2 116474. 2462.84   2 
  -4  -2  -2 120543. 2465.45   3 
  -4  -2  -2 121050. 1673.78   1 
   4   2   2 121972. 1616.93   1 
  -4   2  -2 121275. 2468.08   2 
   4   2   2 122313. 2536.00   3 
   4   2   3 32031.6 1357.30   3 
  -4  -2  -3 30704.5 955.998   1 
   4   2   3 32269.3 955.564   1 
   4  -2   3 32420.7 1518.22   2 
  -4   2  -3 32074.1 1483.50   2 
  -4  -2  -3 31974.8 1307.75   3 
   4   2   4 114958. 2590.97   3 
   4  -2   4 113519. 3001.04   2 
  -4   2  -4 113965. 2962.89   2 
  -4  -2  -4 115699. 2001.28   1 
   4   2   4 111285. 1936.63   1 
  -4  -2  -4 113930. 2458.96   3 
   4   2   5 5758.05 583.831   1 
  -4  -2  -5 5771.89 646.530   3 
  -4   2  -5 6062.03 877.106   2 
   4   2   5 5756.58 714.089   3 
   4  -2   5 6194.85 862.516   2 
  -4  -2  -5 5844.30 576.452   1 
  -4  -2  -6 16392.6 967.371   3 
   4  -2   6 15860.1 1294.76   2 
   4   2   6 14848.6 922.956   1 
  -4   2  -6 15651.3 1402.53   2 
  -4  -2  -6 15774.9 937.840   1 
   4   2   6 15565.4 1054.30   3 
   4   2   7-555.084 572.587   1 
  -4  -2  -7 507.332 509.764   2 
  -4   2  -7 666.046 738.218   2 
   4  -2   7 95.3538 437.979   3 
  -4  -2  -7 35.7110 365.564   1 
  -4  -2  -7 223.356 352.531   3 
   4  -2   7 298.442 644.192   2 
   4   2   7-58.5438 539.755   3 
   4   2   8 159776. 3258.36   3 
  -4   2  -8 164800. 4498.27   2 
  -4  -2  -8 162110. 3328.06   1 
   4  -2   8 158274. 2942.53   3 
  -4  -2  -8 158747. 3327.39   2 
  -4  -2  -8 167840. 3024.58   3 
   4   2   9 20199.0 1269.34   3 
  -4  -2  -9 18971.6 1295.75   1 
  -4  -2  -9 19198.6 1361.30   2 
   4  -2   9 18947.3 1044.38   3 
  -4  -2  -9 19364.8 1073.56   3 
  -4   2  -9 19856.7 1835.12   2 
   4   2  10 251526. 4149.99   3 
  -4   2 -10 258379. 5920.55   2 
  -4  -2 -10 242009. 4618.61   2 
  -4  -2 -10 251065. 3751.57   3 
   4  -2  10 246336. 3541.19   3 
   4   2  11 13372.5 1076.37   3 
  -4  -2 -11 13485.8 1307.82   2 
  -4  -2 -11 14562.4 966.658   3 
  -4   2 -11 10331.7 1566.90   2 
   4  -2  11 12852.9 871.642   3 
   4  -2  12 1279.35 447.216   3 
  -4  -2 -12 1726.02 830.561   2 
   4   2  12 2373.30 629.921   3 
  -4  -2 -12 1538.86 449.594   3 
  -4  -2 -13-296.443 822.475   2 
  -4  -2 -13 320.159 360.795   3 
   4  -2  13 984.318 384.056   3 
  -4   2 -14 16707.7 1816.56   2 
  -4  -2 -14 19989.8 1912.73   2 
   4  -2  14 16207.4 691.838   3 
  -4  -2 -15 3766.35 1204.29   2 
  -4   2 -15-973.773 1452.19   2 
  -4  -2 -16 5935.27 1438.42   2 
  -4   2 -16 1304.07 1120.69   2 
  -4  -2 -17 2594.88 1306.94   2 
  -4   2 -17-2495.75 1594.42   2 
  -4  -2 -18 12668.2 1941.49   2 
  -4   2 -18 9246.97 1768.07   2 
  -4  -2 -19 236.221 1378.33   2 
  -4   2 -19 1879.39 1573.87   2 
  -4  -2 -20 6183.46 1731.88   2 
  -4   2 -20 3113.15 1505.01   2 
   4  -3 -20 7644.12 1739.15   2 
   4   3 -20 4723.71 1563.24   2 
   4  -3 -19 2869.89 1406.86   2 
   4   3 -19-2255.40 1612.14   2 
   4  -3 -18 4138.63 1413.94   2 
   4   3 -18-466.519 1625.02   2 
   4  -3 -17 38536.5 2660.51   2 
   4   3 -17 37005.6 2963.55   2 
   4  -3 -16 3580.16 1250.69   2 
   4   3 -16-289.233 1505.08   2 
   4  -3 -15 20326.3 2023.31   2 
   4   3 -15 19027.2 2067.62   2 
   4   3 -14 17912.5 1953.22   2 
   4  -3 -14 19250.8 1803.08   2 
  -4   3  13 33377.5 2165.95   1 
   4   3 -13 35558.5 2583.78   2 
  -4   3  12 8814.97 1191.63   1 
   4   3 -12 7191.33 1255.01   2 
  -4   3  11 2577.17 930.366   1 
  -4  -3  11 3246.40 505.553   3 
   4   3 -11 1261.31 1030.46   2 
  -4   3  10 57127.0 2375.24   1 
   4   3 -10 59610.3 1497.20   3 
   4   3 -10 59820.6 2817.37   2 
  -4  -3  10 59799.0 1776.89   3 
  -4  -3   9 94131.3 2312.65   3 
  -4   3   9 96250.1 2841.50   1 
   4   3  -9 94303.2 3467.29   2 
  -4  -3   9 92921.2 3368.74   2 
   4   3  -9 95178.0 1951.55   3 
  -4  -3   8 207264. 3452.30   3 
  -4  -3   8 213083. 4896.69   2 
   4   3  -8 205444. 2988.77   3 
   4  -3  -8 207899. 3889.77   1 
  -4   3   8 205216. 3963.62   1 
   4  -3  -7 226215. 3874.21   1 
  -4  -3   7 218710. 4830.34   2 
  -4   3   7 220228. 3855.16   1 
   4   3  -7 225619. 4906.93   2 
  -4  -3   7 225207. 3588.79   3 
   4   3  -7 227902. 3158.01   3 
  -4  -3   6 945.988 416.724   3 
  -4   3   6 399.806 515.995   1 
   4   3  -6 810.773 435.850   3 
   4  -3  -6 867.662 405.106   1 
  -4  -3   6 1365.80 609.210   2 
   4   3  -6 291.266 655.114   2 
  -4   3   5 115947. 2543.27   1 
  -4  -3   5 116357. 3242.27   2 
   4   3  -5 116405. 3187.64   2 
   4  -3  -5 120080. 2504.59   1 
   4   3  -5 119444. 2371.40   3 
  -4  -3   5 118014. 2611.13   3 
  -4   3   4 21851.1 1116.03   1 
  -4  -3   4 21101.6 1375.59   2 
   4   3  -4 22517.8 1389.62   2 
   4  -3  -4 21854.8 1079.68   1 
   4   3  -4 21602.8 1120.17   3 
  -4  -3   4 21916.1 1170.44   3 
   4   3  -3 26909.7 1242.28   3 
  -4  -3   3 29531.2 1481.88   2 
  -4   3   3 27938.1 1192.23   1 
   4  -3  -3 29161.7 1161.32   1 
  -4  -3   3 28960.4 1333.04   3 
   4   3  -3 30437.4 1372.32   2 
   4   3  -2 20923.9 1136.58   3 
  -4   3   2 22144.1 1042.97   1 
   4  -3  -2 21357.4 987.192   1 
  -4  -3   2 19266.0 1158.42   3 
  -4  -3   2 22133.4 1187.26   2 
   4   3  -2 22403.5 1007.98   2 
  -4  -3   1 148379. 2475.94   2 
   4  -3  -1 145047. 2461.38   1 
   4   3  -1 146437. 2843.88   3 
  -4  -3   1 142811. 2853.99   3 
  -4   3   1 139492. 2454.06   1 
  -4  -3   0 37935.1 1517.62   3 
   4  -3   0 38338.2 1344.48   2 
  -4   3   0 37244.3 1305.15   1 
  -4  -3   0 38060.5 1131.89   2 
   4   3   0 38933.2 1129.66   1 
   4   3   0 37066.9 1530.99   3 
  -4  -3  -1 479583. 4005.89   1 
   4   3   1 473383. 5305.48   3 
  -4   3  -1 484879. 4789.38   1 
   4   3   1 475891. 3780.94   1 
  -4  -3  -1 462690. 5165.36   3 
   4  -3   1 477990. 4944.60   2 
  -4   3  -2 7438.95 825.846   2 
  -4  -3  -2 6393.26 530.096   1 
   4   3   2 6441.01 518.344   1 
   4  -3   2 8598.41 859.742   2 
   4   3   2 5939.56 798.936   3 
  -4  -3  -2 6858.94 734.753   3 
   4   3   3 267030. 4165.98   3 
  -4  -3  -3 275366. 4009.28   3 
  -4  -3  -3 267134. 3176.27   1 
  -4   3  -3 273472. 4478.51   2 
   4  -3   3 273235. 4498.55   2 
   4   3   3 272085. 3093.05   1 
   4  -3   4 113838. 3225.31   2 
   4   3   4 110477. 2739.54   3 
  -4  -3  -4 114338. 2632.91   3 
  -4   3  -4 109880. 3146.04   2 
  -4  -3  -4 119073. 2224.74   1 
   4   3   4 114253. 2129.80   1 
  -4   3  -5 26078.1 1724.31   2 
   4   3   5 23022.9 1351.11   3 
  -4  -3  -5 24492.2 1263.53   3 
   4  -3   5 25309.7 1636.39   2 
  -4  -3  -5 24556.7 1131.81   1 
   4   3   5 25827.6 1138.39   1 
   4   3   6 21855.1 1170.91   1 
   4  -3   6 23816.7 1708.48   2 
  -4   3  -6 22318.7 1730.91   2 
   4   3   6 22126.4 1361.59   3 
  -4  -3  -6 21897.8 1142.74   1 
  -4  -3  -6 23684.4 1242.59   3 
  -4  -3  -7 348848. 4647.52   1 
   4  -3   7 357934. 6601.95   2 
  -4   3  -7 339469. 6473.01   2 
   4   3   7 342494. 5094.10   3 
  -4  -3  -7 354896. 4764.66   3 
   4   3   7 355970. 4599.29   1 
  -4  -3  -8 12887.3 1028.30   1 
  -4  -3  -8 15523.0 1053.01   3 
   4   3   8 14517.9 1234.55   3 
   4  -3   8 14411.1 1474.94   2 
   4   3   8 13684.1 1085.82   1 
  -4   3  -8 12736.8 1507.33   2 
  -4  -3  -9 29779.3 1594.63   1 
   4   3   9 30662.5 1651.04   3 
  -4  -3  -9 29987.1 1469.23   3 
  -4   3  -9 29332.3 2224.04   2 
   4   3   9 31680.8 1647.30   1 
  -4   3 -10 14298.4 1749.16   2 
   4   3  10 13940.2 1262.56   1 
   4  -3  10 16120.5 1043.01   3 
  -4  -3 -10 17965.2 1427.68   2 
   4   3  10 17500.0 1326.21   3 
  -4  -3 -10 16774.0 1100.75   3 
   4   3  11 764.059 583.086   3 
  -4  -3 -11 354.432 417.675   3 
  -4  -3 -11 989.084 799.358   2 
   4  -3  11 500.047 417.565   3 
  -4   3 -11-512.632 1134.94   2 
  -4  -3 -12 7440.57 753.787   3 
  -4   3 -12 7487.79 1503.88   2 
  -4  -3 -12 7953.36 1200.99   2 
   4  -3  12 6185.01 666.798   3 
  -4  -3 -13 5412.13 681.299   3 
   4  -3  13 6046.24 637.737   3 
  -4   3 -13 6615.02 1428.84   2 
  -4  -3 -13 6461.28 1170.36   2 
  -4   3 -14 7154.31 1617.54   2 
   4  -3  14 6812.80 570.753   3 
  -4  -3 -14 6213.67 1181.02   2 
  -4   3 -15-19.4726 1380.89   2 
  -4  -3 -15 3416.90 1024.30   2 
  -4   3 -16 22252.6 2508.24   2 
  -4  -3 -16 22096.9 2085.92   2 
  -4  -3 -17 6726.00 1432.12   2 
  -4   3 -17 6330.25 1849.48   2 
  -4  -3 -18 13114.2 2066.33   2 
  -4   3 -18 11411.3 2005.09   2 
  -4  -3 -19 2047.23 1428.83   2 
  -4   3 -19 2470.95 1275.05   2 
  -4   3 -20 3109.99 1678.56   2 
  -4  -3 -20 4929.48 1514.25   2 
   4   4 -20-1721.84 1787.09   2 
   4  -4 -20-253.731 1304.59   2 
   4  -4 -19 15877.8 2145.56   2 
   4   4 -19 9569.14 1963.63   2 
   4  -4 -18 1171.60 1173.38   2 
   4   4 -18-1740.23 1666.71   2 
   4   4 -17 16955.5 2315.25   2 
   4  -4 -17 15589.2 1876.70   2 
   4  -4 -16 3355.22 1307.47   2 
   4   4 -16-777.829 1381.22   2 
   4   4 -15 21780.0 2473.08   2 
  -4   4  14 28201.5 2124.53   1 
   4   4 -14 26802.6 2571.93   2 
  -4   4  13 4808.48 1101.73   1 
  -4  -4  13 4668.37 579.443   3 
   4   4 -13 2914.60 1142.22   2 
  -4  -4  12 213055. 3566.64   3 
  -4   4  12 210526. 4980.71   1 
  -4  -4  11 64381.5 2059.65   3 
  -4   4  11 61939.4 2678.06   1 
   4   4 -11 65350.5 3289.34   2 
  -4  -4  10 169212. 3416.61   3 
   4   4 -10 172749. 5174.18   2 
  -4   4  10 168907. 4111.34   1 
   4   4  -9 19691.9 1791.34   2 
   4   4  -9 18134.5 1012.70   3 
  -4   4   9 18882.7 1478.52   1 
  -4  -4   9 17880.2 1165.01   3 
   4   4  -8 50145.6 1629.34   3 
  -4  -4   8 52082.7 2674.17   2 
   4   4  -8 50467.8 2659.26   2 
  -4  -4   8 49441.5 1875.50   3 
  -4   4   8 48240.8 2046.03   1 
   4  -4  -7 2870.46 616.256   1 
  -4  -4   7 3388.83 865.751   2 
  -4   4   7 2363.17 695.543   1 
   4   4  -7 2567.95 867.591   2 
   4   4  -7 3237.72 561.095   3 
  -4  -4   7 3469.57 605.999   3 
   4   4  -6 5697.43 717.940   3 
   4  -4  -6 4152.87 720.075   1 
  -4  -4   6 6345.03 974.211   2 
  -4   4   6 4253.00 693.707   1 
  -4  -4   6 6596.14 749.134   3 
   4   4  -6 4956.97 1020.40   2 
   4  -4  -5 10589.5 879.336   1 
   4   4  -5 11509.7 897.991   3 
  -4   4   5 11342.0 1013.90   1 
  -4  -4   5 11546.4 1157.70   2 
   4   4  -5 12568.8 1268.35   2 
  -4  -4   5 11972.0 975.462   3 
   4   4  -4 50339.5 2011.34   2 
   4   4  -4 46460.7 1712.42   3 
  -4  -4   4 48036.5 1806.12   3 
   4  -4  -4 48612.1 1750.37   1 
  -4  -4   4 50195.0 2222.21   2 
  -4   4   4 47154.1 1743.08   1 
   4   4  -3 4329.58 702.437   3 
  -4   4   3 4336.41 680.466   1 
  -4  -4   3 4416.76 719.779   3 
   4  -4  -3 4422.86 580.665   1 
  -4  -4   3 5114.95 784.103   2 
   4   4  -3 4156.82 688.302   2 
   4  -4  -2 14170.3 927.791   1 
  -4  -4   2 14256.6 1053.93   2 
  -4   4   2 14033.9 997.106   1 
  -4  -4   2 13778.3 1032.86   3 
   4   4  -2 15613.8 1074.92   3 
   4   4  -2 14138.1 945.120   2 
  -4   4   1 61436.9 1889.91   1 
   4   4  -1 61793.9 2078.69   3 
   4  -4  -1 62782.1 1869.46   1 
  -4  -4   1 63356.6 2106.90   3 
   4   4  -1 59960.1 1759.02   1 
  -4  -4   1 60364.1 1823.65   2 
  -4   4   0 45325.8 1631.07   1 
   4  -4   0 45867.0 1669.96   2 
   4   4   0 47194.0 1851.80   3 
  -4  -4   0 45725.4 1473.28   2 
  -4  -4   0 44343.0 1762.30   3 
   4   4   0 43507.7 1433.60   1 
  -4  -4  -1 195191. 3663.97   3 
   4   4   1 187233. 3645.05   3 
  -4  -4  -1 193562. 3026.04   1 
   4   4   1 183272. 2802.79   1 
   4  -4   1 186000. 3477.19   2 
  -4   4  -1 185588. 3400.37   1 
   4  -4   2 20436.0 1260.44   2 
   4   4   2 22082.9 1352.13   3 
  -4   4  -2 22896.4 1418.26   2 
  -4  -4  -2 19086.2 1023.92   1 
   4   4   2 20256.0 996.115   1 
  -4  -4  -2 20700.8 1262.08   3 
  -4   4  -3 105269. 3063.20   2 
   4   4   3 115166. 2950.65   3 
  -4  -4  -3 104879. 2284.09   1 
   4  -4   3 112851. 3060.38   2 
   4   4   3 111447. 2253.34   1 
  -4  -4  -3 108269. 2793.82   3 
   4   4   4 57537.6 1699.35   1 
  -4   4  -4 52923.6 2336.37   2 
  -4  -4  -4 59562.2 1775.86   1 
   4   4   4 56567.5 2160.06   3 
   4  -4   4 57059.7 2435.83   2 
  -4  -4  -4 56539.1 2054.05   3 
  -4  -4  -5 26726.2 1440.19   3 
   4   4   5 25775.3 1565.06   3 
  -4   4  -5 22701.6 1669.00   2 
   4   4   5 24946.8 1194.92   1 
  -4  -4  -5 24808.8 1250.96   1 
   4  -4   5 24955.4 1720.92   2 
  -4  -4  -6 141739. 3003.08   1 
   4  -4   6 148387. 4284.18   2 
  -4   4  -6 144754. 4230.31   2 
   4   4   6 142805. 2925.40   1 
   4   4   6 142743. 3506.02   3 
  -4  -4  -6 146546. 3296.14   3 
   4   4   7 9607.29 959.115   1 
  -4  -4  -7 10614.8 917.165   1 
  -4   4  -7 11933.0 1485.77   2 
   4   4   7 10470.1 1142.64   3 
  -4  -4  -7 11723.9 1040.28   3 
  -4  -4  -8 76307.7 2423.11   3 
   4   4   8 75675.8 2414.96   1 
  -4   4  -8 80588.0 3438.47   2 
   4   4   8 77777.8 2694.55   3 
  -4  -4  -8 75309.5 2454.10   1 
   4   4   9 1016.18 720.762   3 
   4   4   9-405.549 700.661   1 
  -4   4  -9 37.2754 983.624   2 
  -4  -4  -9 774.724 475.771   3 
   4   4  10 2275.24 762.473   1 
  -4  -4 -10 1571.00 504.313   3 
  -4   4 -10 2587.78 1209.40   2 
  -4  -4 -11 1603.87 522.449   3 
   4   4  11 1846.29 762.536   1 
  -4   4 -11 2673.62 1198.67   2 
   4  -4  12 19704.2 1191.43   3 
  -4  -4 -12 20910.9 1672.81   2 
  -4   4 -12 21343.0 2262.79   2 
   4   4  12 18016.7 1560.48   1 
  -4  -4 -12 20020.4 1330.60   3 
   4  -4  13 2275.08 558.032   3 
  -4  -4 -13 3904.18 1088.46   2 
  -4   4 -13 1025.08 1239.88   2 
  -4  -4 -13 1688.73 572.876   3 
  -4  -4 -14 11505.2 1538.86   2 
  -4   4 -14 11388.8 1845.52   2 
  -4  -4 -15 5312.28 1284.23   2 
  -4   4 -15 3434.09 1472.00   2 
  -4  -4 -16 103.065 982.183   2 
  -4   4 -16-895.992 1473.19   2 
  -4  -4 -17-698.583 1037.61   2 
  -4   4 -17 167.827 1348.49   2 
  -4  -4 -18 5277.54 1511.32   2 
  -4   4 -18 5034.68 1758.14   2 
  -4   4 -19 6996.19 2026.97   2 
  -4  -4 -19 8458.03 1860.34   2 
  -4  -4 -20 4437.98 1724.69   2 
   4   5 -19 738.254 1362.81   2 
   4  -5 -19 1930.40 1414.16   2 
   4  -5 -18 2246.48 1227.68   2 
   4   5 -18-2346.47 1833.55   2 
   4   5 -17-767.443 1527.59   2 
   4   5 -16 37582.6 3134.18   2 
  -4   5  16 34219.0 2593.78   1 
   4   5 -15 49157.6 3460.29   2 
  -4   5  15 40899.5 2663.46   1 
   4   5 -14 8316.00 1718.03   2 
  -4   5  14 5849.98 1361.94   1 
   4   5 -13 45432.5 3132.65   2 
  -4   5  13 48766.4 2653.42   1 
   4   5 -12 9666.38 1752.59   2 
  -4   5  12 10394.2 1463.56   1 
  -4  -5  12 10445.8 991.995   3 
  -4   5  11-0.71201 847.119   1 
  -4  -5  11-128.065 568.423   3 
   4   5 -11 288.188 1055.29   2 
  -4  -5  10-21.6307 470.865   3 
  -4   5  10-732.099 889.280   1 
   4   5 -10 261.764 1053.37   2 
  -4  -5   9 16.6960 450.472   3 
  -4   5   9-269.337 686.473   1 
   4   5  -9-135.270 1005.45   2 
   4   5  -8 243.670 820.560   2 
  -4  -5   8 128.782 482.817   3 
  -4   5   8-399.091 736.920   1 
  -4  -5   7 9792.06 975.415   3 
   4   5  -7 9150.11 889.075   3 
  -4  -5   7 9958.25 1349.67   2 
  -4   5   7 9684.74 1096.68   1 
   4   5  -7 9523.76 1326.91   2 
   4   5  -6 98991.9 3418.66   2 
   4   5  -6 99412.4 2579.87   3 
  -4   5   6 105562. 2889.79   1 
  -4  -5   6 107396. 3815.22   2 
  -4  -5   6 107226. 2890.75   3 
  -4  -5   5 8643.16 1072.16   2 
   4   5  -5 7021.17 951.818   2 
   4  -5  -5 8512.84 858.191   1 
  -4   5   5 8027.59 924.563   1 
  -4  -5   5 10295.6 996.955   3 
   4   5  -5 8697.96 937.270   3 
   4   5  -4 163578. 3411.25   3 
  -4  -5   4 175609. 4352.38   2 
   4   5  -4 168618. 3788.53   2 
   4  -5  -4 163655. 3375.64   1 
  -4  -5   4 162535. 3609.29   3 
  -4   5   4 154134. 3361.52   1 
  -4  -5   3 2581.51 671.786   2 
  -4   5   3 2663.05 664.905   1 
   4   5  -3 2046.01 631.771   3 
   4   5  -3 2933.50 769.070   2 
   4  -5  -3 2621.25 609.673   1 
  -4  -5   3 2940.18 648.742   3 
  -4  -5   2 15661.4 1196.04   2 
   4  -5  -2 14089.2 1076.08   1 
   4   5  -2 13299.8 1135.91   3 
   4   5  -2 14241.8 1046.24   1 
  -4   5   2 14257.4 1122.71   1 
  -4  -5   2 14821.9 1166.38   3 
   4   5  -1 17228.6 1271.65   3 
   4  -5  -1 18829.5 1213.35   2 
   4  -5  -1 17229.7 1123.79   1 
   4   5  -1 17782.5 1148.33   1 
  -4   5   1 17072.8 1203.40   1 
  -4  -5   1 16298.3 1107.31   2 
  -4  -5   1 18582.3 1290.49   3 
   4  -5   0 8523.27 896.784   2 
  -4   5   0 8691.09 927.346   1 
   4   5   0 7051.89 725.507   1 
   4   5   0 9259.46 1008.34   3 
  -4  -5   0 9973.51 997.116   3 
  -4  -5   0 8650.66 826.326   2 
   4  -5   1 757.729 435.324   2 
   4   5   1 1025.33 600.205   3 
  -4  -5  -1 1725.45 520.745   2 
  -4   5  -1 1001.36 566.225   1 
   4   5   1 34.5424 499.580   1 
  -4  -5  -1 842.611 529.697   3 
   4  -5   2 8943.04 959.754   2 
   4   5   2 9741.23 1092.55   3 
  -4  -5  -2 9167.87 804.633   1 
  -4   5  -2 8182.22 961.262   1 
  -4  -5  -2 9432.97 981.462   3 
   4   5   2 7924.79 797.243   1 
   4  -5   3 155224. 3855.50   2 
  -4  -5  -3 160581. 3171.01   1 
   4   5   3 159677. 3773.69   3 
   4   5   3 160545. 2995.35   1 
  -4  -5  -3 160849. 3641.67   3 
  -4   5  -3 154189. 3933.87   2 
  -4   5  -4 1488.86 850.520   2 
   4  -5   4 1320.27 700.396   2 
   4   5   4 1114.22 542.565   1 
   4   5   4 865.382 717.577   3 
  -4  -5  -4 914.195 375.749   1 
  -4  -5  -4 967.272 498.839   3 
  -4  -5  -5 215943. 4290.73   3 
  -4   5  -5 211384. 5130.99   2 
  -4  -5  -5 207766. 3862.46   1 
   4   5   5 216049. 4515.74   3 
   4   5   5 213170. 3712.44   1 
  -4  -5  -6 9372.21 1005.81   3 
   4   5   6 10767.0 1205.08   3 
  -4  -5  -6 9119.42 919.224   1 
   4   5   6 8844.64 930.497   1 
  -4   5  -6 7561.52 1238.85   2 
  -4   5  -7 19157.1 1769.68   2 
   4   5   7 19938.5 1552.23   3 
   4   5   7 19810.1 1319.03   1 
  -4   5  -8 1740.79 1095.01   2 
   4   5   8 2258.20 780.422   1 
   4   5   9 2960.43 824.230   1 
  -4   5  -9 3504.34 1263.81   2 
   4   5  10 43572.7 2147.27   1 
  -4   5 -10 45553.6 2962.60   2 
   4   5  11 612.418 734.779   1 
  -4   5 -11 724.832 1236.50   2 
   4   5  12 37072.2 2147.26   1 
  -4   5 -12 38269.0 2935.11   2 
   4   5  13 902.471 787.296   1 
  -4   5 -13 2126.81 1328.52   2 
  -4  -5 -14 33013.4 2272.87   2 
  -4   5 -14 34982.7 2932.18   2 
   4   5  14 29428.6 2146.49   1 
  -4  -5 -15 902.501 1055.17   2 
  -4   5 -15 888.651 1295.73   2 
  -4   5 -16 5764.95 1772.00   2 
  -4  -5 -16 5632.37 1337.97   2 
  -4   5 -17 4401.04 1634.37   2 
  -4  -5 -17 955.979 1001.59   2 
  -4  -5 -18 9280.70 1706.43   2 
  -4   5 -18 11073.6 2064.32   2 
  -4   5 -19 8297.88 1854.94   2 
  -4  -5 -19 12007.4 1957.12   2 
   4   6 -19 9482.96 2179.84   2 
   4   6 -18 2698.77 1629.98   2 
   4   6 -17 21114.7 2586.70   2 
  -4   6  17 22758.3 2272.79   1 
   4   6 -16 1076.88 1354.03   2 
  -4   6  16-347.819 1202.87   1 
  -4   6  15 6197.48 1439.90   1 
   4   6 -15 7170.99 1627.27   2 
   4   6 -14 6321.55 1673.17   2 
  -4   6  14 5362.10 1168.99   1 
  -4   6  13-467.052 890.037   1 
   4   6 -13 572.170 1205.08   2 
  -4  -6  12 37776.2 1958.28   3 
  -4   6  12 38331.4 2387.14   1 
  -4  -6  11 20736.1 1475.61   3 
  -4   6  11 18352.2 1712.70   1 
   4   6 -11 21371.5 2132.79   2 
  -4   6  10 34782.1 2113.79   1 
   4   6 -10 33196.7 2477.84   2 
  -4  -6  10 30739.8 1769.70   3 
   4   6  -9 20963.8 2070.71   2 
  -4   6   9 21508.8 1677.31   1 
  -4  -6   9 19993.6 1443.95   3 
  -4   6   8 17465.0 1499.75   1 
   4   6  -8 15594.2 1618.39   2 
  -4  -6   8 18794.1 1419.12   3 
   4   6  -7 7955.38 1210.45   2 
  -4   6   7 9057.37 1123.64   1 
  -4  -6   7 8245.15 1002.86   3 
  -4  -6   6 29267.0 1713.72   3 
   4   6  -6 28107.4 1972.72   2 
  -4   6   6 28026.9 1729.06   1 
   4   6  -5 28890.5 1910.31   2 
  -4  -6   5 29432.7 2039.93   2 
  -4   6   5 26770.8 1632.24   1 
  -4  -6   5 28378.1 1698.49   3 
  -4  -6   4 1778.31 638.942   2 
  -4   6   4 3024.80 851.431   1 
   4   6  -4 3226.08 941.636   2 
  -4  -6   4 2034.04 626.032   3 
  -4  -6   3 258873. 4877.10   3 
   4   6  -3 259390. 4708.62   2 
   4   6  -3 263913. 4677.57   3 
  -4  -6   3 257526. 5100.67   2 
  -4   6   3 257864. 4619.37   1 
  -4  -6   2 8955.78 1013.61   3 
  -4  -6   2 9093.62 1041.67   2 
   4   6  -2 8708.12 1090.57   3 
   4   6  -2 7834.74 984.788   1 
  -4   6   2 6720.38 915.113   1 
   4   6  -1 396800. 5919.30   3 
   4   6  -1 401086. 5552.94   1 
  -4   6   1 388204. 5727.82   1 
  -4  -6   1 395232. 5710.90   2 
   4   6   0 8425.80 1097.98   3 
  -4   6   0 7110.76 909.897   1 
  -4  -6   0 7806.37 853.611   2 
   4   6   0 7644.14 892.052   1 
  -4   6  -1 32435.3 1853.45   1 
   4   6   1 34331.0 1595.11   1 
   4   6   1 36241.0 1924.82   3 
  -4  -6  -1 34076.1 1612.21   2 
   4   6   2 7477.20 1032.49   3 
  -4  -6  -2 6492.90 794.348   1 
   4   6   2 7364.73 895.142   1 
  -4   6  -2 6428.57 988.367   1 
  -4  -6  -3 84931.3 2579.66   1 
  -4   6  -3 88163.3 3216.45   2 
  -4   6  -3 83763.3 3097.17   1 
   4   6   3 86428.2 2447.08   1 
   4   6   3 84562.3 2958.03   3 
   4   6   4 13834.6 1118.67   1 
  -4   6  -4 16347.8 1627.17   2 
  -4  -6  -4 13260.1 1106.54   1 
   4   6   5 31376.2 1613.26   1 
  -4   6  -5 31429.6 2229.43   2 
   4   6   6 19478.0 1364.73   1 
  -4   6  -6 17387.7 1884.55   2 
  -4   6  -7-165.225 981.587   2 
   4   6   7 523.049 665.328   1 
  -4   6  -8 32151.6 2511.47   2 
   4   6   8 35817.1 1922.31   1 
   4   6   9 37377.9 2019.86   1 
  -4   6  -9 35244.4 2646.24   2 
  -4   6 -10 32583.5 2596.41   2 
   4   6  10 32650.5 2016.94   1 
  -4   6 -11 16295.7 2037.19   2 
   4   6  11 13591.7 1474.47   1 
  -4   6 -12 335.123 1305.31   2 
   4   6  12-484.688 817.817   1 
  -4   6 -13 2003.20 1460.26   2 
   4   6  13 394.070 828.716   1 
   4   6  14 9801.45 1395.00   1 
  -4   6 -14 11649.1 2007.60   2 
   4   6  15 1022.39 1042.07   1 
  -4   6 -15 4388.64 1695.90   2 
  -4   6 -16 858.127 1284.90   2 
  -4  -6 -16-487.725 943.386   2 
  -4  -6 -17 2798.94 1346.12   2 
  -4   6 -17 5283.73 1862.43   2 
  -4  -6 -18 1302.87 1147.41   2 
  -4   6 -18 3015.81 1720.32   2 
  -4  -6 -19 5752.38 1596.65   2 
  -4   7  18 3878.98 1428.66   1 
   4   7 -18 6897.33 2090.93   2 
  -4   7  17 6850.63 1554.92   1 
   4   7 -17 8721.96 1896.90   2 
  -4   7  16 16178.4 2001.59   1 
   4   7 -16 19689.6 2657.17   2 
   4   7 -15 575.924 1344.15   2 
  -4   7  15 547.215 1129.71   1 
  -4   7  14 4185.48 1224.13   1 
   4   7 -14 5870.41 1626.90   2 
   4   7 -13 895.874 1241.54   2 
  -4   7  13 690.374 917.995   1 
   4   7 -12 11588.7 1893.86   2 
  -4   7  12 8438.53 1447.60   1 
  -4  -7  11-38.0151 554.935   3 
   4   7 -11 444.961 1129.79   2 
  -4   7  11 492.011 1008.63   1 
  -4   7  10 232.492 805.981   1 
   4   7 -10 278.345 1031.51   2 
   4   7  -9-994.602 1251.58   2 
  -4   7   9 1107.78 904.294   1 
  -4   7   8 51225.9 2507.25   1 
   4   7  -8 52528.8 2939.21   2 
   4   7  -7 21522.0 1945.61   2 
  -4   7   7 19118.9 1589.61   1 
  -4   7   6 82314.6 2995.87   1 
   4   7  -6 86362.1 3451.94   2 
  -4   7   5 53684.9 2409.90   1 
   4   7  -5 51513.5 2633.01   2 
   4   7  -4 44110.4 2270.11   2 
  -4   7   4 42341.4 2171.91   1 
   4   7  -3 1221.30 846.467   1 
  -4   7   3 3012.58 938.722   1 
   4   7  -2 78669.3 2828.43   1 
  -4   7   2 77264.9 2827.84   1 
  -4   7   1 739.420 835.074   1 
   4   7  -1 828.007 716.623   1 
   4   7   0-562.851 711.643   1 
  -4  -7   0 363.869 542.115   2 
  -4   7   0-944.522 928.306   1 
  -4   7  -1 181463. 4448.16   1 
   4   7   1 178222. 3917.04   1 
  -4  -7  -1 174591. 3955.58   2 
  -4   7  -2 11106.5 1327.42   1 
   4   7   2 14184.8 1241.25   1 
   4   7   3 2847.18 771.746   1 
  -4   7  -3 1544.55 1045.89   1 
  -4   7  -4 1698.76 1120.19   2 
   4   7   4-219.191 632.344   1 
   4   7   5 1568.84 728.614   1 
  -4   7  -5 2164.17 1181.26   2 
  -4   7  -6 112.356 1038.80   2 
   4   7   6-9.15298 706.026   1 
   4   7   7 56288.5 2409.94   1 
  -4   7  -7 57928.9 3272.04   2 
  -4   7  -8 5736.27 1514.22   2 
   4   7   8 6572.73 1121.24   1 
  -4   7  -9 5427.49 1333.48   2 
   4   7   9 6860.56 1180.88   1 
  -4   7 -10 21451.1 2354.68   2 
   4   7  10 22596.1 1808.20   1 
  -4   7 -11 9909.51 1702.25   2 
   4   7  11 10559.7 1397.67   1 
  -4   7 -12 12519.1 2067.80   2 
   4   7  12 13158.4 1570.94   1 
   4   7  13 4872.67 1260.28   1 
  -4   7 -13 3676.81 1326.13   2 
   4   7  14 24217.5 2071.63   1 
  -4   7 -14 24407.9 2595.40   2 
   4   7  15 1439.17 1164.06   1 
  -4   7 -15 8171.01 1874.68   2 
  -4   7 -16 37544.8 3343.06   2 
   4   7  16 26840.1 2384.25   1 
  -4  -7 -17 15390.9 2015.32   2 
  -4   7 -17 10683.7 2055.99   2 
  -4  -7 -18 2748.58 1327.28   2 
   4   8 -17 16917.1 2457.93   2 
  -4   8  17 13594.6 2054.75   1 
  -4   8  16-399.056 1065.19   1 
   4   8 -16 3343.76 1777.04   2 
  -4   8  15 27021.5 2537.09   1 
   4   8 -15 31438.6 2996.37   2 
   4   8 -14 2324.11 1456.53   2 
  -4   8  14 2265.07 1385.13   1 
  -4   8  13 674.138 1232.95   1 
   4   8 -13-737.364 1397.02   2 
   4   8 -12-337.954 1039.87   2 
  -4   8  12 2900.20 1347.83   1 
   4   8 -11 41197.0 2987.69   2 
  -4   8  11 41743.5 2611.88   1 
  -4   8  10 9086.42 1473.34   1 
   4   8 -10 11952.7 1787.36   2 
  -4   8   9 4224.37 1142.04   1 
   4   8  -9 2885.41 1115.36   2 
  -4   8   8 6140.05 1237.26   1 
   4   8  -8 7408.33 1399.50   2 
  -4   8   7 30707.9 2111.91   1 
   4   8  -7 28658.7 2263.39   2 
   4   8  -6 9475.17 1508.29   2 
  -4   8   6 8606.58 1306.22   1 
   4   8  -5 40365.9 2463.43   2 
  -4   8   5 35381.3 2116.32   1 
  -4   8   4 2563.74 957.598   1 
   4   8  -4 1821.12 932.137   1 
   4   8  -3 13267.6 1467.19   1 
  -4   8   3 14759.0 1535.55   1 
   4   8  -2 3914.53 937.025   1 
  -4   8   2 2663.90 890.568   1 
   4   8  -1 30313.1 1915.94   1 
  -4   8   1 34165.2 2162.15   1 
   4   8   0 10476.6 1215.63   1 
  -4   8   0 10072.2 1300.22   1 
  -4   8  -1 236901. 5522.76   1 
   4   8   1 238404. 4859.74   1 
  -4   8  -2 35335.6 2385.34   1 
   4   8   2 35267.5 1959.04   1 
   4   8   3 1813.82 764.596   1 
  -4   8  -3 1965.38 985.519   1 
   4   8   4 15081.7 1357.18   1 
  -4   8  -4 13581.3 1586.17   1 
  -4   8  -5 2729.07 1305.47   2 
   4   8   5 294.411 758.473   1 
  -4   8  -6 10372.0 1738.02   2 
   4   8   6 11874.3 1308.25   1 
  -4   8  -7 15325.0 2046.67   2 
   4   8   7 15654.4 1462.75   1 
   4   8   8 2822.74 883.933   1 
  -4   8  -8 3951.72 1309.30   2 
   4   8   9-1301.74 871.105   1 
  -4   8  -9-1081.63 1354.54   2 
  -4   8 -10-1790.05 1518.59   2 
   4   8  10 655.616 1011.58   1 
   4   8  11 53.2263 877.822   1 
  -4   8 -11-293.229 1360.19   2 
  -4   8 -12 6448.47 1751.16   2 
   4   8  12 6793.99 1416.03   1 
  -4   8 -13-463.915 1351.54   2 
   4   8  13-759.256 1013.32   1 
  -4   8 -14 987.100 1502.48   2 
   4   8  14-1598.17 1144.09   1 
   4   8  15 1597.34 1152.70   1 
  -4   8 -15 1445.48 1412.62   2 
   4   8  16 714.818 1237.52   1 
  -4   8 -16 1471.54 1413.96   2 
   4   8  17 733.313 1162.03   1 
   4   9 -16 4524.48 1510.51   2 
   4   9 -15 12434.8 2105.41   2 
  -4   9  15 12856.0 1981.41   1 
  -4   9  14 25467.5 2477.26   1 
   4   9 -14 28496.7 2818.38   2 
  -4   9  13 3583.90 1391.18   1 
   4   9 -13 522.808 1393.51   2 
  -4   9  12 3101.74 1410.95   1 
   4   9 -12 2123.16 1303.95   2 
   4   9 -11 402.448 1209.82   2 
  -4   9  11 1583.11 1067.85   1 
   4   9 -10 7785.02 1645.17   2 
  -4   9  10 6049.90 1271.74   1 
  -4   9   9 2364.17 1192.31   1 
   4   9  -9 3208.54 1245.55   2 
  -4   9   8 32647.6 2260.33   1 
   4   9  -8 36267.8 2807.01   2 
  -4   9   7 2788.22 1191.75   1 
   4   9  -7 4023.95 1382.58   2 
  -4   9   6 52768.9 2808.47   1 
   4   9  -6 56912.6 3114.42   2 
  -4   9   5 3504.13 1135.72   1 
   4   9  -5 932.042 1180.06   1 
  -4   9   4 60828.9 2946.64   1 
   4   9  -4 58254.2 3058.66   1 
  -4   9   3 1625.80 1015.02   1 
   4   9  -3-137.675 926.625   1 
  -4   9   2 18266.8 1783.44   1 
   4   9  -2 17459.4 1669.99   1 
   4   9  -1 209.891 821.171   1 
  -4   9   1 314.025 970.471   1 
  -4   9   0 1121.46 1016.25   1 
   4   9   0 1311.76 920.593   1 
  -4   9  -1-118.714 1008.47   1 
   4   9   1 125.297 841.002   1 
   4   9   2 1962.22 960.925   1 
  -4   9  -2 2010.83 1254.34   1 
  -4   9  -3 5998.24 1416.87   1 
   4   9   3 7179.21 1180.73   1 
   4   9   4 30232.1 2000.80   1 
  -4   9  -4 29598.1 2426.17   1 
  -4   9  -5 3863.12 1277.04   1 
   4   9   5 5350.10 1048.76   1 
  -4   9  -6-383.885 1286.26   1 
   4   9   6 647.198 843.386   1 
  -4   9  -7 34686.4 2957.10   2 
   4   9   7 33599.3 2179.92   1 
  -4   9  -8 4838.30 1391.20   2 
   4   9   8 5987.62 1196.70   1 
   4   9   9 34097.5 2272.67   1 
  -4   9  -9 33603.1 2902.00   2 
  -4   9 -10 6142.24 1660.30   2 
   4   9  10 6642.05 1373.06   1 
  -4   9 -11 7230.95 1762.05   2 
   4   9  11 6791.36 1346.05   1 
   4   9  12 42387.2 2743.60   1 
  -4   9 -12 41149.9 3456.20   2 
  -4   9 -13-273.079 1215.77   2 
   4   9  13 1372.90 1205.39   1 
   4   9  14 13423.2 1883.80   1 
  -4   9 -14 13304.0 2248.53   2 
   4   9  15 1064.37 1192.75   1 
  -4   9 -15 1044.05 1355.38   2 
   4   9  16 8856.61 1740.16   1 
   4  10 -15 2056.29 1539.55   2 
  -4  10  14 135.255 1083.66   1 
   4  10 -14 794.948 1469.91   2 
   4  10 -13 7108.75 1884.99   2 
  -4  10  13 6837.85 1460.72   1 
   4  10 -12 9178.94 1785.80   2 
  -4  10  12 8392.98 1579.24   1 
   4  10 -11 2485.41 1543.45   2 
  -4  10  11 2311.07 1103.18   1 
  -4  10  10 1384.88 1140.27   1 
   4  10 -10 1370.56 1393.16   2 
   4  10  -9 675.693 1278.02   2 
  -4  10   9 725.592 1156.83   1 
   4  10  -8 6483.01 1656.08   2 
  -4  10   8 4954.17 1349.40   1 
   4  10  -7 2868.94 1160.77   1 
  -4  10   7 3919.09 1220.70   1 
  -4  10   6 354.390 999.417   1 
   4  10  -6-141.729 1043.35   1 
  -4  10   5 19708.5 1998.95   1 
   4  10  -5 18954.4 2069.10   1 
   4  10  -4 21554.5 2188.26   1 
  -4  10   4 23769.5 2105.04   1 
   4  10  -3 159892. 5066.61   1 
  -4  10   3 159737. 4953.05   1 
  -4  10   2 2867.90 1264.10   1 
   4  10  -2 305.762 1084.72   1 
   4  10  -1 76955.3 3351.23   1 
  -4  10   1 73952.9 3457.67   1 
   4  10   0 3855.17 1152.38   1 
  -4  10   0 3285.19 1277.72   1 
  -4  10  -1 3466.74 995.900   1 
   4  10   1 7844.80 1362.69   1 
   4  10   2 556.173 945.719   1 
  -4  10  -2-4331.64 1740.54   1 
   4  10   3 21358.5 1857.60   1 
  -4  10  -3 19221.6 2233.19   1 
  -4  10  -4 1070.53 1319.95   1 
   4  10   4 1681.91 1045.86   1 
   4  10   5 5143.40 1228.14   1 
  -4  10  -5 1896.14 1380.44   1 
  -4  10  -6 5399.27 1473.78   1 
   4  10   6 6564.50 1295.19   1 
   4  10   7 1384.26 1039.44   1 
  -4  10  -7-353.255 1341.29   1 
   4  10   8 6811.51 1275.33   1 
  -4  10  -8 4872.78 1574.76   2 
   4  10   9 3000.97 1257.66   1 
  -4  10  -9 1329.64 1381.11   2 
   4  10  10 1494.87 1021.88   1 
  -4  10 -10 448.916 1407.69   2 
   4  10  11 6040.67 1465.77   1 
  -4  10 -11 5188.41 1747.87   2 
   4  10  12 2894.12 1326.08   1 
  -4  10 -12 702.334 1571.46   2 
   4  10  13-1674.60 1232.91   1 
  -4  10 -13-249.174 1284.63   2 
   4  10  14-1510.46 1258.31   1 
   4  11 -13-1088.23 1484.27   2 
   4  11 -12 1000.64 1452.33   2 
  -4  11  12 1952.20 1184.03   1 
   4  11 -11 1704.78 1404.65   2 
  -4  11  11 2460.09 1333.69   1 
  -4  11  10 2244.13 1224.33   1 
   4  11 -10 1383.22 1506.04   2 
   4  11  -9 2638.27 1433.28   2 
  -4  11   9 1577.07 1202.41   1 
  -4  11   8 2019.40 1224.95   1 
   4  11  -8-2674.66 1701.11   1 
   4  11  -7-261.616 1128.12   1 
  -4  11   7 2702.39 1395.12   1 
   4  11  -6 44571.3 3193.34   1 
  -4  11   6 43789.1 2897.62   1 
   4  11  -5 10053.0 1866.89   1 
  -4  11   5 6303.96 1406.89   1 
  -4  11   4 12663.0 1902.68   1 
   4  11  -4 11369.9 1883.25   1 
  -4  11   3 554.206 1061.09   1 
   4  11  -3 5.41993 1132.05   1 
  -4  11   2 1549.68 1208.68   1 
   4  11  -2-893.157 1014.51   1 
   4  11  -1 3583.81 1275.66   1 
  -4  11   1 5110.56 1508.38   1 
   4  11   0 262.158 912.856   1 
  -4  11   0 706.330 1147.92   1 
  -4  11  -1 2922.55 1323.29   1 
   4  11   1 973.111 976.236   1 
   4  11   2 3856.17 1339.79   1 
  -4  11  -2-742.008 1288.58   1 
   4  11   3 6531.00 1317.18   1 
  -4  11  -3 3003.92 1246.21   1 
   4  11   4 2352.43 1174.84   1 
  -4  11  -4 3862.96 1651.57   1 
   4  11   5 5646.71 1382.62   1 
  -4  11  -5 6151.62 1921.69   1 
  -4  11  -6-1562.07 1489.82   1 
   4  11   6 757.711 974.324   1 
   4  11   7-103.702 1012.05   1 
  -4  11  -7-2585.94 1802.65   1 
  -4  11  -8 1649.75 1526.44   1 
   4  11   8 3151.71 1217.50   1 
   4  11   9 1881.17 1201.07   1 
  -4  11  -9 864.545 1664.54   1 
  -4  11 -10 23457.7 2834.66   2 
   4  11  10 18861.0 2063.15   1 
   4  11  11 10863.4 1793.19   1 
  -4  11 -11 13105.1 2290.18   2 
   4  11  12 4575.77 1515.45   1 
   4  11  13 2430.47 1394.60   1 
   4  12 -11 4688.91 1596.06   2 
   4  12 -10-734.374 1639.75   1 
   4  12  -9-631.829 1530.62   1 
  -4  12   9 3694.93 1497.35   1 
  -4  12   8 4222.68 1511.47   1 
   4  12  -8 2685.20 1688.84   1 
   4  12  -7 880.932 1491.32   1 
  -4  12   7 3579.60 1590.15   1 
   4  12  -6 8989.67 1766.79   1 
  -4  12   6 8933.70 1771.26   1 
   4  12  -5 14041.1 2078.31   1 
  -4  12   5 10727.8 1846.23   1 
  -4  12   4-1572.94 1260.43   1 
   4  12  -4-179.241 1382.86   1 
  -4  12   3 1873.35 1294.66   1 
   4  12  -3-3224.21 1608.79   1 
   4  12  -2 4652.53 1485.68   1 
  -4  12   2 6632.79 1577.57   1 
  -4  12   1 23062.8 2384.41   1 
   4  12  -1 24328.3 2382.94   1 
   4  12   0 368.142 1008.29   1 
  -4  12   0 989.917 1114.76   1 
  -4  12  -1 26740.4 2656.69   1 
   4  12   1 26209.8 2341.00   1 
   4  12   2 10124.3 1716.28   1 
  -4  12  -2 5212.08 1538.19   1 
   4  12   3 2243.83 1123.45   1 
  -4  12  -3-1820.79 1718.19   1 
  -4  12  -4 594.927 1392.74   1 
   4  12   4 320.951 1178.97   1 
   4  12   5 2396.57 1217.37   1 
  -4  12  -5-587.118 1619.15   1 
  -4  12  -6-2027.54 1489.57   1 
   4  12   6 467.111 1208.19   1 
  -4  12  -7-494.733 1430.47   1 
   4  12   7-846.653 1242.31   1 
  -4  12  -8 6160.94 1882.29   1 
   4  12   8 5019.43 1315.20   1 
   4  12   9 1420.54 1288.97   1 
  -4  12  -9 1463.49 1581.98   1 
   4  12  10 3060.28 1444.05   1 
   4  13  -7 642.597 1279.50   1 
   4  13  -6 739.840 1462.80   1 
  -4  13   5-1495.65 1356.68   1 
   4  13  -5-1501.01 1607.92   1 
  -4  13   4 7682.70 1729.66   1 
   4  13  -4 2319.25 1436.60   1 
  -4  13   3 3397.94 1715.16   1 
   4  13  -3-291.294 1262.15   1 
  -4  13   2 15409.4 2370.49   1 
   4  13  -2 9436.37 1766.67   1 
  -4  13   1 2135.86 1668.94   1 
   4  13  -1 1880.72 1313.06   1 
   4  13   0-233.544 1109.96   1 
  -4  13   0 1190.31 1370.07   1 
   4  13   1 1205.70 1179.52   1 
  -4  13  -1-479.823 1388.82   1 
   4  13   2 7999.14 1625.45   1 
  -4  13  -2 1983.52 1624.43   1 
   4  13   3 2111.88 1299.56   1 
  -4  13  -3-1459.46 1398.18   1 
  -4  13  -4 6492.63 1834.80   1 
   4  13   4 10547.5 1839.47   1 
   4  13   5 7180.29 1659.44   1 
  -4  13  -5 4837.39 1765.14   1 
   4  13   6 47.4611 1239.97   1 
   4  13   7 11024.5 1787.48   1 
   5   0 -21 3136.65 1672.30   2 
   5   0 -20 934.514 1218.17   2 
   5   0 -19 2952.20 1454.31   2 
   5   0 -18-156.945 1091.16   2 
   5   0 -17 23697.2 2327.37   2 
   5   0 -16 4136.65 1468.06   2 
   5   0 -15 22330.5 2087.64   2 
   5   0 -15 20386.5 574.826   3 
   5   0 -14-8.92628 249.786   3 
   5   0 -14 266.233 938.912   2 
   5   0 -13 93057.8 3467.25   2 
   5   0 -13 87612.1 1695.45   3 
   5   0 -12 148.602 786.296   2 
   5   0 -12 158.276 332.863   3 
   5   0 -11 7053.23 614.326   3 
   5   0 -11 4420.43 989.496   2 
   5   0 -10 199.673 381.268   3 
   5   0 -10-422.813 595.440   2 
   5   0  -9 11807.8 1080.93   2 
   5   0  -9 9758.59 767.216   3 
   5   0  -9 10112.9 993.516   1 
   5   0  -8-293.781 419.436   1 
   5   0  -8-321.609 373.225   3 
   5   0  -7 1116.61 544.416   2 
   5   0  -7 552.221 423.652   1 
   5   0  -7 181.954 360.762   3 
   5   0  -6 230.307 422.149   2 
   5   0  -6 111.125 352.853   1 
   5   0  -6-280.949 427.999   3 
   5   0  -5-1.09991 432.868   3 
   5   0  -5 59.6976 286.156   1 
   5   0  -5 471.185 386.758   2 
   5   0  -4 8.26749 430.283   3 
   5   0  -4-209.420 261.735   1 
   5   0  -3 306556. 2683.33   1 
   5   0  -3 301990. 3958.52   3 
   5   0  -2-47.4554 157.301   1 
   5   0  -2 287.475 467.683   3 
   5   0  -1 72688.3 1995.52   3 
   5   0   0 311.197 499.614   3 
  -5   0  -1 103166. 1230.24   2 
   5   0   1 100355. 2389.89   3 
   5   0   1 98542.7 1347.97   2 
  -5   0  -1 100696. 2327.30   3 
  -5   0  -2 47.7505 351.878   3 
  -5   0  -2-41.1772 318.056   2 
   5   0   2 321.096 520.347   3 
   5   0   2 525.462 264.405   2 
  -5   0  -3 633982. 5722.61   3 
   5   0   3 646995. 6015.02   3 
   5   0   3 629284. 4466.43   2 
  -5   0  -3 615956. 5307.97   2 
  -5   0  -4 236.087 347.764   3 
   5   0   4 671.357 375.903   2 
   5   0   4-41.9338 476.865   3 
  -5   0  -4-186.294 507.128   2 
  -5   0  -5 4799.91 596.107   3 
   5   0   5 5234.50 626.408   2 
   5   0   5 4861.97 682.216   3 
  -5   0  -5 4373.97 621.375   2 
   5   0   6-522.105 474.240   3 
   5   0   6 731.638 450.116   2 
  -5   0  -6-420.514 432.257   1 
  -5   0  -6-54.3980 496.532   2 
   5   0   7 180314. 3365.72   3 
  -5   0  -7 187513. 3801.33   2 
  -5   0  -7 185030. 3427.18   1 
  -5   0  -8-202.312 535.025   1 
  -5   0  -8-51.6401 599.625   2 
   5   0   8-61.8370 485.305   3 
  -5   0  -9 45954.5 2209.71   2 
   5   0   9 45954.5 1780.26   3 
  -5   0  -9 48070.3 2040.58   1 
   5   0  10-105.508 562.515   3 
  -5   0 -10-489.177 712.434   2 
  -5   0 -11 74481.8 3047.77   2 
   5   0  11 70901.1 2286.60   3 
   5   0  12-259.207 553.942   3 
  -5   0 -12 64.7322 864.392   2 
  -5   0 -13 267339. 6202.86   2 
   5   0  13 265748. 4111.46   3 
   5   0  14-290.669 482.923   3 
  -5   0 -14-1131.95 976.783   2 
  -5   0 -15 128346. 4773.37   2 
  -5   0 -16-1559.66 1340.61   2 
  -5   0 -17-884.758 1307.55   2 
  -5   0 -18-2670.88 1610.81   2 
  -5   0 -19 8631.17 1761.05   2 
  -5   0 -20-3047.15 1744.83   2 
   5   1 -21-2100.54 1763.78   2 
   5  -1 -20 4692.16 1792.30   2 
   5   1 -20 691.557 1405.04   2 
   5  -1 -19 4232.58 1523.41   2 
   5   1 -19 1174.39 1277.79   2 
   5   1 -18 5242.85 1487.80   2 
   5  -1 -18 6423.17 1719.58   2 
   5  -1 -17 13284.5 1810.78   2 
   5   1 -17 11263.2 1903.00   2 
   5  -1 -16 7771.47 1580.62   2 
   5   1 -16 6399.73 1416.13   2 
   5  -1 -15 26390.3 994.125   3 
   5  -1 -15 25998.9 2150.69   2 
   5   1 -15 24030.3 2203.63   2 
   5  -1 -14 9876.41 707.718   3 
   5   1 -14 9886.17 1567.77   2 
   5  -1 -14 9365.68 1426.21   2 
   5   1 -14 11006.0 451.964   3 
   5   1 -13 17175.8 695.824   3 
   5  -1 -13 17019.5 1617.40   2 
   5  -1 -13 17501.3 924.241   3 
   5  -1 -12 10291.7 793.530   3 
   5  -1 -12 9754.94 1239.03   2 
   5   1 -12 9515.45 1376.29   2 
   5   1 -12 9241.72 578.943   3 
   5  -1 -11 6469.21 665.464   3 
   5  -1 -11 7177.23 1141.06   2 
   5   1 -11 6901.90 1221.94   2 
   5   1 -11 6238.00 551.142   3 
   5  -1 -10 10164.7 1153.74   2 
   5   1 -10 10754.6 1283.49   2 
   5   1 -10 10551.0 694.184   3 
   5   1  -9 124230. 2282.76   3 
   5  -1  -9 129533. 3124.51   1 
   5   1  -9 123852. 3335.95   1 
   5   1  -8 23806.8 1498.60   2 
   5   1  -8 22070.7 993.558   3 
   5  -1  -8 24394.8 1335.96   1 
   5   1  -8 21925.3 1340.12   1 
   5   1  -7 33014.1 1510.97   1 
   5   1  -7 31645.1 1601.46   2 
   5  -1  -7 31352.6 1382.73   1 
   5   1  -7 33411.5 1214.26   3 
  -5   1   7 32837.1 1455.07   1 
   5   1  -6 48206.5 1494.59   3 
   5  -1  -6 45786.0 1508.66   1 
   5   1  -6 48253.3 1794.54   2 
  -5   1   6 45096.0 1598.45   1 
   5   1  -5 159496. 2875.51   2 
  -5   1   5 150790. 2595.50   1 
   5  -1  -5 157573. 2537.99   1 
   5   1  -5 156772. 2693.84   3 
  -5  -1   5 160122. 2972.66   3 
  -5   1   4 128881. 2163.43   1 
  -5  -1   4 130836. 2737.96   3 
   5  -1  -4 131898. 2104.91   1 
   5   1  -4 128084. 2377.07   2 
   5   1  -4 130516. 2531.27   3 
   5   1  -3 32979.9 1332.39   3 
   5  -1  -3 33881.8 989.371   1 
   5   1  -3 34570.8 1105.24   2 
  -5   1   3 34633.9 1031.44   1 
  -5  -1   3 35500.4 1441.58   3 
   5   1  -2 464854. 4871.35   3 
   5   1  -2 472454. 3331.31   2 
  -5   1   2 480151. 3296.84   1 
   5  -1  -2 473960. 3218.24   1 
  -5  -1   2 473375. 5086.49   3 
  -5  -1   1 664.836 382.822   3 
  -5   1   1 436.259 195.998   1 
   5  -1  -1-200.608 234.058   1 
   5   1  -1 765.282 502.791   3 
   5  -1   0 633924. 3859.74   2 
  -5  -1   0 644837. 5898.80   3 
   5   1   0 642879. 5910.80   3 
  -5   1   0 648923. 3349.43   1 
   5  -1   1 16624.7 780.072   2 
  -5   1  -1 16948.6 701.013   2 
  -5  -1  -1 17157.9 1044.55   3 
   5   1   1 15224.0 1030.15   3 
  -5  -1  -2 362657. 2251.57   1 
  -5  -1  -2 353485. 4403.50   3 
   5  -1   2 345441. 4409.93   3 
   5  -1   2 353829. 4013.87   2 
  -5   1  -2 352108. 3767.74   2 
   5   1   2 349345. 4560.05   3 
   5  -1   3 8272.52 801.603   3 
  -5  -1  -3 9692.97 582.733   2 
   5  -1   3 10141.4 799.815   2 
  -5  -1  -3 9467.67 495.123   1 
  -5   1  -3 10613.5 845.853   2 
  -5  -1  -3 10015.1 796.732   3 
   5   1   3 11029.0 939.522   3 
  -5  -1  -4 49616.5 1678.50   3 
   5  -1   4 51728.7 1777.54   3 
  -5  -1  -4 46669.9 1376.13   2 
  -5   1  -4 48100.0 1912.36   2 
  -5  -1  -4 49957.1 1249.21   1 
   5  -1   4 52702.2 1782.11   2 
   5   1   4 50253.5 1844.18   3 
  -5  -1  -5 18055.2 891.749   1 
   5  -1   5 17997.5 1119.34   3 
  -5  -1  -5 19263.3 1005.95   2 
   5  -1   5 18605.6 1190.35   2 
   5   1   5 18217.4 1176.05   3 
  -5   1  -5 18173.1 1328.97   2 
  -5  -1  -5 17132.5 1015.86   3 
  -5  -1  -6 70745.5 2001.26   3 
   5  -1   6 70299.8 2098.36   3 
   5  -1   6 70614.6 2334.10   2 
  -5  -1  -6 73791.7 2044.20   2 
  -5   1  -6 69228.8 2573.74   2 
   5   1   6 68857.1 2197.08   3 
  -5  -1  -6 72930.3 1906.46   1 
  -5  -1  -7 56.9499 354.687   3 
   5   1   7 622.896 528.155   3 
   5  -1   7 352.464 451.270   3 
  -5  -1  -7 294.024 393.740   1 
   5  -1   7 1025.61 531.627   2 
  -5  -1  -7 1356.17 609.441   2 
   5  -1   8 20096.4 1193.39   3 
  -5   1  -8 19880.4 1491.26   2 
  -5  -1  -8 22015.1 1164.05   3 
   5  -1   8 21892.1 1466.34   2 
  -5  -1  -8 21152.8 1420.45   2 
   5   1   8 23666.1 1352.99   3 
  -5  -1  -8 21098.8 1271.19   1 
   5  -1   9 130752. 3684.48   2 
   5   1   9 129889. 3086.20   3 
  -5  -1  -9 129349. 3427.47   2 
  -5   1  -9 132569. 3811.90   2 
  -5  -1  -9 129817. 2742.64   3 
   5  -1   9 130015. 2871.12   3 
  -5  -1  -9 129344. 3207.90   1 
   5  -1  10 8412.89 882.911   3 
  -5  -1 -10 8277.58 767.099   3 
  -5   1 -10 7256.23 1064.77   2 
   5   1  10 7500.80 872.159   3 
  -5  -1 -10 7802.19 1102.60   2 
   5   1  11 2952.63 706.564   3 
  -5  -1 -11 2906.27 540.061   3 
   5  -1  11 2929.57 602.015   3 
  -5  -1 -11 3784.03 952.135   2 
  -5   1 -11 667.921 968.032   2 
   5   1  12 141.877 508.859   3 
   5  -1  12 383.481 487.484   3 
  -5  -1 -13 18147.7 1753.98   2 
  -5   1 -13 17104.6 1763.47   2 
   5  -1  13 19086.3 1093.38   3 
   5   1  13 20785.0 1292.31   3 
  -5  -1 -14 43699.6 2657.03   2 
  -5   1 -14 38272.3 2628.31   2 
   5   1  14 43521.0 1778.70   3 
   5  -1  14 43130.5 1523.70   3 
  -5  -1 -15 16141.3 1980.84   2 
  -5   1 -15 10930.5 1579.34   2 
  -5  -1 -16 74297.7 3773.61   2 
  -5   1 -16 75986.5 3913.99   2 
  -5  -1 -17 4609.75 1377.77   2 
  -5   1 -17 2410.30 1324.15   2 
  -5  -1 -18 47397.0 3272.71   2 
  -5   1 -18 45890.3 3279.08   2 
  -5  -1 -19 887.926 1163.71   2 
  -5   1 -19-1226.02 1519.79   2 
  -5  -1 -20 10327.2 2019.41   2 
  -5   1 -20 8657.86 2012.21   2 
   5  -2 -20 2697.09 1630.45   2 
   5   2 -20-1807.45 1563.38   2 
   5  -2 -19 5793.55 1538.51   2 
   5   2 -19 4994.61 1484.10   2 
   5  -2 -18 1097.84 1049.97   2 
   5   2 -18-1904.32 1588.26   2 
   5  -2 -17 2323.28 1193.11   2 
   5   2 -17 1473.83 1269.53   2 
   5  -2 -16 6361.16 1467.39   2 
   5   2 -16 4392.16 1387.90   2 
   5  -2 -15 10264.8 1509.92   2 
   5   2 -15 7623.07 1476.29   2 
   5  -2 -15 9565.63 801.805   3 
   5  -2 -14 1477.02 893.379   2 
   5   2 -14 912.321 1033.91   2 
   5   2 -13 1895.96 328.999   3 
   5   2 -13 1858.24 947.804   2 
   5  -2 -12 1004.64 853.659   2 
   5   2 -12-1076.16 924.617   2 
   5   2 -12 123.352 292.156   3 
   5   2 -11 782.387 890.600   2 
   5   2 -11 547.661 314.039   3 
   5   2 -10 33880.5 2115.85   2 
  -5   2  10 32699.3 1805.42   1 
   5   2 -10 32697.9 1185.54   3 
   5   2  -9 24512.0 1057.42   3 
  -5   2   9 21683.2 1413.02   1 
   5  -2  -9 25427.8 1473.94   1 
  -5  -2   9 26258.6 1661.67   2 
   5   2  -9 26733.2 1772.33   2 
  -5  -2   8 21887.2 1193.60   3 
  -5  -2   8 24114.4 1518.32   2 
   5   2  -8 21850.0 1545.15   2 
  -5   2   8 19668.2 1300.96   1 
   5  -2  -8 20602.7 1267.18   1 
   5   2  -8 23202.5 1067.69   3 
  -5  -2   7 87826.6 2332.06   3 
  -5   2   7 86016.1 2377.54   1 
   5   2  -7 91179.9 2836.55   2 
  -5  -2   7 91338.2 2627.03   2 
   5  -2  -7 90020.6 2365.88   1 
   5   2  -7 91217.8 2047.42   3 
  -5  -2   6 80252.7 2247.42   3 
   5  -2  -6 77803.9 2061.93   1 
  -5  -2   6 84734.9 2359.96   2 
   5   2  -6 78255.4 1960.68   3 
   5   2  -6 80612.0 2507.51   2 
  -5   2   6 79568.4 2145.62   1 
   5  -2  -5 129379. 2457.56   1 
  -5  -2   5 132776. 2730.13   2 
   5   2  -5 125026. 2913.55   2 
  -5   2   5 126700. 2501.41   1 
  -5  -2   5 130081. 2793.61   3 
   5   2  -5 126127. 2515.23   3 
   5   2  -4 2740.34 581.647   3 
   5   2  -4 3188.90 589.614   2 
  -5   2   4 3075.54 492.223   1 
   5  -2  -4 2470.72 410.777   1 
  -5  -2   4 4486.64 587.200   2 
  -5  -2   4 3299.32 595.043   3 
  -5   2   3 18379.1 875.518   1 
  -5  -2   3 18865.3 957.583   2 
   5   2  -3 16865.4 921.216   2 
   5  -2  -3 18976.0 845.039   1 
   5   2  -3 18182.6 1088.45   3 
  -5  -2   3 18805.2 1099.42   3 
   5   2  -2 33757.4 1464.73   3 
  -5  -2   2 37251.7 1174.83   2 
   5  -2  -2 34705.9 1073.03   1 
   5   2  -2 37989.8 1077.22   2 
  -5   2   2 35332.5 1107.45   1 
  -5  -2   2 36058.0 1478.04   3 
  -5  -2   1 22945.9 1207.45   3 
   5   2  -1 24670.4 665.911   2 
  -5   2   1 23330.8 889.241   1 
   5   2  -1 22884.8 1223.95   3 
   5  -2  -1 23621.2 889.029   1 
  -5  -2   1 23926.9 860.582   2 
  -5   2   0 5839.68 497.346   1 
  -5  -2   0 6247.62 713.685   3 
   5   2   0 5910.17 352.146   1 
   5   2   0 6333.26 755.970   3 
  -5  -2   0 6412.96 358.941   2 
   5  -2   0 6822.80 564.578   2 
   5   2   1 613.546 528.269   3 
  -5  -2  -1 642.187 397.913   3 
   5   2   1 1042.21 232.935   1 
  -5   2  -1 296.406 350.488   1 
   5  -2   1 293.940 327.618   2 
  -5  -2  -1 715.593 204.559   1 
  -5   2  -2 61925.9 1800.42   2 
  -5  -2  -2 63965.8 1960.02   3 
   5   2   2 64045.9 2042.59   3 
   5   2   2 66291.1 1149.11   1 
  -5  -2  -2 61939.8 1192.86   1 
   5  -2   2 63020.4 1885.14   2 
  -5  -2  -3 8520.03 791.617   3 
   5  -2   3 9348.76 845.244   2 
   5   2   3 9289.74 898.338   3 
  -5   2  -3 8690.81 866.855   2 
   5   2   3 9179.29 548.898   1 
  -5  -2  -3 8528.26 528.533   1 
   5   2   4 712.596 337.719   1 
   5   2   4 704.618 593.684   3 
  -5  -2  -4 844.573 375.016   3 
  -5   2  -4 490.804 584.534   2 
   5  -2   4 170.200 504.271   2 
  -5  -2  -4 798.615 308.657   1 
   5   2   5 218466. 3909.22   3 
  -5  -2  -5 222286. 3008.91   1 
  -5   2  -5 217241. 4439.14   2 
   5   2   5 215329. 2988.42   1 
   5  -2   5 223151. 4432.48   2 
  -5  -2  -5 222659. 3640.39   3 
  -5  -2  -6 1637.13 399.795   1 
   5   2   6-87.0839 456.230   1 
  -5  -2  -6 1841.52 507.659   2 
   5  -2   6 1663.63 631.147   2 
  -5   2  -6 538.614 682.960   2 
   5   2   6 1542.27 592.965   3 
  -5  -2  -6 577.413 365.473   3 
   5  -2   7 167237. 3269.85   3 
  -5  -2  -7 162643. 3127.67   2 
   5  -2   7 168563. 4165.28   2 
  -5   2  -7 166995. 4452.45   2 
  -5  -2  -7 170220. 3235.02   3 
  -5  -2  -7 163848. 3109.61   1 
   5   2   7 163033. 3509.59   3 
  -5   2  -8 4549.54 1011.36   2 
  -5  -2  -8 6770.11 777.884   3 
   5  -2   8 6121.83 797.973   3 
   5   2   8 5284.41 790.300   3 
  -5  -2  -8 4885.26 702.526   1 
  -5  -2  -8 5711.39 832.005   2 
   5  -2   8 6182.81 1030.84   2 
  -5  -2  -9 44475.3 1934.76   2 
   5  -2   9 44369.6 1745.94   3 
  -5  -2  -9 45968.9 1740.61   3 
  -5  -2  -9 44200.8 1883.47   1 
  -5   2  -9 46262.3 2620.26   2 
   5   2   9 47379.6 1989.99   3 
   5  -2  10 7137.00 789.641   3 
  -5  -2 -10 7588.73 801.924   3 
  -5  -2 -10 6335.66 979.093   2 
  -5   2 -10 7652.06 1364.28   2 
   5   2  10 6627.83 920.208   3 
   5  -2  11 168283. 3259.63   3 
  -5  -2 -11 164681. 3290.25   3 
  -5  -2 -11 164360. 4149.57   2 
   5   2  11 172400. 3822.20   3 
  -5   2 -12 11924.3 1644.64   2 
  -5  -2 -12 12776.2 1430.63   2 
  -5  -2 -12 11736.4 927.830   3 
   5   2  12 12428.7 1178.37   3 
   5  -2  12 11801.3 955.543   3 
  -5  -2 -13 29579.3 1426.20   3 
  -5  -2 -13 31091.5 2115.41   2 
  -5   2 -13 28348.8 2421.77   2 
   5  -2  13 30489.7 1377.13   3 
   5   2  13 30234.1 1694.15   3 
  -5  -2 -14 844.412 925.037   2 
  -5   2 -14 138.279 1194.53   2 
   5  -2  14 784.629 391.837   3 
  -5  -2 -15 22202.9 2044.89   2 
  -5   2 -15 22382.4 2307.99   2 
  -5  -2 -16 5.22580 1097.45   2 
  -5   2 -16-160.236 1039.61   2 
  -5  -2 -17 41742.2 2928.57   2 
  -5   2 -17 40377.7 3191.31   2 
  -5   2 -18-1625.61 1533.59   2 
  -5  -2 -18 1498.78 1348.39   2 
  -5   2 -19 682.535 1293.62   2 
  -5  -2 -19 253.459 1172.06   2 
  -5  -2 -20 1513.25 1344.04   2 
  -5   2 -20 1776.81 1518.39   2 
   5  -3 -20-1721.62 1236.65   2 
   5   3 -20-7343.55 2327.18   2 
   5  -3 -19 520.311 1119.32   2 
   5   3 -19-1182.05 1586.25   2 
   5  -3 -18 5871.33 1459.20   2 
   5   3 -18 2902.50 1427.46   2 
   5  -3 -17 3185.16 1331.05   2 
   5   3 -17-945.881 1454.56   2 
   5  -3 -16 20104.1 2076.66   2 
   5   3 -16 14233.1 1974.88   2 
   5   3 -15 7161.30 1416.46   2 
   5  -3 -15 10404.4 1598.80   2 
   5   3 -14 1854.07 1099.40   2 
   5   3 -13 41714.9 2785.13   2 
  -5   3  13 43470.2 2450.79   1 
   5   3 -12 82412.9 3679.07   2 
   5   3 -12 80950.5 1770.44   3 
  -5   3  12 78992.3 3104.12   1 
  -5  -3  11 28169.8 1329.77   3 
   5   3 -11 28395.3 2109.36   2 
  -5   3  11 27545.6 1869.25   1 
   5   3 -11 29054.1 1188.49   3 
  -5   3  10-402.757 788.877   1 
  -5  -3  10 300.807 420.433   3 
   5   3 -10-727.393 1149.55   2 
   5   3 -10 9.95893 361.111   3 
   5   3  -9 5951.63 642.212   3 
  -5   3   9 5077.41 857.752   1 
  -5  -3   9 7351.47 1150.29   2 
   5   3  -9 4377.87 938.259   2 
  -5  -3   9 6136.50 767.779   3 
  -5   3   8 43829.1 1914.22   1 
  -5  -3   8 46117.9 2297.74   2 
   5   3  -8 47243.7 2385.73   2 
  -5  -3   8 43889.3 1785.30   3 
   5   3  -8 45110.2 1514.60   3 
   5  -3  -8 43440.8 1837.25   1 
  -5  -3   7 19891.0 1236.97   3 
  -5  -3   7 20640.3 1575.75   2 
   5   3  -7 20285.5 1585.09   2 
  -5   3   7 21270.0 1315.77   1 
   5   3  -7 20589.0 1102.43   3 
   5  -3  -7 20430.3 1224.54   1 
  -5  -3   6 435.178 445.527   3 
  -5  -3   6 1425.25 679.396   2 
   5   3  -6 617.400 598.763   2 
   5  -3  -6 778.671 399.819   1 
  -5   3   6 475.458 507.668   1 
   5   3  -6 919.745 512.518   3 
  -5   3   5 74883.9 2085.57   1 
  -5  -3   5 73643.5 2523.39   2 
   5   3  -5 74742.3 2459.62   2 
   5  -3  -5 73703.8 2011.49   1 
   5   3  -5 73160.2 2028.68   3 
  -5  -3   5 71442.8 2222.22   3 
   5   3  -4 284134. 3980.42   3 
  -5  -3   4 283525. 4636.75   2 
   5  -3  -4 285045. 3735.72   1 
   5   3  -4 284435. 4371.68   2 
  -5  -3   4 273446. 4303.81   3 
  -5   3   4 285660. 3799.10   1 
   5   3  -3 58767.0 1908.40   3 
  -5  -3   3 58012.5 2000.15   2 
  -5   3   3 56323.4 1642.45   1 
   5   3  -3 59801.1 1761.35   2 
  -5  -3   3 58987.3 1998.79   3 
   5  -3  -3 56962.4 1659.72   1 
  -5  -3   2 202785. 3663.79   3 
  -5   3   2 201747. 2975.80   1 
   5   3  -2 199990. 2767.00   2 
   5  -3  -2 202178. 2966.10   1 
   5   3  -2 196046. 3509.57   3 
   5   3  -1 10198.5 632.121   1 
   5  -3  -1 9285.93 705.692   1 
  -5   3   1 9663.30 721.509   1 
  -5  -3   1 10683.2 741.329   2 
   5   3  -1 10061.3 935.188   3 
  -5  -3   1 11187.8 965.864   3 
   5  -3   0 47659.7 1564.39   2 
  -5   3   0 44592.2 1439.85   1 
  -5  -3   0 48748.2 1814.89   3 
   5   3   0 47038.1 1201.34   1 
   5   3   0 48044.4 1813.52   3 
  -5  -3   0 46397.9 1233.33   2 
   5  -3   1 6484.71 668.504   2 
  -5  -3  -1 6818.17 530.904   1 
  -5  -3  -1 7035.96 782.544   3 
  -5   3  -1 6779.99 674.465   1 
   5   3   1 8185.88 535.879   1 
   5   3   1 6257.34 818.745   3 
  -5   3  -2 55853.8 1883.20   2 
   5  -3   2 57960.5 1958.59   2 
  -5  -3  -2 55200.6 1387.91   1 
  -5  -3  -2 53195.9 1919.40   3 
   5   3   2 55310.8 1992.72   3 
   5   3   2 53920.5 1287.61   1 
   5   3   3 94756.3 2679.47   3 
  -5  -3  -3 97962.5 1889.32   1 
   5   3   3 95462.7 1807.16   1 
  -5  -3  -3 100879. 2629.50   3 
   5  -3   3 99685.8 2803.62   2 
  -5   3  -3 95411.8 2730.60   2 
   5   3   4 135333. 3204.46   3 
   5  -3   4 135014. 3563.60   2 
   5   3   4 127598. 2254.46   1 
  -5  -3  -4 134062. 3048.31   3 
  -5  -3  -4 132250. 2341.06   1 
  -5   3  -4 135604. 3469.29   2 
   5  -3   5 145715. 3882.55   2 
   5   3   5 141512. 3390.23   3 
  -5  -3  -5 140652. 2611.30   1 
   5   3   5 137952. 2532.32   1 
  -5   3  -5 140082. 3814.60   2 
  -5  -3  -5 145641. 3176.04   3 
  -5  -3  -6 21409.0 1272.70   3 
   5   3   6 20078.5 1106.21   1 
   5  -3   6 19684.4 1539.21   2 
  -5   3  -6 18489.4 1583.83   2 
   5   3   6 20213.4 1415.57   3 
  -5  -3  -6 20721.1 1114.48   1 
  -5  -3  -7 78619.0 2259.65   1 
   5   3   7 77048.5 2631.86   3 
   5   3   7 83079.2 2234.77   1 
   5  -3   7 79085.5 3169.06   2 
  -5   3  -7 76482.3 3213.75   2 
  -5  -3  -7 78966.0 2404.17   3 
  -5  -3  -8 49709.8 1922.33   1 
   5   3   8 49061.6 2163.79   3 
  -5  -3  -8 53477.4 1981.07   3 
   5   3   8 50692.2 1950.78   1 
  -5   3  -8 51826.9 2752.98   2 
  -5  -3  -9 732.057 445.161   3 
   5   3   9-387.097 694.984   1 
  -5   3  -9 1072.54 1001.48   2 
  -5  -3  -9 247.614 434.960   1 
   5   3   9 1169.74 710.125   3 
  -5  -3  -9 1538.18 730.092   2 
   5  -3   9 1053.74 550.645   3 
   5  -3  10 43942.4 1817.92   3 
  -5  -3 -10 40226.4 1997.54   2 
  -5   3 -10 44490.8 2732.21   2 
  -5  -3 -10 44787.7 1829.27   3 
   5   3  10 43731.4 2084.48   3 
  -5  -3 -11 19206.5 1226.27   3 
  -5   3 -11 15031.4 1845.04   2 
   5  -3  11 17775.4 1189.98   3 
  -5  -3 -11 17923.0 1471.32   2 
   5   3  11 18685.8 1434.39   3 
   5   3  12 50249.9 2263.15   3 
  -5  -3 -12 47275.6 2365.69   2 
  -5   3 -12 43254.6 2959.82   2 
  -5  -3 -12 46964.1 1905.80   3 
   5  -3  12 49611.4 1884.58   3 
  -5  -3 -13 2366.27 599.605   3 
  -5  -3 -13 2764.74 932.700   2 
  -5   3 -13 2758.23 1265.71   2 
   5  -3  13 2879.27 594.592   3 
  -5   3 -14 10171.0 1751.11   2 
  -5  -3 -14 10391.1 1402.61   2 
   5  -3  14 11087.3 861.967   3 
  -5  -3 -15 2456.30 1111.04   2 
  -5   3 -15 4698.42 1368.18   2 
  -5   3 -16 38950.1 3109.37   2 
  -5  -3 -16 45548.0 2878.13   2 
  -5  -3 -17 25072.1 2396.40   2 
  -5   3 -17 24303.5 2569.65   2 
  -5   3 -18 54506.6 3854.25   2 
  -5  -3 -18 56624.2 3424.30   2 
  -5   3 -19 5483.50 1829.33   2 
  -5  -3 -19 7021.11 1587.70   2 
  -5  -3 -20 11858.2 2056.67   2 
  -5   3 -20 11793.6 2092.36   2 
   5   4 -20-282.269 1564.88   2 
   5  -4 -20 795.668 1343.74   2 
   5  -4 -19 1372.55 1264.28   2 
   5   4 -19-805.411 1553.74   2 
   5  -4 -18 1585.61 1038.87   2 
   5   4 -18-878.665 1549.67   2 
   5  -4 -17 3223.73 1394.66   2 
   5   4 -17-199.958 1346.74   2 
   5  -4 -16 3014.65 1418.76   2 
   5   4 -16-1127.93 1403.22   2 
   5   4 -15 21720.7 2462.49   2 
  -5   4  14 866.058 1027.43   1 
   5   4 -14 2464.25 1375.14   2 
  -5  -4  13 39761.7 1584.23   3 
  -5   4  13 40153.9 2403.25   1 
   5   4 -13 43785.3 3009.89   2 
  -5  -4  12 37524.3 1711.77   3 
  -5   4  12 39191.8 2271.20   1 
   5   4 -12 42243.4 2837.16   2 
  -5  -4  11 34469.7 1682.87   3 
  -5   4  11 32466.1 2006.54   1 
   5   4 -11 37156.4 2591.53   2 
   5   4 -11 34563.3 1379.67   3 
  -5   4  10 134512. 3670.52   1 
   5   4 -10 134580. 4540.67   2 
   5   4 -10 132403. 2658.50   3 
  -5  -4  10 134492. 3295.57   3 
  -5  -4   9-608.935 543.511   3 
  -5   4   9 269.874 629.404   1 
   5   4  -9 23.4869 458.948   3 
   5   4  -9-144.138 941.507   2 
  -5  -4   8 7605.78 850.176   3 
   5   4  -8 6942.51 743.979   3 
  -5  -4   8 6723.82 1112.39   2 
  -5   4   8 7271.94 1000.96   1 
   5   4  -8 7549.52 1184.67   2 
  -5  -4   7 2773.06 591.077   3 
   5  -4  -7 2720.58 675.386   1 
   5   4  -7 3597.04 655.901   3 
  -5   4   7 2420.58 732.387   1 
  -5  -4   7 4219.93 935.885   2 
   5   4  -7 3286.34 947.402   2 
  -5  -4   6 7437.87 903.852   3 
  -5   4   6 6150.60 856.616   1 
   5   4  -6 7331.39 782.809   3 
  -5  -4   6 7379.67 1096.95   2 
   5  -4  -6 7292.71 792.544   1 
   5   4  -6 7537.91 1025.48   2 
  -5   4   5 23498.5 1339.81   1 
  -5  -4   5 23143.1 1600.19   2 
   5  -4  -5 25208.3 1309.92   1 
   5   4  -5 26924.3 1635.94   2 
   5   4  -5 23374.6 1300.88   3 
  -5  -4   5 23772.8 1403.21   3 
   5   4  -4 90935.5 2482.86   3 
   5   4  -4 91213.3 2631.78   2 
   5  -4  -4 91856.2 2374.07   1 
  -5  -4   4 93136.1 3006.08   2 
  -5   4   4 89703.0 2387.63   1 
  -5  -4   4 92184.2 2675.87   3 
  -5   4   3 74531.8 2129.49   1 
   5   4  -3 80145.5 2360.52   3 
  -5  -4   3 81479.6 2651.31   2 
   5  -4  -3 75796.3 2087.04   1 
   5   4  -3 76521.9 2195.19   2 
  -5  -4   3 82061.9 2525.40   3 
   5   4  -2 324.089 510.470   3 
   5   4  -2 1684.07 491.322   2 
   5  -4  -2 737.762 453.407   1 
  -5   4   2 929.186 529.996   1 
  -5  -4   2 103.918 434.520   3 
  -5  -4   2 1280.17 522.368   2 
   5  -4  -1 59035.2 1872.68   1 
  -5  -4   1 60069.5 1831.36   2 
   5   4  -1 60493.8 1704.33   1 
  -5  -4   1 59499.5 2230.61   3 
  -5   4   1 59982.8 1871.37   1 
   5   4  -1 62549.7 2183.25   3 
   5   4   0 64566.1 2254.74   3 
  -5  -4   0 63277.5 2224.15   3 
  -5   4   0 58950.4 1876.92   1 
   5   4   0 62205.8 1634.24   1 
   5  -4   0 60410.1 1966.44   2 
  -5  -4   0 61227.2 1691.19   2 
  -5  -4  -1 105506. 2127.39   2 
  -5   4  -1 104778. 2597.05   1 
   5   4   1 111428. 2942.31   3 
   5   4   1 104572. 2102.78   1 
   5  -4   1 105527. 2681.39   2 
  -5  -4  -1 111890. 2950.21   3 
   5   4   2 80646.0 2613.51   3 
  -5  -4  -2 81935.8 2540.28   3 
  -5   4  -2 75722.9 2366.02   1 
  -5  -4  -2 81433.7 1964.25   1 
   5  -4   2 80395.2 2491.13   2 
  -5   4  -2 83042.4 2557.69   2 
   5   4   2 80882.7 1835.32   1 
  -5  -4  -3 164828. 3595.20   3 
  -5  -4  -3 167405. 2844.75   1 
   5   4   3 164443. 2686.03   1 
   5  -4   3 167199. 3781.18   2 
   5   4   3 163271. 3703.82   3 
  -5   4  -3 165478. 3840.58   2 
   5   4   4 101549. 2207.41   1 
  -5  -4  -4 99497.4 2838.95   3 
  -5  -4  -4 93011.5 2308.72   1 
   5  -4   4 102953. 3249.51   2 
   5   4   4 104257. 2981.17   3 
  -5   4  -4 99064.2 3189.61   2 
  -5   4  -5 14698.4 1447.35   2 
   5  -4   5 14576.6 1345.94   2 
   5   4   5 14421.0 1271.95   3 
   5   4   5 13993.8 955.092   1 
  -5  -4  -5 14855.1 990.397   1 
  -5  -4  -5 15572.7 1178.93   3 
  -5  -4  -6 6167.50 826.437   3 
  -5   4  -6 4277.51 912.842   2 
   5  -4   6 6782.11 1016.31   2 
   5   4   6 4770.50 891.334   3 
   5   4   6 6452.48 765.315   1 
  -5  -4  -6 6635.57 762.138   1 
  -5   4  -7 36781.8 2400.14   2 
   5   4   7 37028.0 1986.35   3 
  -5  -4  -7 33246.4 1571.88   1 
  -5  -4  -7 35928.8 1765.69   3 
   5   4   7 33492.7 1569.26   1 
  -5  -4  -8-87.5252 439.986   3 
   5   4   8 13.9800 693.952   3 
  -5  -4  -8 438.768 438.511   1 
   5   4   8 481.995 552.522   1 
  -5   4  -8 891.738 995.752   2 
  -5  -4  -9 166.521 481.167   3 
   5   4   9 735.636 741.418   3 
  -5   4  -9 422.216 875.225   2 
   5   4   9-345.059 699.519   1 
   5   4  10 7007.83 974.634   1 
  -5   4 -10 10020.7 1603.16   2 
   5   4  10 7922.69 1122.02   3 
   5   4  11 42622.0 2142.84   1 
  -5   4 -11 46821.9 3037.97   2 
   5   4  11 47180.1 2280.97   3 
   5  -4  11 46174.9 1906.54   3 
   5  -4  12 741.100 586.600   3 
  -5   4 -12-1053.46 1265.51   2 
   5  -4  13 68614.5 2221.70   3 
  -5  -4 -13 66128.5 2958.67   2 
  -5   4 -13 65473.7 3842.22   2 
  -5   4 -14-371.856 1402.03   2 
  -5  -4 -14 1612.22 1030.09   2 
  -5  -4 -15 67599.6 3249.29   2 
  -5   4 -15 67687.8 3983.96   2 
  -5  -4 -16 4060.97 1290.83   2 
  -5   4 -16 2994.18 1367.96   2 
  -5  -4 -17-145.534 1077.28   2 
  -5   4 -17-997.822 1481.70   2 
  -5  -4 -18 12902.1 1992.56   2 
  -5   4 -18 5544.08 1679.50   2 
  -5  -4 -19 3961.98 1599.87   2 
  -5   4 -19 697.243 1257.88   2 
  -5  -4 -20 13047.1 2141.61   2 
   5  -5 -19 2344.16 1310.71   2 
   5   5 -19-639.562 1676.10   2 
   5   5 -18-1234.91 1715.12   2 
   5  -5 -18 4679.38 1567.62   2 
   5   5 -17 32508.8 3063.47   2 
  -5   5  16 14225.5 1929.34   1 
   5   5 -16 17092.0 2271.80   2 
   5   5 -15 13167.8 1997.40   2 
  -5   5  15 13746.9 1703.72   1 
  -5   5  14 2039.28 1168.80   1 
   5   5 -14 923.017 1172.02   2 
   5   5 -13 1766.81 1178.36   2 
  -5   5  13 4843.56 1256.71   1 
   5   5 -12 18862.7 2186.47   2 
  -5   5  12 23405.8 1891.15   1 
  -5  -5  12 22965.9 1498.70   3 
  -5  -5  11 8931.21 1017.98   3 
  -5   5  11 8887.13 1300.12   1 
   5   5 -11 8530.33 1446.20   2 
  -5  -5  10 1523.63 554.670   3 
   5   5 -10 2223.95 1118.69   2 
  -5   5  10 1841.22 859.649   1 
   5   5  -9 47428.9 1803.62   3 
   5   5  -9 46759.6 2729.23   2 
  -5   5   9 43846.3 2198.22   1 
  -5  -5   9 46489.6 2099.78   3 
   5   5  -8 17139.3 1651.05   2 
   5   5  -8 15832.7 1109.46   3 
  -5   5   8 13757.4 1278.91   1 
  -5  -5   8 15008.7 1240.57   3 
  -5  -5   7 7998.81 1032.44   3 
  -5   5   7 10364.0 1169.04   1 
   5   5  -7 12212.0 1454.97   2 
  -5  -5   7 10016.6 1344.31   2 
   5   5  -7 9803.31 999.181   3 
  -5  -5   6 2727.13 689.809   3 
   5   5  -6 1265.71 788.297   2 
   5   5  -6 3055.15 670.579   3 
  -5  -5   6 2786.31 797.478   2 
  -5   5   6 2643.16 737.378   1 
  -5  -5   5 398.529 461.131   3 
   5   5  -5-1527.79 878.502   2 
   5  -5  -5 504.541 431.935   1 
   5   5  -5 265.129 556.002   3 
  -5   5   5 485.031 692.911   1 
  -5  -5   5-1354.17 851.344   2 
  -5   5   4 6247.05 871.383   1 
   5  -5  -4 6624.88 763.480   1 
   5   5  -4 7133.70 931.842   3 
  -5  -5   4 6343.28 969.016   3 
   5   5  -4 7341.46 942.638   2 
  -5  -5   4 6653.51 1005.29   2 
   5   5  -3 7489.71 916.955   2 
   5   5  -3 7241.71 951.728   3 
   5  -5  -3 7086.38 819.775   1 
  -5  -5   3 7517.69 958.737   2 
  -5   5   3 6664.27 875.829   1 
  -5  -5   3 6867.29 862.104   3 
   5   5  -2 137523. 3374.09   3 
   5   5  -2 132570. 2986.23   1 
   5  -5  -2 141289. 3139.27   1 
  -5   5   2 133786. 3091.58   1 
  -5  -5   2 141712. 3327.41   2 
  -5  -5   2 135019. 3445.92   3 
   5  -5  -1 23814.5 1390.75   2 
  -5  -5   1 20709.6 1487.85   3 
   5   5  -1 20280.9 1173.72   1 
  -5   5   1 21993.4 1347.42   1 
   5   5  -1 23622.2 1527.57   3 
  -5  -5   1 21564.9 1217.01   2 
   5  -5   0 543064. 6405.20   2 
  -5  -5   0 523484. 6756.90   3 
   5   5   0 533806. 5445.07   1 
   5   5   0 533213. 6727.00   3 
  -5   5   0 530307. 6186.29   1 
  -5  -5   0 531853. 5686.79   2 
   5   5   1 9328.43 1081.57   3 
  -5  -5  -1 8365.79 757.439   2 
  -5   5  -1 9255.56 1026.63   1 
  -5  -5  -1 9189.19 975.817   3 
   5   5   1 7595.50 744.326   1 
   5  -5   1 9093.40 945.615   2 
   5  -5   2 177272. 3966.81   2 
  -5   5  -2 175166. 3899.02   1 
  -5  -5  -2 175004. 3276.63   1 
   5   5   2 179010. 3100.51   1 
   5   5   2 184886. 4098.15   3 
  -5  -5  -2 174097. 3936.70   3 
  -5  -5  -3 6368.05 919.705   3 
   5   5   3 5479.73 1063.23   3 
   5   5   3 5874.11 723.643   1 
  -5   5  -3 7996.92 1192.79   2 
  -5  -5  -3 5619.96 721.597   1 
   5  -5   3 7460.01 1053.16   2 
  -5   5  -4 954.445 885.479   2 
   5   5   4 170.675 456.911   1 
  -5  -5  -4 377.745 417.340   1 
   5   5   4-497.867 806.863   3 
   5  -5   4 859.335 609.484   2 
   5   5   5 77275.8 2842.37   3 
  -5  -5  -5 73238.7 2277.39   1 
   5   5   5 74335.8 2201.45   1 
  -5   5  -5 72581.2 3071.33   2 
  -5   5  -6 39195.8 2402.95   2 
   5   5   6 41071.9 1749.43   1 
  -5  -5  -6 41878.7 1786.56   1 
   5   5   6 43054.4 2253.34   3 
  -5   5  -7 124929. 4338.19   2 
  -5  -5  -7 125028. 3170.96   1 
   5   5   7 127136. 3142.26   1 
   5   5   7 129745. 3823.80   3 
   5   5   8 2871.66 767.524   1 
   5   5   8 3465.78 985.933   3 
   5   5   9 97681.4 2946.01   1 
   5   5   9 95232.5 3374.10   3 
  -5   5  -9 95715.3 4102.40   2 
  -5   5 -10 3716.74 1310.79   2 
   5   5  10 600.173 732.722   1 
   5   5  11 27068.4 1823.10   1 
  -5   5 -11 30064.9 2544.23   2 
   5   5  12 23894.4 1815.07   1 
  -5   5 -12 25663.5 2460.51   2 
   5  -5  13 666.484 578.683   3 
  -5  -5 -13 1964.17 969.700   2 
   5   5  13-973.051 928.472   1 
  -5   5 -13 1928.72 1307.52   2 
  -5  -5 -14 6422.87 1284.02   2 
  -5   5 -14 6483.20 1772.73   2 
  -5  -5 -15 801.257 958.906   2 
  -5   5 -15 261.503 1299.43   2 
  -5  -5 -16 28738.6 2382.75   2 
  -5   5 -16 30684.8 2947.90   2 
  -5  -5 -17 3865.36 1287.34   2 
  -5   5 -17 5618.69 1813.88   2 
  -5   5 -18 7638.75 1980.20   2 
  -5  -5 -18 5689.95 1381.16   2 
  -5  -5 -19 1953.50 1204.21   2 
   5   6 -19-1188.13 1642.48   2 
   5   6 -18 2776.18 1621.80   2 
  -5   6  17 1102.96 1030.68   1 
   5   6 -17 455.315 1288.82   2 
  -5   6  16 5916.21 1581.27   1 
   5   6 -16 5356.25 1737.76   2 
  -5   6  15 2265.47 1209.05   1 
   5   6 -15 4406.32 1620.14   2 
  -5   6  14 6579.55 1280.11   1 
   5   6 -14 5765.41 1600.31   2 
   5   6 -13 3830.61 1413.25   2 
  -5   6  13 2563.45 1015.73   1 
  -5   6  12 216.384 880.212   1 
   5   6 -12 244.462 1060.69   2 
  -5   6  11 12051.1 1485.60   1 
  -5  -6  11 11066.0 1175.11   3 
   5   6 -11 13667.2 1809.25   2 
   5   6 -10 14018.2 1795.15   2 
  -5   6  10 12504.1 1378.61   1 
  -5  -6  10 12552.6 1281.75   3 
   5   6  -9 4140.60 1270.38   2 
  -5  -6   9 2936.76 748.073   3 
  -5   6   9 3720.71 1028.54   1 
  -5   6   8 48545.7 2340.61   1 
  -5  -6   8 46340.8 2226.73   3 
   5   6  -8 42221.5 2560.11   2 
  -5   6   7 3562.97 870.474   1 
   5   6  -7 3868.73 935.305   2 
   5   6  -7 4135.22 794.212   3 
  -5  -6   7 5267.54 915.050   3 
   5   6  -6 70288.4 2469.93   3 
  -5   6   6 69964.1 2641.70   1 
  -5  -6   6 71080.8 2679.17   3 
   5   6  -6 73469.3 2926.55   2 
  -5  -6   5 60390.1 2936.11   2 
   5   6  -5 61828.3 2380.51   3 
   5   6  -5 63108.8 2619.24   2 
  -5   6   5 60523.4 2435.80   1 
   5   6  -4 21194.7 1519.40   2 
   5   6  -4 17658.5 1458.17   3 
  -5  -6   4 20387.7 1667.69   2 
  -5   6   4 21295.4 1498.56   1 
   5   6  -3 9566.42 1076.29   2 
  -5   6   3 7548.48 1048.34   1 
   5   6  -3 8003.59 1042.06   3 
  -5  -6   3 8528.59 1101.24   2 
  -5   6   2 13475.0 1215.15   1 
  -5  -6   2 14950.9 1290.76   2 
   5   6  -2 13349.0 1150.49   1 
   5   6  -2 14843.5 1325.84   3 
  -5  -6   1 5917.76 804.750   2 
  -5   6   1 7063.32 974.006   1 
   5   6  -1 7154.34 913.194   1 
   5   6  -1 7263.01 1071.45   3 
  -5  -6   0 1259.53 518.342   2 
   5   6   0 1844.19 717.682   3 
  -5   6   0 1134.69 692.734   1 
   5   6   0 1201.44 575.537   1 
   5   6   1 1373.33 827.320   3 
  -5   6  -1 1650.58 770.191   1 
   5   6   1 1249.85 581.620   1 
  -5  -6  -1 1939.45 549.550   2 
  -5   6  -2 21381.5 1660.59   1 
   5   6   2 23881.7 1374.46   1 
  -5  -6  -2 23114.8 1384.87   1 
   5   6   2 21931.5 1701.66   3 
   5   6   3 6209.51 1093.04   3 
   5   6   3 6526.94 814.861   1 
  -5  -6  -3 5946.14 766.958   1 
  -5   6  -4 17899.6 1728.35   2 
   5   6   4 15168.2 1477.41   3 
  -5  -6  -4 15705.8 1207.15   1 
   5   6   4 15832.3 1180.40   1 
   5   6   5 95557.0 3401.99   3 
   5   6   5 93042.8 2673.87   1 
  -5  -6  -5 92349.2 2766.28   1 
  -5   6  -5 91545.6 3762.24   2 
   5   6   6 62407.1 2241.01   1 
   5   6   6 63939.0 2865.36   3 
  -5   6  -6 64272.5 3216.24   2 
  -5   6  -7 18361.0 1937.46   2 
   5   6   7 19767.6 1379.48   1 
   5   6   7 19111.1 1708.47   3 
  -5   6  -8-1089.94 1080.50   2 
   5   6   8 742.341 727.527   1 
  -5   6  -9 15922.0 2001.21   2 
   5   6   9 15118.8 1402.01   1 
   5   6  10 26429.5 1778.15   1 
  -5   6 -10 25949.7 2357.89   2 
  -5   6 -11 13583.5 2051.44   2 
   5   6  11 9722.47 1306.31   1 
   5   6  12 52360.2 2621.64   1 
  -5   6 -12 52870.1 3438.86   2 
  -5   6 -13 10953.8 2006.01   2 
   5   6  13 6814.81 1265.35   1 
  -5   6 -14 409.322 1318.92   2 
   5   6  14-1236.41 1164.39   1 
  -5  -6 -15 13491.8 1742.72   2 
  -5   6 -15 10441.7 1923.01   2 
  -5  -6 -16 8609.48 1484.93   2 
  -5   6 -16 6808.24 1898.82   2 
  -5  -6 -17 1051.23 1133.25   2 
  -5   6 -17 2927.83 1531.99   2 
  -5  -6 -18 3529.71 1403.72   2 
  -5   6 -18 3513.04 1729.27   2 
  -5  -6 -19-839.231 1171.18   2 
   5   7 -18 15002.1 2456.69   2 
  -5   7  17 2167.93 1350.87   1 
   5   7 -17-159.977 1244.48   2 
  -5   7  16 4197.94 1513.36   1 
   5   7 -16 4692.80 1802.49   2 
   5   7 -15 9686.94 1912.13   2 
  -5   7  15 3823.42 1284.74   1 
  -5   7  14 406.970 893.651   1 
   5   7 -14 2205.65 1373.97   2 
  -5   7  13 17616.0 1835.79   1 
   5   7 -13 17740.0 2229.56   2 
   5   7 -12 20016.7 2278.39   2 
  -5   7  12 13275.5 1659.23   1 
   5   7 -11 16124.0 2094.02   2 
  -5   7  11 15783.8 1794.35   1 
  -5   7  10 815.543 939.771   1 
   5   7 -10-53.5185 1176.81   2 
  -5   7   9 39597.2 2366.13   1 
   5   7  -9 37722.1 2584.43   2 
  -5   7   8 19827.8 1696.26   1 
   5   7  -8 17653.9 1806.98   2 
  -5   7   7 16225.1 1583.72   1 
   5   7  -7 16493.0 1652.49   2 
   5   7  -6 11422.7 1427.33   2 
  -5   7   6 12450.4 1379.96   1 
   5   7  -5 20667.0 1749.80   2 
  -5   7   5 18339.6 1571.91   1 
  -5   7   4 24333.1 1728.49   1 
   5   7  -4 27297.0 1828.57   2 
  -5   7   3 1558.23 787.043   1 
   5   7  -3 1256.88 846.869   1 
  -5  -7   2 27137.1 1797.38   2 
   5   7  -2 24813.3 1652.19   1 
  -5   7   2 25037.4 1749.46   1 
   5   7  -2 27042.4 1831.55   3 
   5   7  -1 3556.87 877.603   1 
  -5  -7   1 2345.69 638.920   2 
  -5   7   1 3340.96 963.018   1 
   5   7  -1 1877.91 834.760   3 
  -5  -7   0 24394.0 1575.22   2 
  -5   7   0 24663.2 1687.94   1 
   5   7   0 23989.1 1509.76   1 
   5   7   0 24509.3 1815.88   3 
  -5  -7  -1 99.3809 534.969   2 
   5   7   1-450.606 882.467   3 
  -5   7  -1 783.086 910.665   1 
   5   7   1 258.539 660.384   1 
  -5  -7  -2 9842.39 1051.30   2 
  -5   7  -2 6399.84 1123.47   1 
   5   7   2 10497.6 1055.06   1 
   5   7   2 9709.93 1312.85   3 
  -5   7  -3 52095.8 2643.83   1 
   5   7   3 53709.4 2148.24   1 
  -5   7  -4 61150.6 2972.42   1 
   5   7   4 64638.5 2352.26   1 
  -5   7  -5 56778.3 3081.83   2 
   5   7   5 53282.7 2224.13   1 
   5   7   6 9532.00 1127.21   1 
  -5   7  -6 10671.4 1718.89   2 
   5   7   7 74106.6 2720.08   1 
  -5   7  -7 72178.5 3632.85   2 
   5   7   8 59119.3 2519.99   1 
  -5   7  -8 61948.6 3441.15   2 
   5   7   9 108881. 3455.83   1 
  -5   7  -9 103382. 4534.29   2 
   5   7  10 6372.07 1111.59   1 
  -5   7 -10 4176.28 1260.57   2 
   5   7  11 45456.9 2493.99   1 
  -5   7 -11 45226.3 3269.97   2 
  -5   7 -12 24003.4 2531.74   2 
   5   7  12 25680.6 2018.83   1 
  -5   7 -13-478.197 1411.34   2 
   5   7  13-170.727 891.872   1 
   5   7  14 3292.39 1065.64   1 
  -5   7 -14 4216.40 1672.96   2 
  -5   7 -15 3168.20 1588.96   2 
   5   7  15 1836.10 967.684   1 
  -5  -7 -16 3680.22 1289.30   2 
  -5   7 -16 4246.64 1747.15   2 
   5   7  16 629.835 1204.00   1 
  -5   7 -17 11184.3 2101.25   2 
  -5  -7 -17 10585.4 1806.69   2 
  -5  -7 -18 12106.6 1913.47   2 
   5   8 -17 3955.69 1807.58   2 
   5   8 -16 3680.59 1869.99   2 
  -5   8  16-1225.81 1228.90   1 
  -5   8  15 1991.50 1337.77   1 
   5   8 -15 3215.58 1519.18   2 
   5   8 -14 840.698 1445.23   2 
  -5   8  14 335.496 1180.03   1 
   5   8 -13 1219.92 1257.84   2 
  -5   8  13 3085.02 1389.40   1 
   5   8 -12 5361.35 1433.86   2 
  -5   8  12 8079.53 1558.18   1 
  -5   8  11 4453.44 1316.28   1 
   5   8 -11 2907.10 1232.30   2 
   5   8 -10 34415.7 2677.27   2 
  -5   8  10 31855.8 2271.62   1 
  -5   8   9 2492.73 1113.56   1 
   5   8  -9 2828.60 1303.87   2 
   5   8  -8 4918.64 1349.74   2 
  -5   8   8 5763.32 1266.46   1 
   5   8  -7 4188.25 1348.50   2 
  -5   8   7 546.783 873.162   1 
   5   8  -6 9.59118 897.165   2 
  -5   8   6 138.227 843.356   1 
   5   8  -5 4829.72 1202.86   2 
  -5   8   5 4281.30 1127.51   1 
   5   8  -4 77165.3 3196.96   1 
  -5   8   4 73766.8 3040.40   1 
   5   8  -3 17150.1 1571.38   1 
  -5   8   3 15484.6 1549.63   1 
  -5   8   2 10945.8 1333.48   1 
   5   8  -2 10921.3 1268.90   1 
   5   8  -1 20811.0 1574.92   1 
  -5   8   1 21464.0 1775.03   1 
  -5   8   0 15751.7 1548.01   1 
   5   8   0 15360.6 1362.94   1 
   5   8   1 3681.29 902.641   1 
  -5   8  -1 1814.84 895.792   1 
  -5   8  -2 63554.3 3032.77   1 
   5   8   2 65611.8 2539.09   1 
  -5   8  -3 302.021 1073.17   1 
   5   8   3 1751.95 836.263   1 
  -5   8  -4 58975.8 3161.18   1 
   5   8   4 63291.2 2534.30   1 
  -5   8  -5 7102.80 1301.44   1 
   5   8   5 9194.95 1120.37   1 
  -5   8  -6 7291.59 1702.54   2 
   5   8   6 6717.88 1102.20   1 
   5   8   7 37790.3 2157.30   1 
  -5   8  -7 34460.2 2777.01   2 
   5   8   8 10086.3 1343.91   1 
  -5   8  -8 8759.29 1659.42   2 
  -5   8  -9 4121.22 1440.99   2 
   5   8   9 2469.41 982.655   1 
  -5   8 -10 7251.65 1769.49   2 
   5   8  10 4504.64 1097.98   1 
  -5   8 -11 1381.30 1256.79   2 
   5   8  11 1344.51 897.756   1 
   5   8  12 378.712 985.426   1 
  -5   8 -12 1312.28 1408.21   2 
  -5   8 -13 4064.04 1402.04   2 
   5   8  13 5911.88 1345.53   1 
  -5   8 -14 13138.7 2223.08   2 
   5   8  14 11405.5 1665.60   1 
  -5   8 -15 1226.88 1395.16   2 
   5   8  15 1555.70 1007.39   1 
   5   8  16 2776.24 1158.66   1 
  -5   8 -16 3477.75 1575.69   2 
  -5  -8 -17 3543.90 1448.73   2 
   5   8  17 1499.63 1351.59   1 
   5   9 -16 1415.67 1403.33   2 
   5   9 -15 640.974 1451.32   2 
  -5   9  15-25.3870 1289.86   1 
   5   9 -14-1782.09 1458.50   2 
  -5   9  14-194.527 1266.84   1 
  -5   9  13 6644.60 1648.99   1 
   5   9 -13 8257.20 1764.84   2 
   5   9 -12-1151.15 1328.52   2 
  -5   9  12 156.881 1182.96   1 
  -5   9  11 13577.7 1821.72   1 
   5   9 -11 15058.8 2131.00   2 
  -5   9  10 3873.02 1278.91   1 
   5   9 -10 5475.28 1339.24   2 
  -5   9   9 9700.09 1528.16   1 
   5   9  -9 9500.71 1786.20   2 
   5   9  -8 2295.07 1224.30   2 
  -5   9   8 927.590 1073.67   1 
   5   9  -7 14419.6 1839.65   2 
  -5   9   7 14524.8 1707.59   1 
   5   9  -6 5541.26 1406.09   2 
  -5   9   6 2496.47 1013.45   1 
   5   9  -5 24082.1 2048.00   1 
  -5   9   5 25133.4 1990.93   1 
  -5   9   4 17757.1 1803.20   1 
   5   9  -4 15495.6 1696.38   1 
  -5   9   3 7081.11 1431.87   1 
   5   9  -3 6945.23 1320.83   1 
  -5   9   2 295.789 1014.96   1 
   5   9  -2 24.4368 837.357   1 
  -5   9   1 2527.38 1155.91   1 
   5   9  -1 1720.15 770.997   1 
  -5   9   0 67670.5 3217.33   1 
   5   9   0 70000.9 2940.16   1 
  -5   9  -1-606.289 1208.96   1 
   5   9   1 1343.89 774.203   1 
   5   9   2 16323.6 1551.53   1 
  -5   9  -2 13588.9 1642.74   1 
   5   9   3 10346.7 1364.79   1 
  -5   9  -3 7783.79 1523.84   1 
   5   9   4-273.036 841.309   1 
  -5   9  -4-74.2520 1149.54   1 
  -5   9  -5 40556.3 2894.13   1 
   5   9   5 41939.3 2294.67   1 
  -5   9  -6-1267.34 1410.68   1 
   5   9   6 273.777 882.156   1 
   5   9   7 93380.7 3418.15   1 
  -5   9  -7 93545.9 4550.31   2 
   5   9   8 5601.72 1206.81   1 
  -5   9  -8 4275.20 1493.05   2 
  -5   9  -9 9482.87 1880.21   2 
   5   9   9 12152.0 1534.32   1 
  -5   9 -10-293.190 1301.34   2 
   5   9  10 907.614 889.489   1 
  -5   9 -11 9311.11 1828.32   2 
   5   9  11 12424.6 1739.13   1 
   5   9  12 30501.7 2329.30   1 
  -5   9 -12 32804.2 3090.45   2 
   5   9  13 12233.6 1672.80   1 
  -5   9 -13 13304.5 2282.07   2 
  -5   9 -14 2038.66 1359.17   2 
   5   9  14 839.716 964.280   1 
   5   9  15 1733.69 1093.67   1 
   5   9  16 3823.73 1425.99   1 
   5  10 -15-56.4771 1334.95   2 
   5  10 -14 1578.99 1362.10   2 
  -5  10  14 1894.33 1282.26   1 
   5  10 -13 5436.04 1738.58   2 
  -5  10  13 4517.20 1539.74   1 
  -5  10  12 3300.20 1402.06   1 
   5  10 -12 2612.76 1184.75   2 
   5  10 -11 12393.1 1950.40   2 
  -5  10  11 14775.6 1952.17   1 
   5  10 -10 6574.17 1546.88   2 
  -5  10  10 5920.24 1350.16   1 
   5  10  -9 1616.71 1357.93   2 
  -5  10   9-179.401 1172.13   1 
   5  10  -8 5862.12 1573.78   2 
  -5  10   8 3930.59 1432.56   1 
   5  10  -7 5722.04 1389.25   1 
  -5  10   7 8345.74 1435.33   1 
   5  10  -6 25910.9 2351.99   1 
  -5  10   6 23744.9 2204.10   1 
  -5  10   5 1243.13 892.041   1 
   5  10  -5 2981.08 1207.22   1 
  -5  10   4 5464.42 1538.10   1 
   5  10  -4 1229.12 1011.56   1 
  -5  10   3 18674.0 1938.84   1 
   5  10  -3 18323.0 1955.10   1 
   5  10  -2-459.137 1050.76   1 
  -5  10   2 1630.52 1271.79   1 
   5  10  -1 4768.07 1147.69   1 
  -5  10   1 4928.17 1402.38   1 
  -5  10   0-546.889 1273.83   1 
   5  10   0 22.2071 917.725   1 
   5  10   1 7594.22 1362.28   1 
  -5  10  -1 5779.50 1293.82   1 
   5  10   2 3256.43 1082.76   1 
  -5  10  -2-282.685 1455.77   1 
   5  10   3 11194.3 1494.15   1 
  -5  10  -3 8193.63 1685.06   1 
   5  10   4 15113.3 1587.64   1 
  -5  10  -4 16182.4 2167.26   1 
   5  10   5 5657.21 1159.78   1 
  -5  10  -5 7057.50 1679.87   1 
   5  10   6 28906.0 2151.09   1 
  -5  10  -6 28331.7 2703.99   1 
  -5  10  -7-1329.21 1344.72   1 
   5  10   7 46.4719 953.368   1 
   5  10   8-246.150 961.035   1 
  -5  10  -8 213.960 1372.13   2 
  -5  10  -8-1928.07 1686.70   1 
  -5  10  -9 705.306 1520.85   2 
   5  10   9 1292.98 961.089   1 
  -5  10 -10 8501.02 1956.42   2 
   5  10  10 11307.2 1648.49   1 
  -5  10 -11 8771.35 1877.65   2 
   5  10  11 7774.88 1504.89   1 
   5  10  12 9378.94 1551.51   1 
  -5  10 -12 7860.20 2175.02   2 
  -5  10 -13 2563.56 1743.62   2 
   5  10  13-145.023 1019.91   1 
   5  10  14 15.7452 1013.56   1 
   5  11 -13 921.156 1386.46   2 
  -5  11  12 1058.17 1261.37   1 
   5  11 -12 3853.55 1770.99   2 
   5  11 -11 9776.65 2078.29   2 
  -5  11  11 6093.92 1551.23   1 
  -5  11  10 3804.89 1420.83   1 
   5  11 -10 7435.37 1846.17   2 
   5  11  -9 53163.4 3541.22   2 
  -5  11   9 52518.0 3246.28   1 
   5  11  -8 15354.7 2103.89   1 
  -5  11   8 13106.5 1805.08   1 
   5  11  -7 9347.44 1929.54   1 
  -5  11   7 11548.4 1809.26   1 
  -5  11   6 38161.6 2824.90   1 
   5  11  -6 32520.4 2753.77   1 
  -5  11   5 627.371 1133.03   1 
   5  11  -5 1101.40 1199.11   1 
  -5  11   4 2395.78 1229.98   1 
   5  11  -4 1648.34 1350.41   1 
  -5  11   3 4027.89 1448.82   1 
   5  11  -3 1218.52 1214.45   1 
   5  11  -2-436.771 1065.37   1 
  -5  11   2 2301.39 1407.80   1 
   5  11  -1-1460.02 1235.15   1 
  -5  11   1 338.108 1091.44   1 
  -5  11   0 8987.62 1718.73   1 
   5  11   0 8472.07 1401.22   1 
   5  11   1 104.601 1018.94   1 
  -5  11  -1-604.769 1403.06   1 
   5  11   2 895.260 1109.32   1 
  -5  11  -2-1919.49 1508.50   1 
   5  11   3 6764.51 1438.38   1 
  -5  11  -3 2738.82 1332.38   1 
   5  11   4 11899.9 1563.15   1 
  -5  11  -4 12670.2 2000.77   1 
   5  11   5 11020.3 1635.31   1 
  -5  11  -5 12397.2 2137.63   1 
  -5  11  -6-882.329 1630.23   1 
   5  11   6-1177.10 1229.75   1 
   5  11   7 9384.37 1527.83   1 
  -5  11  -7 5296.43 1675.28   1 
  -5  11  -8 4029.05 1592.93   1 
   5  11   8 7100.32 1508.97   1 
  -5  11  -9 60190.8 4159.89   1 
   5  11   9 55321.0 3099.47   1 
  -5  11 -10-1271.16 1704.94   2 
  -5  11 -10-1240.33 1719.25   1 
   5  11  10 597.621 1055.37   1 
  -5  11 -11 15407.0 2515.26   2 
   5  11  11 16819.7 2005.48   1 
   5  11  12 1562.24 1236.12   1 
   5  12 -11 3471.45 1736.41   2 
   5  12 -10-768.014 1726.75   1 
   5  12  -9 2501.07 1626.37   1 
  -5  12   9 5639.61 1598.70   1 
   5  12  -8 605.591 1398.80   1 
  -5  12   8-268.238 1104.13   1 
   5  12  -7 5429.45 1492.53   1 
  -5  12   7 8349.94 1665.52   1 
  -5  12   6 1408.20 1231.17   1 
   5  12  -6-971.675 1408.70   1 
   5  12  -5 12468.6 1951.91   1 
  -5  12   5 10722.6 1683.68   1 
  -5  12   4 7709.69 1717.97   1 
   5  12  -4 4102.12 1344.44   1 
   5  12  -3-561.871 1376.63   1 
  -5  12   3 4049.44 1615.39   1 
  -5  12   2 11629.7 1992.37   1 
   5  12  -2 9573.99 1713.24   1 
  -5  12   1 1958.40 1454.47   1 
   5  12  -1 1469.65 1319.60   1 
   5  12   0-870.250 1028.73   1 
  -5  12   0 755.301 1417.80   1 
   5  12   1 1416.11 1217.13   1 
  -5  12  -1-371.758 1322.99   1 
   5  12   2 21543.3 2145.50   1 
  -5  12  -2 17984.7 2216.19   1 
   5  12   3 1641.86 1152.20   1 
  -5  12  -3 666.654 1474.36   1 
   5  12   4 5058.77 1365.44   1 
  -5  12  -4 2053.79 1659.01   1 
   5  12   5 1723.16 974.676   1 
  -5  12  -5 4489.13 1782.50   1 
  -5  12  -6 2094.21 1657.32   1 
   5  12   6-201.330 1241.13   1 
  -5  12  -7 29647.9 3171.52   1 
   5  12   7 28053.1 2359.10   1 
   5  12   8 3746.05 1290.25   1 
  -5  12  -8 3188.54 1668.86   1 
   5  12   9-417.564 1232.31   1 
   5  12  10-1045.75 1338.50   1 
   5  13  -7 10162.9 2220.58   1 
   5  13  -6 1696.14 1434.52   1 
   5  13  -5 6133.18 1669.83   1 
  -5  13   4 7984.41 1886.60   1 
   5  13  -4 7842.98 1688.33   1 
  -5  13   3 10662.5 2082.75   1 
   5  13  -3 9558.48 1821.08   1 
   5  13  -2 3840.82 1450.06   1 
  -5  13   2 6987.45 1795.52   1 
   5  13  -1 1995.20 1413.86   1 
  -5  13   1 2033.46 1569.67   1 
   5  13   0 1525.19 1365.65   1 
  -5  13   0-1098.33 1562.70   1 
   5  13   1 973.654 1253.08   1 
  -5  13  -1 3509.25 1851.13   1 
   5  13   2 299.250 1026.88   1 
  -5  13  -2-1725.82 1603.61   1 
   5  13   3 2625.29 1283.11   1 
  -5  13  -3-1800.37 1860.66   1 
   5  13   4 3069.27 1329.36   1 
  -5  13  -4 2649.24 1538.70   1 
   5  13   5 548.569 1221.92   1 
   5  13   6 1591.19 1155.76   1 
   5  13   7 10232.5 1738.30   1 
   6   0 -20 15342.6 2252.95   2 
   6   0 -19 1178.53 1328.96   2 
   6   0 -18 26072.5 2478.99   2 
   6   0 -17 930.292 1395.36   2 
   6   0 -16 2707.37 1340.84   2 
   6   0 -15 1505.01 1049.88   2 
   6   0 -15-171.562 316.063   3 
   6   0 -14 2738.20 465.627   3 
   6   0 -14 4487.16 1347.03   2 
   6   0 -13-62.4404 351.637   3 
   6   0 -13 1606.90 1095.77   2 
   6   0 -12 36494.3 2174.82   2 
   6   0 -12 36402.5 1422.64   3 
   6   0 -11 86.8634 450.706   3 
   6   0 -11-107.119 736.230   2 
   6   0 -10 104788. 2415.87   3 
   6   0 -10 105570. 3173.28   2 
   6   0  -9 198.250 438.697   3 
   6   0  -9 305.886 682.025   2 
   6   0  -9 331.511 507.869   1 
   6   0  -8 55596.9 1953.94   1 
   6   0  -8 50198.0 1994.76   2 
   6   0  -8 51944.2 1781.20   3 
   6   0  -7 241.898 451.054   3 
   6   0  -7 568.291 553.134   2 
   6   0  -7 352.926 450.341   1 
   6   0  -6 191071. 3399.20   3 
   6   0  -6 189623. 3169.20   2 
   6   0  -6 194482. 3089.89   1 
   6   0  -5-276.076 498.510   3 
   6   0  -5 439.129 386.555   2 
   6   0  -5 145.571 308.129   1 
   6   0  -4 423222. 3662.32   1 
   6   0  -4 421970. 5087.70   3 
   6   0  -3 73.1915 194.748   1 
   6   0  -3-316.560 529.881   3 
   6   0  -2 75399.2 1097.15   1 
   6   0  -2 77246.9 2240.31   3 
   6   0  -1-177.618 548.487   3 
   6   0   0 155533. 3192.91   3 
   6   0   1 314.926 606.777   3 
   6   0   1 351.451 195.332   2 
   6   0   2 222789. 2329.74   2 
   6   0   2 217078. 3812.99   3 
  -6   0  -2 223847. 2601.05   2 
   6   0   3 671.820 610.845   3 
  -6   0  -3 253.424 394.902   2 
   6   0   3 120.680 301.639   2 
   6   0   4 1522.37 382.087   2 
   6   0   4 1739.70 586.538   3 
  -6   0  -4 1454.81 507.374   2 
   6   0   5 169.476 524.502   3 
  -6   0  -5-318.723 386.122   1 
   6   0   5 793.529 395.158   2 
  -6   0  -5-971.035 688.183   2 
   6   0   6 5763.42 817.224   3 
  -6   0  -6 4700.67 571.221   1 
  -6   0  -6 4275.51 690.012   2 
   6   0   6 5889.75 693.583   2 
   6   0   7 196.373 527.940   3 
  -6   0  -7-634.778 512.088   1 
  -6   0  -7-683.444 655.532   2 
   6   0   8 90.5937 525.354   3 
  -6   0  -8-931.237 710.387   2 
  -6   0  -8-311.694 503.862   1 
   6   0   9 30.1139 537.031   3 
  -6   0  -9-450.483 529.628   1 
  -6   0  -9-420.625 812.840   2 
  -6   0 -10 16307.0 1518.78   2 
   6   0  10 19429.8 1347.47   3 
   6   0  11-690.417 629.030   3 
  -6   0 -11-910.307 940.047   2 
   6   0  12 55922.7 2195.27   3 
  -6   0 -12 57445.5 2920.41   2 
   6   0  13-152.777 593.030   3 
  -6   0 -13-723.351 1020.93   2 
  -6   0 -14 20530.0 1984.14   2 
   6   0  14 22130.7 1414.85   3 
  -6   0 -15-755.871 1185.56   2 
  -6   0 -16 14122.1 1909.25   2 
  -6   0 -17-3090.73 1581.47   2 
  -6   0 -18 18716.3 2241.13   2 
  -6   0 -19-1506.84 1549.49   2 
  -6   0 -20 3507.67 1380.25   2 
   6  -1 -20 14599.2 2225.86   2 
   6   1 -20 11898.5 2046.01   2 
   6  -1 -19 21493.0 2348.12   2 
   6   1 -19 21681.3 2449.35   2 
   6  -1 -18 24876.1 2479.54   2 
   6   1 -18 21636.4 2305.02   2 
   6  -1 -17 38903.8 3012.79   2 
   6   1 -17 42010.0 3043.44   2 
   6   1 -16 2774.15 1249.64   2 
   6  -1 -16 1733.43 1070.39   2 
   6  -1 -15 106100. 3949.79   2 
   6   1 -15 101922. 4187.71   2 
   6  -1 -15 95887.8 2166.10   3 
   6  -1 -14 8315.35 792.605   3 
   6   1 -14 10553.8 1541.55   2 
   6  -1 -14 9490.39 1464.02   2 
   6   1 -14 9618.30 601.764   3 
   6  -1 -13 48830.4 1696.92   3 
   6  -1 -13 43895.0 2523.31   2 
   6   1 -13 48181.9 2724.07   2 
   6   1 -13 45756.5 1395.04   3 
   6  -1 -12 13063.5 1438.85   2 
   6   1 -12 14288.0 1581.30   2 
   6   1 -12 12212.2 827.984   3 
   6  -1 -12 12935.1 956.857   3 
   6  -1 -11 22294.5 1679.63   2 
   6   1 -11 27265.2 1935.65   2 
   6  -1 -11 23564.2 1249.28   3 
   6   1 -11 22869.3 1111.67   3 
   6  -1 -10 22970.4 1568.58   2 
   6   1 -10 22815.9 1671.26   2 
   6   1 -10 21482.0 1073.84   3 
   6  -1 -10 20055.5 1174.02   3 
   6   1  -9 3644.22 552.237   3 
   6   1  -9 5414.55 949.050   2 
   6  -1  -9 4653.86 766.606   1 
   6   1  -9 3423.20 650.092   1 
   6   1  -8-526.059 433.004   3 
   6   1  -8 241.025 500.639   1 
   6   1  -8 1316.39 689.211   2 
   6  -1  -8 285.204 403.367   1 
   6   1  -7 42423.4 1559.39   3 
   6   1  -7 40085.6 1813.44   2 
   6  -1  -7 41136.9 1557.76   1 
   6   1  -7 41200.7 1658.50   1 
  -6   1   7 41029.4 1661.08   1 
   6   1  -6 5154.15 597.785   1 
   6   1  -6 7208.18 752.524   3 
  -6   1   6 6458.00 688.688   1 
   6   1  -6 6736.74 852.993   2 
   6  -1  -6 6814.58 651.172   1 
  -6  -1   5 26188.8 1374.79   3 
   6  -1  -5 26027.1 1079.73   1 
   6   1  -5 25643.0 1232.93   2 
  -6   1   5 24821.7 1119.76   1 
   6   1  -5 25970.2 1115.62   1 
   6   1  -5 24899.3 1286.17   3 
   6   1  -4 193284. 3374.27   3 
   6  -1  -4 194611. 2554.92   1 
  -6  -1   4 196529. 3656.38   3 
   6   1  -4 190081. 2842.95   2 
   6   1  -4 193739. 2642.70   1 
  -6   1   4 193410. 2670.17   1 
  -6   1   3 1068.86 329.595   1 
   6   1  -3 638.553 520.086   3 
   6  -1  -3 846.810 255.884   1 
   6   1  -3 1573.21 350.282   2 
   6   1  -3 752.253 246.308   1 
  -6  -1   3 825.976 412.081   3 
   6  -1  -2 669.279 247.738   1 
  -6  -1   2 188.077 399.563   3 
  -6   1   2 293.478 241.131   1 
   6   1  -2 118.480 197.978   1 
   6   1  -2 89.3504 227.238   2 
   6  -1  -1 38308.9 883.504   1 
  -6   1   1 39510.3 881.514   1 
  -6  -1   1 40763.4 1668.43   3 
   6   1  -1 37240.9 1611.30   3 
   6  -1   0 4086.67 386.432   2 
   6   1   0 3563.76 710.452   3 
  -6  -1   0 3372.64 571.138   3 
  -6   1   0 3841.89 306.232   1 
   6  -1   1 153297. 3223.07   3 
  -6   1  -1 153509. 1825.02   1 
   6  -1   1 163963. 2412.43   2 
  -6  -1  -1 161264. 3221.70   3 
   6   1   1 153081. 3232.30   3 
   6   1   2-461.651 656.603   3 
  -6   1  -2 209.707 327.141   2 
   6  -1   2-217.583 596.728   3 
  -6  -1  -2-233.519 277.659   2 
  -6  -1  -2 377.899 403.841   3 
  -6  -1  -2 278.288 161.007   1 
   6  -1   2-85.9032 396.346   2 
  -6  -1  -3 242660. 2244.91   1 
  -6  -1  -3 249132. 2781.33   2 
   6  -1   3 240734. 3613.25   2 
  -6   1  -3 243383. 3646.98   2 
  -6  -1  -3 249342. 3983.30   3 
   6  -1   3 240334. 4073.02   3 
   6   1   3 248354. 4200.36   3 
   6   1   4-89.8048 595.505   3 
  -6  -1  -4 591.879 408.145   3 
   6  -1   4 275.008 540.019   3 
  -6  -1  -4 405.360 399.446   2 
   6  -1   4 290.244 363.534   2 
  -6  -1  -4 317.942 253.590   1 
  -6   1  -4-118.716 537.941   2 
  -6  -1  -5 152425. 2440.12   1 
  -6  -1  -5 152497. 2773.01   2 
   6  -1   5 146883. 3251.19   3 
  -6  -1  -5 152199. 3157.53   3 
  -6   1  -5 148620. 3568.94   2 
   6   1   5 154570. 3381.39   3 
   6  -1   5 146040. 3160.75   2 
  -6  -1  -6 7495.46 672.998   1 
   6   1   6 7101.29 935.797   3 
   6  -1   6 6327.88 857.029   3 
  -6  -1  -6 7091.39 774.358   3 
  -6  -1  -6 7979.47 800.594   2 
   6  -1   6 7489.62 870.887   2 
  -6   1  -6 6763.33 1022.87   2 
   6   1   7 10675.5 1097.24   3 
   6  -1   7 10910.4 1025.88   3 
  -6  -1  -7 10284.0 891.465   3 
  -6  -1  -7 11214.9 1023.62   2 
   6  -1   7 10810.6 1051.86   2 
  -6  -1  -7 9450.24 831.234   1 
  -6   1  -7 9408.33 1181.88   2 
  -6  -1  -8 55344.2 1952.45   3 
   6  -1   8 56547.8 2307.90   2 
  -6   1  -8 55909.0 2571.30   2 
   6  -1   8 55019.7 2060.03   3 
  -6  -1  -8 56205.2 1961.59   1 
  -6  -1  -8 56705.9 2184.09   2 
   6   1   8 55326.5 2201.90   3 
   6  -1   9 227.620 584.628   3 
  -6  -1  -9-259.295 407.773   3 
   6  -1   9 729.964 633.239   2 
  -6  -1  -9 1059.55 721.595   2 
   6   1   9-211.898 627.286   3 
  -6   1  -9-1515.32 1014.55   2 
  -6  -1  -9 308.448 456.257   1 
  -6  -1 -10 55138.9 1947.73   3 
  -6   1 -10 53247.1 2651.89   2 
  -6  -1 -10 54169.7 2444.93   2 
   6   1  10 57562.3 2316.48   3 
   6  -1  10 57568.2 2143.57   3 
  -6  -1 -11 12487.1 1382.73   2 
  -6  -1 -11 12014.3 957.280   3 
  -6   1 -11 13112.3 1512.41   2 
   6   1  11 12714.8 1228.32   3 
   6  -1  11 13391.9 1139.84   3 
   6  -1  12 954.487 592.599   3 
   6   1  12 273.682 630.353   3 
  -6  -1 -12-550.907 852.817   2 
  -6  -1 -13 786.811 939.156   2 
  -6   1 -13-1341.21 1258.47   2 
   6   1  13 1110.97 664.922   3 
   6  -1  13 804.987 522.909   3 
   6  -1  14 24468.8 1382.70   3 
  -6  -1 -14 25787.2 2251.05   2 
  -6   1 -14 25275.3 2183.94   2 
   6   1  14 28614.3 1652.92   3 
  -6  -1 -15 3962.33 1276.73   2 
  -6   1 -15 249.427 1323.13   2 
  -6  -1 -16 46.5324 1085.24   2 
  -6   1 -16-2552.36 1600.78   2 
  -6  -1 -17 6898.77 1576.40   2 
  -6   1 -17 5696.38 1308.00   2 
  -6  -1 -18 1281.00 1158.79   2 
  -6   1 -18-1554.99 1714.15   2 
  -6  -1 -19-205.407 1181.71   2 
  -6   1 -19-1497.89 1633.18   2 
  -6  -1 -20 5150.61 1516.67   2 
  -6   1 -20 6252.85 1929.78   2 
   6  -2 -20 16297.4 2277.58   2 
   6   2 -20 9127.96 1885.90   2 
   6  -2 -19 19256.1 2361.74   2 
   6   2 -19 14211.6 2024.03   2 
   6  -2 -18 2454.04 1225.54   2 
   6   2 -18 2379.55 1324.24   2 
   6  -2 -17-497.864 936.917   2 
   6   2 -17-554.820 1363.04   2 
   6  -2 -16 1447.30 992.335   2 
   6   2 -16 1247.89 1205.19   2 
   6   2 -15-70.0436 1024.65   2 
   6  -2 -15 175.338 791.959   2 
   6  -2 -15-349.166 521.058   3 
   6  -2 -14 41983.8 2524.17   2 
   6   2 -14 41846.3 2842.69   2 
   6   2 -14 42294.8 1216.67   3 
   6  -2 -13 8923.08 1368.62   2 
   6   2 -13 6290.42 1249.13   2 
   6   2 -13 8003.41 649.323   3 
   6  -2 -12 48758.4 2384.20   2 
   6   2 -12 49305.3 2736.87   2 
   6   2 -12 49781.8 1477.31   3 
   6   2 -11 13605.0 877.556   3 
   6   2 -11 15511.7 1549.00   2 
   6   2 -10 3027.59 904.829   2 
  -6   2  10 1696.96 736.495   1 
   6   2 -10 3737.13 565.189   3 
   6   2  -9 29303.3 1265.31   3 
   6   2  -9 28098.2 1790.16   2 
  -6   2   9 27166.5 1552.37   1 
  -6  -2   8 20228.5 1241.00   3 
   6  -2  -8 20629.2 1249.88   1 
  -6  -2   8 23182.3 1410.58   2 
   6   2  -8 21313.3 1504.32   2 
  -6   2   8 19606.0 1316.05   1 
   6   2  -8 20628.8 1126.66   3 
   6   2  -7 374.156 439.401   3 
  -6  -2   7 600.987 486.137   3 
  -6  -2   7 1049.75 576.228   2 
   6   2  -7-488.521 628.161   2 
   6  -2  -7 660.242 422.650   1 
  -6   2   7 881.394 531.815   1 
   6   2  -6 939.386 496.123   3 
  -6  -2   6 538.534 453.211   3 
  -6  -2   6 1625.12 558.802   2 
  -6   2   6 1160.40 537.823   1 
   6   2  -6-661.546 658.348   2 
   6  -2  -6 952.260 400.570   1 
  -6  -2   5 15616.1 1161.19   3 
   6  -2  -5 14729.2 856.210   1 
  -6  -2   5 15195.4 930.948   2 
   6   2  -5 13229.2 992.239   2 
   6   2  -5 15166.0 1057.74   3 
  -6   2   5 14887.7 955.172   1 
  -6  -2   4 47232.6 1430.44   2 
  -6  -2   4 45251.3 1838.80   3 
   6   2  -4 47989.6 1702.26   2 
  -6   2   4 45573.0 1439.95   1 
   6   2  -4 49325.2 1779.89   3 
   6  -2  -4 47650.8 1401.08   1 
   6  -2  -3 788.844 284.518   1 
  -6   2   3 479.703 357.607   1 
  -6  -2   3 662.078 295.114   2 
  -6  -2   3 620.943 455.456   3 
   6   2  -3 679.984 579.208   3 
   6   2  -3 1039.96 393.485   2 
  -6  -2   2 945301. 8111.04   3 
  -6  -2   2 987398. 5088.18   2 
   6   2  -2 989123. 5178.09   2 
   6  -2  -2 999999. 5707.01   1 
   6   2  -2 957666. 7854.19   3 
  -6   2   2 993194. 5808.61   1 
   6   2  -1 721.638 602.739   3 
  -6   2   1 650.654 331.450   1 
   6  -2  -1 759.092 311.584   1 
  -6  -2   1 590.777 201.570   2 
  -6  -2   1 1284.94 575.721   3 
  -6  -2   0 274674. 4291.16   3 
  -6   2   0 261401. 2881.14   1 
   6   2   0 270791. 1961.05   1 
   6   2   0 274101. 4361.43   3 
   6  -2   0 266601. 3228.96   2 
  -6  -2  -1 11771.8 957.791   3 
   6   2   1 12664.1 446.151   1 
   6  -2   1 9921.77 718.289   2 
   6   2   1 12044.6 1071.56   3 
  -6   2  -1 11318.3 706.049   1 
  -6  -2  -2 11415.2 959.256   3 
   6   2   2 11788.1 1075.60   3 
  -6  -2  -2 10837.6 509.348   1 
   6  -2   2 9882.35 839.732   2 
   6   2   2 12271.3 506.112   1 
  -6   2  -2 11611.8 878.147   2 
   6   2   3-71.9641 550.701   3 
  -6   2  -3 298.156 474.757   2 
  -6  -2  -3 516.408 443.543   3 
  -6  -2  -3 593.675 268.445   1 
   6   2   3 407.724 262.206   1 
   6  -2   3-101.067 457.302   2 
  -6  -2  -4 87911.6 2484.04   3 
  -6   2  -4 82731.3 2549.31   2 
  -6  -2  -4 83807.5 1693.77   2 
   6  -2   4 84721.0 2625.22   2 
   6   2   4 82192.7 1643.88   1 
   6   2   4 82619.2 2582.74   3 
  -6  -2  -4 82842.9 1697.51   1 
  -6  -2  -5 14415.7 1079.00   3 
  -6  -2  -5 15129.3 843.870   1 
  -6  -2  -5 15056.3 897.917   2 
   6  -2   5 16736.3 1295.05   2 
  -6   2  -5 16063.2 1329.16   2 
   6   2   5 14609.4 1243.82   3 
   6   2   5 14735.1 833.355   1 
   6  -2   6 47609.4 1945.19   3 
  -6  -2  -6 48211.7 1565.14   1 
   6  -2   6 51259.2 2235.94   2 
  -6   2  -6 49573.4 2366.65   2 
   6   2   6 48754.5 2065.32   3 
  -6  -2  -6 53422.9 1952.94   3 
  -6  -2  -6 50322.7 1639.72   2 
   6   2   7 3889.05 782.455   3 
  -6   2  -7 3975.22 950.352   2 
  -6  -2  -7 4333.84 691.706   3 
   6  -2   7 3911.84 850.729   2 
   6  -2   7 3839.72 736.899   3 
  -6  -2  -7 3244.93 610.603   2 
  -6  -2  -7 3059.96 528.307   1 
  -6  -2  -8 5079.12 740.325   3 
   6  -2   8 5431.79 785.206   3 
  -6   2  -8 4130.92 1013.32   2 
  -6  -2  -8 5277.77 691.682   1 
  -6  -2  -8 5488.32 796.247   2 
   6  -2   8 6625.56 1044.97   2 
   6   2   8 5144.63 887.373   3 
  -6  -2  -9 799.622 487.937   3 
   6  -2   9 582.709 553.132   3 
  -6  -2  -9 276.644 500.572   1 
  -6  -2  -9 450.234 589.989   2 
   6   2   9 288.940 645.733   3 
  -6   2  -9 298.349 856.480   2 
  -6   2 -10 1873.50 962.645   2 
   6  -2  10 3897.77 754.091   3 
  -6  -2 -10 2392.14 603.817   3 
   6   2  10 1162.78 638.185   3 
  -6  -2 -10 1660.50 783.949   2 
   6  -2  11 46547.2 1938.37   3 
  -6  -2 -11 45794.8 1871.41   3 
  -6  -2 -11 47008.1 2365.82   2 
  -6   2 -11 45566.3 2779.46   2 
   6   2  11 47719.1 2223.81   3 
   6   2  12 1181.58 684.909   3 
  -6  -2 -12 1497.50 543.911   3 
   6  -2  12 1025.31 543.648   3 
  -6  -2 -12 2324.62 987.657   2 
  -6   2 -12 809.098 1025.43   2 
  -6   2 -13 13009.8 1768.86   2 
  -6  -2 -13 10948.9 1471.12   2 
   6   2  13 11257.7 1239.00   3 
  -6  -2 -13 11445.2 1007.38   3 
   6  -2  13 13867.2 1119.57   3 
   6  -2  14 4915.04 726.147   3 
  -6  -2 -14 5624.56 1280.91   2 
   6   2  14 4665.57 867.958   3 
  -6   2 -14 2934.76 1233.85   2 
  -6   2 -15 689.244 1153.26   2 
  -6  -2 -15 56.0860 978.576   2 
  -6   2 -16 1319.25 1131.94   2 
  -6  -2 -16 2344.96 1187.94   2 
  -6   2 -17-170.130 1137.25   2 
  -6  -2 -17-805.143 1132.50   2 
  -6  -2 -18 1631.05 1318.89   2 
  -6   2 -18 414.361 1443.60   2 
  -6   2 -19-1154.87 1449.92   2 
  -6  -2 -19 398.256 1151.68   2 
  -6  -2 -20 6684.96 1768.52   2 
  -6   2 -20 231.122 1607.22   2 
   6  -3 -20-483.736 1277.22   2 
   6   3 -20-3542.71 1951.86   2 
   6  -3 -19 14179.3 2113.25   2 
   6   3 -19 13889.6 2107.96   2 
   6   3 -18-187.442 1559.92   2 
   6  -3 -18 5051.03 1546.11   2 
   6   3 -17 48743.3 3404.97   2 
   6  -3 -17 55108.8 3230.34   2 
   6  -3 -16 1145.62 1180.25   2 
   6   3 -16-3720.90 1670.86   2 
   6   3 -15 42900.8 3041.99   2 
   6  -3 -15 42500.2 2635.57   2 
   6   3 -14 26230.8 2273.93   2 
   6   3 -14 28777.9 1080.51   3 
   6   3 -13 112105. 4427.64   2 
   6   3 -13 115317. 2261.77   3 
  -6   3  12 1975.49 970.254   1 
   6   3 -12 1478.39 1068.81   2 
   6   3 -12 3985.74 585.735   3 
   6   3 -11 4045.40 550.850   3 
  -6  -3  11 4014.13 666.879   3 
   6   3 -11 2304.03 894.856   2 
  -6   3  11 3391.26 902.703   1 
  -6  -3  10 1857.40 560.881   3 
  -6   3  10 2203.82 876.889   1 
   6   3 -10 282.019 1071.55   2 
   6   3 -10 2318.27 528.373   3 
  -6  -3   9 8310.25 933.257   3 
  -6  -3   9 8618.23 1102.58   2 
   6   3  -9 9152.19 1209.15   2 
  -6   3   9 8323.54 1069.20   1 
   6   3  -9 7916.69 781.986   3 
  -6  -3   8 83740.4 2852.79   2 
  -6  -3   8 80509.3 2595.53   3 
   6  -3  -8 73932.0 2380.84   1 
   6   3  -8 81336.4 3056.52   2 
   6   3  -8 78412.2 2131.11   3 
  -6   3   8 75942.9 2502.37   1 
  -6  -3   7 23472.3 1429.51   3 
  -6   3   7 24180.5 1436.23   1 
  -6  -3   7 25246.0 1538.22   2 
   6  -3  -7 22749.4 1290.47   1 
   6   3  -7 23435.6 1630.59   2 
   6   3  -7 23349.3 1264.89   3 
  -6  -3   6 22589.0 1404.61   3 
   6  -3  -6 21487.6 1185.49   1 
  -6  -3   6 22814.4 1507.82   2 
   6   3  -6 22814.4 1481.26   2 
  -6   3   6 22803.5 1286.05   1 
   6   3  -6 23035.6 1270.61   3 
  -6  -3   5 36753.1 1739.13   3 
  -6  -3   5 38015.5 1791.78   2 
  -6   3   5 37524.4 1530.26   1 
   6   3  -5 34891.4 1722.91   2 
   6  -3  -5 36037.8 1449.87   1 
   6   3  -5 36943.1 1601.70   3 
  -6  -3   4 24062.2 1404.34   3 
  -6  -3   4 21413.6 1286.35   2 
  -6   3   4 21406.0 1134.35   1 
   6  -3  -4 22236.3 1125.72   1 
   6   3  -4 21682.0 1273.05   2 
   6   3  -4 24684.0 1330.77   3 
  -6   3   3 9450.92 782.058   1 
   6   3  -3 8258.98 717.098   2 
   6  -3  -3 9556.07 750.102   1 
  -6  -3   3 9902.18 850.613   2 
  -6  -3   3 8700.02 879.994   3 
   6   3  -3 8973.40 953.314   3 
  -6   3   2 13579.0 873.658   1 
   6   3  -2 12573.2 1102.19   3 
   6  -3  -2 11089.2 809.501   1 
  -6  -3   2 11560.2 817.283   2 
   6   3  -2 11261.6 691.522   2 
  -6  -3   2 12811.5 1090.23   3 
  -6  -3   1 111069. 2918.14   3 
   6  -3  -1 105981. 2219.04   1 
   6   3  -1 106622. 1849.13   1 
   6   3  -1 109419. 2845.96   3 
  -6   3   1 105034. 2185.24   1 
  -6  -3   1 108338. 2236.97   2 
   6   3   0 32268.9 972.628   1 
  -6  -3   0 32595.3 1047.43   2 
  -6   3   0 31212.9 1225.03   1 
   6   3   0 33012.4 1676.40   3 
   6  -3   0 33362.3 1335.82   2 
  -6  -3   0 32992.4 1644.90   3 
   6   3   1 229027. 4213.00   3 
   6   3   1 228543. 2461.15   1 
  -6  -3  -1 231914. 4184.98   3 
  -6   3  -1 225976. 3367.67   1 
   6  -3   1 225190. 3619.05   2 
  -6  -3  -1 225942. 2468.85   2 
  -6  -3  -2 802.074 417.819   3 
  -6   3  -2 1681.97 649.749   2 
  -6  -3  -2 896.321 314.897   1 
   6   3   2 1003.04 303.711   1 
   6   3   2 1008.62 655.952   3 
   6  -3   2 1890.50 570.351   2 
  -6  -3  -3 6542.27 810.949   3 
  -6  -3  -3 4954.00 470.376   1 
  -6   3  -3 6269.55 900.324   2 
   6   3   3 4912.41 472.215   1 
   6  -3   3 5308.56 806.993   2 
   6   3   3 4005.87 752.511   3 
   6   3   4 71503.0 1673.48   1 
   6   3   4 72210.8 2529.16   3 
  -6   3  -4 72662.4 2547.66   2 
   6  -3   4 73189.9 2626.23   2 
  -6  -3  -4 74339.6 1761.72   1 
  -6  -3  -4 74741.4 2436.97   3 
  -6  -3  -5 11350.9 792.512   1 
   6   3   5 12259.8 817.492   1 
   6   3   5 12570.4 1193.17   3 
  -6   3  -5 10469.6 1097.69   2 
   6  -3   5 10807.6 1131.12   2 
  -6  -3  -5 11349.5 1034.05   3 
  -6  -3  -6 841.483 451.410   3 
   6   3   6 788.168 446.923   1 
  -6  -3  -6 1531.73 497.281   1 
   6  -3   6 832.612 673.778   2 
  -6   3  -6 1003.88 816.171   2 
   6   3   6 1060.91 646.004   3 
  -6  -3  -7 17189.1 1113.09   1 
   6   3   7 16349.7 1403.12   3 
   6   3   7 16683.4 1087.98   1 
   6  -3   7 17666.3 1579.21   2 
  -6   3  -7 16728.8 1646.41   2 
  -6  -3  -7 18878.8 1291.03   3 
  -6  -3  -8 7682.82 866.643   3 
   6   3   8 9049.37 1182.97   3 
  -6  -3  -8 8897.17 936.799   2 
   6   3   8 7964.19 910.359   1 
  -6  -3  -8 9337.44 886.376   1 
  -6   3  -8 9035.28 1407.12   2 
  -6  -3  -9 2433.28 611.762   3 
   6  -3   9 1917.77 619.834   3 
  -6  -3  -9 1379.82 601.568   1 
  -6  -3  -9 2764.59 712.531   2 
  -6   3  -9 2311.43 1029.79   2 
   6   3   9 962.382 674.713   3 
  -6   3 -10 7309.73 1331.21   2 
  -6  -3 -10 8439.90 933.212   3 
   6  -3  10 8322.13 956.273   3 
   6   3  10 9430.15 1216.19   3 
  -6  -3 -10 10912.7 1145.30   2 
   6  -3  11 7172.37 990.842   3 
   6   3  11 6220.51 983.560   3 
  -6  -3 -11 7212.52 1066.76   2 
  -6   3 -11 7604.63 1456.69   2 
  -6  -3 -11 7764.72 892.955   3 
   6  -3  12 1489.46 587.130   3 
  -6  -3 -12 1833.71 608.127   3 
  -6  -3 -12 1101.04 791.077   2 
  -6   3 -12 732.141 1100.68   2 
   6   3  12 2265.33 931.916   3 
  -6  -3 -13 14093.2 1194.74   3 
  -6   3 -13 14052.1 1849.61   2 
  -6  -3 -13 16605.2 1594.01   2 
   6   3  13 15580.9 1548.52   3 
   6  -3  13 17154.6 1222.11   3 
  -6  -3 -14 11956.0 1558.35   2 
   6   3  14 10929.7 1274.56   3 
  -6   3 -14 12138.7 1873.12   2 
  -6  -3 -15 10044.6 1596.13   2 
  -6   3 -15 4136.27 1396.95   2 
  -6  -3 -16 9590.95 1634.63   2 
  -6   3 -16 6984.91 1684.33   2 
  -6  -3 -17 2899.35 1393.99   2 
  -6   3 -17-1468.91 1399.14   2 
  -6   3 -18 5376.88 1472.33   2 
  -6  -3 -18 7164.11 1679.48   2 
  -6  -3 -19 2299.53 1289.15   2 
  -6   3 -19 2097.98 1558.58   2 
  -6  -3 -20 2156.53 1482.34   2 
   6   4 -20 14978.6 2438.86   2 
   6  -4 -19-234.821 968.916   2 
   6   4 -19-173.520 1323.95   2 
   6  -4 -18 14617.3 2022.46   2 
   6   4 -18 12743.6 2209.76   2 
   6   4 -17-634.912 1431.43   2 
   6  -4 -17 3892.10 1448.12   2 
   6  -4 -16 2198.13 1144.08   2 
   6   4 -16 1618.55 1404.49   2 
   6   4 -15 81.5630 1228.26   2 
  -6   4  14-452.111 1007.37   1 
   6   4 -14 85.5345 1197.26   2 
   6   4 -13 27223.0 2432.07   2 
  -6   4  13 25008.7 1980.93   1 
   6   4 -13 26040.2 1206.94   3 
  -6   4  12 37208.3 2278.12   1 
   6   4 -12 39178.0 2704.18   2 
   6   4 -12 36510.7 1468.54   3 
  -6  -4  12 35159.4 1767.28   3 
   6   4 -11 49771.6 2873.33   2 
  -6   4  11 46407.9 2391.99   1 
   6   4 -11 50930.7 1757.14   3 
  -6  -4  11 45529.1 2060.71   3 
  -6   4  10 48179.8 2297.89   1 
  -6  -4  10 49018.2 2164.15   3 
   6   4 -10 52435.2 2864.76   2 
   6   4 -10 50349.5 1817.94   3 
  -6  -4   9 27794.0 1655.52   3 
   6   4  -9 26665.1 2051.81   2 
   6   4  -9 26891.3 1364.43   3 
  -6   4   9 26542.2 1739.73   1 
   6   4  -8 1705.83 571.000   3 
  -6  -4   8 2811.66 666.899   3 
   6   4  -8 1773.77 858.155   2 
  -6  -4   8 2647.01 861.906   2 
  -6   4   8 2668.49 884.652   1 
  -6  -4   7 24612.0 1816.22   2 
  -6  -4   7 23294.4 1475.84   3 
  -6   4   7 21622.9 1425.35   1 
   6   4  -7 23244.9 1707.48   2 
   6   4  -7 22173.1 1316.00   3 
   6   4  -6 51113.3 1938.48   3 
  -6   4   6 53500.4 2018.50   1 
  -6  -4   6 57010.8 2525.10   2 
  -6  -4   6 52490.7 2212.51   3 
   6  -4  -6 49482.9 1894.08   1 
   6   4  -6 50259.7 2310.77   2 
   6   4  -5 7124.44 981.388   2 
  -6  -4   5 4813.07 818.279   3 
   6  -4  -5 3758.75 648.233   1 
   6   4  -5 4859.29 789.148   3 
  -6  -4   5 3801.28 749.284   2 
  -6   4   5 4859.02 794.643   1 
  -6   4   4 172686. 3369.17   1 
   6   4  -4 181227. 3561.22   2 
   6   4  -4 179057. 3634.21   3 
   6  -4  -4 175699. 3325.63   1 
  -6  -4   4 178194. 4053.17   2 
  -6  -4   4 175968. 3935.73   3 
   6  -4  -3 22734.5 1221.66   1 
  -6  -4   3 23788.9 1429.46   2 
  -6   4   3 22115.7 1240.36   1 
   6   4  -3 22075.8 1188.68   2 
   6   4  -3 23287.2 1397.67   3 
  -6  -4   3 24174.0 1509.31   3 
   6   4  -2 14049.0 879.277   2 
   6  -4  -2 13990.8 994.519   1 
  -6  -4   2 13314.4 1029.18   2 
  -6   4   2 12370.4 954.202   1 
   6   4  -2 13091.1 1157.01   3 
  -6  -4   2 13556.4 1173.55   3 
   6   4  -1 150.548 640.512   3 
   6  -4  -1 666.261 440.570   2 
   6  -4  -1-96.5588 419.001   1 
  -6  -4   1 66.1410 562.220   3 
   6   4  -1 170.448 409.925   1 
  -6   4   1-465.575 526.322   1 
  -6  -4   1 884.108 501.667   2 
   6  -4   0 69548.2 2127.78   2 
  -6  -4   0 69823.6 1805.37   2 
  -6   4   0 70610.6 2061.82   1 
   6   4   0 70636.1 1693.06   1 
   6   4   0 69804.4 2451.51   3 
  -6  -4   0 72158.1 2507.29   3 
  -6  -4  -1 3436.58 759.743   3 
   6   4   1 4598.48 518.438   1 
   6  -4   1 2627.54 573.738   2 
  -6  -4  -1 4188.87 501.007   2 
  -6   4  -1 3625.00 682.965   1 
   6   4   1 5778.63 933.219   3 
   6   4   2 119067. 2195.73   1 
   6   4   2 116962. 3269.56   3 
   6  -4   2 122228. 3116.75   2 
  -6   4  -2 117431. 2926.27   1 
  -6  -4  -2 120479. 2378.33   1 
  -6  -4  -2 117322. 3224.92   3 
  -6   4  -3 1867.23 835.382   2 
   6   4   3 284.547 687.926   3 
  -6  -4  -3 753.821 588.793   3 
  -6  -4  -3 683.434 353.438   1 
   6   4   3 496.551 412.808   1 
   6  -4   3 643.918 568.563   2 
   6   4   4 233.471 729.072   3 
  -6  -4  -4 2110.98 615.559   3 
   6   4   4 1289.17 478.519   1 
  -6   4  -4 1248.32 824.978   2 
  -6  -4  -4 910.328 415.938   1 
   6  -4   4 661.284 483.521   2 
  -6  -4  -5 38891.4 1890.97   3 
   6   4   5 38485.8 2065.43   3 
  -6   4  -5 38497.6 2169.48   2 
  -6  -4  -5 38931.3 1517.87   1 
   6  -4   5 38598.5 2185.67   2 
   6   4   5 39958.6 1500.88   1 
   6   4   6 16768.9 1117.59   1 
  -6   4  -6 15188.2 1543.99   2 
   6  -4   6 18500.9 1628.61   2 
  -6  -4  -6 17105.8 1103.77   1 
   6   4   6 19121.4 1533.45   3 
  -6  -4  -7 26901.9 1391.35   1 
   6   4   7 25620.0 1362.27   1 
   6   4   7 25079.1 1741.61   3 
  -6   4  -7 25568.0 1977.15   2 
  -6   4  -8 1095.16 1098.85   2 
   6   4   8 506.246 549.107   1 
   6   4   8 108.626 821.133   3 
  -6  -4  -8-310.107 514.967   1 
   6   4   9 108799. 3035.87   1 
  -6   4  -9 114372. 4283.15   2 
   6   4   9 111838. 3661.62   3 
   6   4  10 22508.4 1766.86   3 
  -6   4 -10 21147.6 2064.89   2 
   6   4  10 19523.8 1505.90   1 
   6   4  11 5866.47 1091.84   3 
   6  -4  11 5612.86 907.449   3 
  -6  -4 -11 6683.12 1096.50   2 
  -6   4 -11 4618.93 1348.92   2 
   6  -4  12 18123.2 1359.83   3 
   6   4  12 20133.0 1768.82   3 
  -6  -4 -12 19764.3 1635.61   2 
  -6   4 -12 19565.0 2171.23   2 
  -6   4 -13 5431.26 1563.22   2 
  -6  -4 -13 6373.21 1208.25   2 
   6  -4  13 5309.18 871.755   3 
  -6   4 -14 2747.14 1371.61   2 
  -6  -4 -14 3526.93 1122.94   2 
  -6  -4 -15 41656.5 2691.85   2 
  -6   4 -15 48179.4 3386.65   2 
  -6   4 -16 9553.08 1923.54   2 
  -6  -4 -16 7406.88 1459.70   2 
  -6  -4 -17 14099.0 2003.06   2 
  -6   4 -17 14371.3 2401.38   2 
  -6   4 -18 6762.60 1830.71   2 
  -6  -4 -18 15745.6 2090.23   2 
  -6  -4 -19 495.641 1227.54   2 
  -6   4 -19-58.7317 1578.49   2 
  -6  -4 -20 10707.7 1940.33   2 
   6   5 -19 6442.48 1896.22   2 
   6  -5 -19 9641.94 1977.14   2 
   6   5 -18-603.481 1456.28   2 
   6  -5 -18 1452.42 1429.56   2 
   6   5 -17 10055.7 1879.02   2 
   6   5 -16-689.419 1387.23   2 
  -6   5  16 670.767 1099.76   1 
   6   5 -15 59519.1 3720.28   2 
  -6   5  15 48048.5 3002.91   1 
  -6   5  14 2432.35 1218.07   1 
   6   5 -14 3579.62 1354.94   2 
   6   5 -13 4300.23 1378.14   2 
  -6   5  13 5385.88 1194.15   1 
   6   5 -12 6947.50 1545.56   2 
  -6  -5  12 6985.84 982.891   3 
  -6   5  12 5898.31 1263.23   1 
  -6  -5  11 1653.67 681.934   3 
  -6   5  11 5.54046 848.961   1 
   6   5 -11 1641.34 1022.28   2 
   6   5 -11 1630.44 580.204   3 
  -6   5  10 9378.50 1259.21   1 
  -6  -5  10 10188.2 1161.30   3 
   6   5 -10 11310.9 999.702   3 
   6   5 -10 9082.67 1476.74   2 
  -6  -5   9 7299.41 992.660   3 
  -6   5   9 9865.23 1295.43   1 
   6   5  -9 8216.56 895.545   3 
   6   5  -9 6991.93 1291.65   2 
  -6   5   8 26698.2 1724.03   1 
   6   5  -8 25141.2 1461.36   3 
   6   5  -8 26543.2 2005.24   2 
  -6  -5   8 25861.1 1699.78   3 
  -6   5   7 175700. 3954.94   1 
  -6  -5   7 171344. 4858.18   2 
   6   5  -7 174935. 4568.05   2 
   6   5  -7 175879. 3675.19   3 
  -6  -5   7 173282. 4143.53   3 
   6   5  -6 130886. 3225.23   3 
  -6   5   6 128564. 3311.55   1 
  -6  -5   6 129925. 4164.62   2 
   6   5  -6 128339. 3702.49   2 
  -6  -5   6 130851. 3571.41   3 
   6   5  -5-807.937 704.399   2 
  -6  -5   5 626.553 673.856   3 
  -6  -5   5-699.154 791.944   2 
  -6   5   5-306.771 694.109   1 
   6   5  -5 40.2060 595.001   3 
   6  -5  -4 78282.1 2463.57   1 
  -6  -5   4 86289.6 3109.38   2 
  -6  -5   4 81192.2 2840.55   3 
  -6   5   4 80157.3 2539.91   1 
   6   5  -4 83561.2 2570.20   2 
   6   5  -4 86000.0 2666.80   3 
   6   5  -3 38538.7 1680.01   2 
   6   5  -3 39831.1 1925.31   3 
  -6  -5   3 37251.7 1965.89   2 
  -6   5   3 36654.5 1718.74   1 
  -6  -5   3 35863.7 1905.82   3 
   6  -5  -3 38373.0 1708.39   1 
   6   5  -2 35882.0 1556.95   1 
   6  -5  -2 36298.0 1645.84   1 
   6   5  -2 38838.2 1936.89   3 
  -6   5   2 37406.8 1715.11   1 
  -6  -5   2 39751.3 1848.80   2 
  -6  -5   2 35378.5 1896.02   3 
   6  -5  -1 14348.3 1094.31   2 
   6   5  -1 15944.8 1353.42   3 
   6   5  -1 13706.9 989.027   1 
  -6   5   1 13435.5 1126.35   1 
  -6  -5   1 14607.6 1255.09   3 
  -6  -5   1 13626.4 1064.00   2 
   6   5   0-9.23552 451.140   1 
  -6   5   0 39.7034 605.826   1 
   6  -5   0 50.8154 482.671   2 
   6   5   0 1302.62 824.009   3 
  -6  -5   0 35.6292 367.673   2 
   6  -5   1 5894.06 788.090   2 
   6   5   1 5800.38 689.125   1 
  -6  -5  -1 6468.07 685.830   2 
  -6   5  -1 6271.27 920.008   1 
   6   5   1 5995.27 995.078   3 
   6  -5   2 7650.59 962.238   2 
   6   5   2 8785.58 789.922   1 
  -6   5  -2 6652.32 918.700   1 
  -6  -5  -2 8481.16 771.139   1 
   6   5   2 8158.71 1173.29   3 
   6   5   3 170919. 3051.35   1 
  -6   5  -3 169255. 4052.66   1 
  -6  -5  -3 169095. 3267.92   1 
   6   5   3 173864. 4253.05   3 
   6  -5   3 168501. 4143.75   2 
  -6   5  -3 174068. 4242.23   2 
  -6   5  -4 7075.89 1234.11   2 
   6   5   4 6337.17 1108.06   3 
  -6  -5  -4 6595.24 754.211   1 
   6   5   4 6423.24 766.364   1 
   6   5   5 75891.9 2926.35   3 
   6   5   5 74884.1 2181.84   1 
  -6  -5  -5 74101.0 2290.31   1 
  -6   5  -5 76236.5 3151.55   2 
  -6   5  -6 2448.79 827.829   2 
   6   5   6 2797.69 661.726   1 
  -6  -5  -6 3235.93 632.883   1 
   6   5   6 3068.13 938.058   3 
  -6  -5  -7 27.0303 517.955   1 
  -6   5  -7 218.493 972.881   2 
   6   5   7 570.440 619.804   1 
   6   5   7-150.321 845.926   3 
   6   5   8 31923.9 2135.14   3 
   6   5   8 27750.0 1607.39   1 
  -6   5  -8 27799.0 2278.99   2 
  -6   5  -9 1019.16 1019.44   2 
   6   5   9 2830.88 1030.36   3 
   6   5   9 2901.78 823.229   1 
  -6   5 -10 6974.51 1522.55   2 
   6   5  10 7697.46 1301.69   3 
   6   5  10 7168.43 1020.96   1 
   6   5  11 1118.58 908.751   3 
  -6   5 -11 225.800 1060.92   2 
   6   5  11-87.6865 845.520   1 
   6  -5  12 9366.87 1117.64   3 
   6   5  12 7784.96 1180.62   1 
  -6   5 -12 9741.34 1871.61   2 
   6  -5  13 4235.02 854.127   3 
  -6  -5 -13 6083.80 1244.54   2 
  -6   5 -13 4336.98 1556.26   2 
  -6  -5 -14 3638.56 1135.02   2 
  -6   5 -14 3549.84 1410.74   2 
  -6  -5 -15 1998.99 1148.73   2 
  -6   5 -15 674.107 1226.04   2 
  -6  -5 -16 1857.34 1176.58   2 
  -6   5 -16 1059.43 1352.19   2 
  -6  -5 -17 7478.39 1519.45   2 
  -6   5 -17 6087.13 1679.85   2 
  -6  -5 -18-51.3123 1026.21   2 
  -6   5 -18 1064.66 1561.57   2 
  -6  -5 -19 2250.55 1359.36   2 
   6   6 -19 22612.6 2876.54   2 
   6   6 -18 148.439 1606.69   2 
  -6   6  17 1206.03 1055.56   1 
   6   6 -17 4409.20 1609.18   2 
   6   6 -16 1879.03 1625.69   2 
  -6   6  16-235.446 1253.26   1 
  -6   6  15 9834.47 1516.11   1 
   6   6 -15 8472.62 1677.87   2 
  -6   6  14 2118.08 1008.73   1 
   6   6 -14 3675.65 1416.15   2 
   6   6 -13 9348.92 1755.88   2 
  -6   6  13 8225.61 1402.68   1 
  -6   6  12 8692.04 1375.86   1 
   6   6 -12 10359.2 1714.99   2 
  -6   6  11 6156.69 1211.05   1 
  -6  -6  11 3142.99 838.293   3 
   6   6 -11 3408.43 1260.16   2 
  -6  -6  10 138.355 602.370   3 
  -6   6  10-315.256 963.870   1 
   6   6 -10 597.965 979.014   2 
  -6   6   9 65057.6 2786.09   1 
   6   6  -9 65078.7 2367.54   3 
   6   6  -9 66211.3 3263.55   2 
   6   6  -8-1428.81 1078.31   2 
   6   6  -8-339.196 643.170   3 
  -6   6   8 700.170 798.013   1 
   6   6  -7 16636.6 1565.60   2 
   6   6  -7 14980.5 1303.29   3 
  -6   6   7 16395.5 1464.68   1 
   6   6  -6 1927.13 801.036   2 
   6   6  -6 1480.36 688.875   3 
  -6   6   6 861.866 771.010   1 
  -6  -6   5 41866.7 2438.77   2 
   6   6  -5 40184.2 2020.66   3 
  -6   6   5 38326.5 1984.75   1 
   6   6  -5 43819.9 2178.39   2 
   6   6  -4 56225.2 2330.53   2 
  -6  -6   4 59461.8 2777.74   2 
   6   6  -4 56175.2 2409.17   3 
  -6   6   4 49654.3 2240.46   1 
  -6   6   3 1895.54 818.471   1 
   6   6  -3 1120.27 819.534   3 
  -6  -6   3 1717.36 699.688   2 
   6   6  -3 632.960 692.638   1 
   6   6  -2 71905.0 2396.88   1 
  -6   6   2 66561.9 2453.04   1 
  -6  -6   2 71005.3 2625.68   2 
   6   6  -2 67844.5 2677.08   3 
   6   6  -1 14347.6 1157.74   1 
  -6   6   1 14348.0 1287.98   1 
   6   6  -1 15779.4 1426.40   3 
  -6  -6   1 13842.0 1098.70   2 
  -6   6   0 41543.4 2007.72   1 
   6   6   0 43623.2 2237.20   3 
   6   6   0 42233.6 1791.14   1 
  -6  -6   0 43472.9 1859.04   2 
  -6   6  -1 25772.3 1710.13   1 
   6   6   1 25293.0 1369.59   1 
   6   6   1 25713.4 1815.57   3 
  -6  -6  -1 25303.6 1395.34   2 
   6   6   2 5216.64 741.800   1 
  -6  -6  -2 6197.55 781.916   2 
  -6   6  -2 4579.32 941.741   1 
   6   6   2 6060.75 1070.34   3 
   6   6   3 28847.6 1958.74   3 
  -6  -6  -3 25374.7 1442.71   1 
  -6   6  -3 23649.7 1710.74   1 
   6   6   3 25557.0 1365.12   1 
  -6   6  -4 2311.84 1147.64   2 
  -6  -6  -4 1287.94 545.387   1 
   6   6   4 805.250 559.769   1 
   6   6   4 1330.04 815.382   3 
   6   6   5 73165.1 2324.14   1 
  -6  -6  -5 67552.0 2406.12   1 
   6   6   5 68964.5 3002.87   3 
  -6   6  -5 68922.3 3237.39   2 
   6   6   6 12871.3 1554.95   3 
  -6   6  -6 12926.3 1661.05   2 
   6   6   6 12830.0 1158.98   1 
   6   6   7 29778.5 1667.26   1 
   6   6   7 29481.6 2142.18   3 
  -6   6  -7 25395.9 2311.94   2 
   6   6   8 1015.02 1020.97   3 
  -6   6  -8-475.907 1174.15   2 
   6   6   8 750.132 754.336   1 
  -6   6  -9 4537.58 1262.66   2 
   6   6   9 7333.56 1104.98   1 
   6   6   9 6286.40 1319.62   3 
  -6   6 -10-99.6488 1003.26   2 
   6   6  10 1744.75 796.757   1 
  -6   6 -11 74235.1 3960.75   2 
   6   6  11 69756.7 2929.58   1 
  -6   6 -12 9953.68 1907.98   2 
   6   6  12 8587.82 1294.33   1 
   6   6  13 26027.3 2002.49   1 
  -6   6 -13 28132.9 2743.34   2 
  -6   6 -14 19595.1 2451.97   2 
  -6  -6 -14 17740.5 1851.24   2 
   6   6  14 18253.8 1821.18   1 
  -6   6 -15 933.592 1406.47   2 
  -6  -6 -15 2955.28 1190.43   2 
  -6  -6 -16 1142.39 991.708   2 
  -6   6 -16 4266.09 1637.44   2 
  -6  -6 -17 732.399 1179.90   2 
  -6   6 -17 1414.76 1518.86   2 
  -6  -6 -18-37.6116 1148.82   2 
  -6  -6 -19 2085.61 1295.84   2 
   6   7 -18 6333.47 1950.78   2 
  -6   7  17 11094.0 1869.81   1 
   6   7 -17 13134.5 2169.87   2 
   6   7 -16 3294.06 1464.97   2 
  -6   7  16 1110.29 1248.55   1 
  -6   7  15 1467.05 1077.13   1 
   6   7 -15 3360.19 1665.68   2 
  -6   7  14 256.462 1035.90   1 
   6   7 -14 2397.06 1433.46   2 
  -6   7  13 14492.4 1787.70   1 
   6   7 -13 14340.8 2109.42   2 
   6   7 -12 909.243 1245.65   2 
  -6   7  12-354.814 925.116   1 
  -6   7  11 8369.08 1404.98   1 
   6   7 -11 7659.41 1545.53   2 
  -6   7  10 20994.7 1884.87   1 
   6   7 -10 18824.8 1912.80   2 
   6   7  -9-6.49647 1109.72   2 
  -6   7   9 14.4322 792.804   1 
   6   7  -8 86952.7 3626.83   2 
  -6   7   8 79251.7 3136.38   1 
  -6   7   7 18877.4 1634.02   1 
   6   7  -7 17717.1 1708.21   2 
  -6   7   6 41832.9 2263.80   1 
   6   7  -6 44449.4 2487.70   2 
   6   7  -6 46800.4 2248.46   3 
   6   7  -5 6192.49 1094.93   3 
   6   7  -5 7364.32 1235.55   2 
  -6   7   5 5574.33 1132.70   1 
   6   7  -4 112180. 3499.83   3 
  -6   7   4 105141. 3359.24   1 
  -6   7   3 6461.44 1132.20   1 
   6   7  -3 4870.75 828.921   1 
   6   7  -3 5538.71 1094.15   3 
   6   7  -2 22139.1 1515.36   1 
  -6   7   2 23508.6 1748.46   1 
  -6  -7   2 21798.3 1683.70   2 
   6   7  -2 21365.1 1667.25   3 
   6   7  -1 63111.4 2385.72   1 
  -6   7   1 66403.4 2655.37   1 
  -6  -7   1 63251.7 2551.25   2 
   6   7  -1 59202.6 2844.63   3 
  -6  -7   0 812.696 535.198   2 
  -6   7   0 636.905 833.832   1 
   6   7   0 1094.04 616.036   1 
   6   7   0 192.504 889.824   3 
  -6   7  -1 111282. 3589.94   1 
   6   7   1 117249. 3084.84   1 
   6   7   1 116739. 3840.09   3 
  -6  -7  -1 119448. 3260.66   2 
   6   7   2 4994.41 859.105   1 
   6   7   2 4230.29 987.612   3 
  -6  -7  -2 4298.74 762.166   2 
  -6   7  -2 2838.63 1051.23   1 
   6   7   3 1830.45 670.049   1 
  -6   7  -3-11.0117 1036.53   1 
   6   7   3 1309.99 979.346   3 
   6   7   4 17047.8 1766.77   3 
  -6   7  -4 16052.4 1712.24   1 
   6   7   4 18659.4 1308.90   1 
  -6   7  -5 42675.9 2774.74   2 
   6   7   5 41465.6 1963.04   1 
   6   7   5 44695.8 2642.23   3 
   6   7   6 16303.0 1772.75   3 
  -6   7  -6 19750.6 2034.58   2 
   6   7   6 17277.8 1396.89   1 
  -6   7  -7 2732.66 1221.75   2 
   6   7   7 1083.36 695.186   1 
  -6   7  -8 5030.89 1509.27   2 
   6   7   8 3030.13 919.570   1 
  -6   7  -9 6909.12 1515.81   2 
   6   7   9 8365.82 1202.66   1 
  -6   7 -10-10.1083 1254.83   2 
   6   7  10 847.226 772.673   1 
  -6   7 -11 4159.05 1418.96   2 
   6   7  11 2964.73 1043.27   1 
  -6   7 -12 3473.24 1534.84   2 
   6   7  12 624.748 862.701   1 
  -6   7 -13 332.781 1093.48   2 
   6   7  13 447.411 892.349   1 
  -6   7 -14 2010.28 1283.74   2 
   6   7  14 1822.20 952.230   1 
   6   7  15 1568.08 1095.79   1 
  -6   7 -15 1670.26 1467.29   2 
  -6  -7 -15 3003.62 1216.59   2 
  -6   7 -16 1881.60 1299.48   2 
  -6  -7 -16 3453.82 1244.47   2 
  -6  -7 -17 11341.7 1814.60   2 
  -6  -7 -18 1089.08 1289.68   2 
   6   8 -17 746.352 1276.56   2 
   6   8 -16 3489.59 1725.94   2 
  -6   8  16 449.140 1205.82   1 
  -6   8  15 809.182 1335.65   1 
   6   8 -15 1820.76 1534.85   2 
   6   8 -14 665.328 1466.40   2 
  -6   8  14 2245.55 1298.76   1 
  -6   8  13 15573.5 1915.23   1 
   6   8 -13 16933.3 2148.07   2 
   6   8 -12-626.117 1390.78   2 
  -6   8  12 2209.69 1319.02   1 
   6   8 -11 80185.4 4068.26   2 
  -6   8  11 83878.9 3671.67   1 
   6   8 -10-231.158 1200.29   2 
  -6   8  10 1683.60 1115.49   1 
  -6   8   9 34282.4 2370.35   1 
   6   8  -9 34296.7 2518.18   2 
   6   8  -8 1959.60 1104.90   2 
  -6   8   8 2681.82 965.806   1 
   6   8  -7 6189.92 1357.46   2 
  -6   8   7 5538.09 1237.41   1 
   6   8  -6 10715.5 1495.65   2 
  -6   8   6 12147.7 1493.37   1 
  -6   8   5 1447.60 897.179   1 
  -6   8   4 1642.67 1049.66   1 
   6   8  -4-273.334 883.070   1 
  -6   8   3 5167.44 1108.04   1 
   6   8  -3 4294.94 1018.49   1 
   6   8  -2 20975.2 1642.90   1 
  -6   8   2 21178.9 1769.88   1 
   6   8  -1 649.965 782.749   1 
  -6   8   1 2531.49 1092.38   1 
  -6   8   0 1813.61 834.674   1 
   6   8   0 1861.31 792.035   1 
   6   8   1 18698.3 1476.76   1 
  -6   8  -1 15152.4 1535.06   1 
  -6   8  -2 6926.34 1252.61   1 
   6   8   2 6814.84 1088.63   1 
   6   8   3 3430.82 878.361   1 
  -6   8  -3 2810.81 1046.55   1 
   6   8   4 964.095 695.721   1 
  -6   8  -4 367.418 1113.26   1 
  -6   8  -5 816.917 1067.77   1 
   6   8   5 2688.73 943.695   1 
   6   8   6 13685.4 1386.97   1 
  -6   8  -6 16348.4 2091.18   2 
   6   8   7 105024. 3386.68   1 
  -6   8  -7 95571.1 4390.82   2 
  -6   8  -8 3895.11 1480.17   2 
   6   8   8 2575.79 934.142   1 
  -6   8  -9 52722.6 3444.29   2 
   6   8   9 51117.3 2545.79   1 
   6   8  10 16114.7 1615.95   1 
  -6   8 -10 16358.8 2118.40   2 
  -6   8 -11 11451.2 1999.00   2 
   6   8  11 11805.6 1515.41   1 
   6   8  12 2408.16 1054.11   1 
  -6   8 -12 2525.81 1591.77   2 
  -6   8 -13 12027.1 2130.39   2 
   6   8  13 10541.1 1568.34   1 
  -6   8 -14 925.150 1335.10   2 
   6   8  14-338.782 954.057   1 
   6   8  15 28400.8 2382.03   1 
  -6   8 -15 32249.9 3043.80   2 
  -6  -8 -16 4720.58 1371.01   2 
   6   8  16 4434.06 1411.93   1 
  -6  -8 -17 7273.89 1634.59   2 
   6   9 -16-894.280 1639.29   2 
   6   9 -15-3380.67 1762.36   2 
  -6   9  15 1067.47 1328.90   1 
  -6   9  14 9726.21 1827.31   1 
   6   9 -14 8836.31 1910.42   2 
  -6   9  13 1445.54 1148.71   1 
   6   9 -13 2677.56 1338.10   2 
   6   9 -12 6519.45 1566.77   2 
  -6   9  12 8072.53 1537.29   1 
  -6   9  11-394.007 1152.74   1 
   6   9 -11 426.310 1215.05   2 
   6   9 -10 3348.89 1240.01   2 
  -6   9  10 1216.84 1158.38   1 
  -6   9   9 22153.8 2065.65   1 
   6   9  -9 22305.8 2319.02   2 
   6   9  -8 47679.5 2985.65   2 
  -6   9   8 43802.8 2699.04   1 
   6   9  -7 29788.7 2361.16   2 
  -6   9   7 31464.3 2268.30   1 
  -6   9   6 42371.6 2601.25   1 
   6   9  -6 41849.6 2759.60   1 
  -6   9   5 4387.82 1157.62   1 
   6   9  -5 5498.17 1217.66   1 
  -6   9   4 20294.6 1900.96   1 
   6   9  -4 18820.9 1776.21   1 
   6   9  -3 17369.7 1717.81   1 
  -6   9   3 17544.5 1781.20   1 
  -6   9   2 8500.87 1356.89   1 
   6   9  -2 6482.56 1126.93   1 
   6   9  -1-455.515 892.749   1 
  -6   9   1 376.241 996.338   1 
   6   9   0 2638.88 891.195   1 
  -6   9   0 4301.67 1328.57   1 
   6   9   1 259.250 826.698   1 
  -6   9  -1-1500.86 1232.48   1 
  -6   9  -2 473.768 1166.67   1 
   6   9   2 3617.58 1007.19   1 
   6   9   3 7338.45 1217.58   1 
  -6   9  -3 7598.00 1516.08   1 
   6   9   4 355.629 797.301   1 
  -6   9  -4-406.341 1245.20   1 
   6   9   5 16521.7 1552.49   1 
  -6   9  -5 17505.5 2106.87   1 
  -6   9  -6-2356.55 1641.99   1 
   6   9   6 500.383 840.290   1 
  -6   9  -7 3850.64 1583.45   2 
   6   9   7 3772.85 1032.29   1 
  -6   9  -7 2051.04 1505.23   1 
  -6   9  -8-1294.47 1235.19   2 
   6   9   8-1056.74 929.445   1 
  -6   9  -9 7788.58 1717.99   2 
   6   9   9 7245.14 1286.62   1 
  -6   9 -10 2418.19 1434.10   2 
   6   9  10 2141.11 1094.14   1 
  -6   9 -11 2047.03 1507.54   2 
   6   9  11 2181.78 1036.80   1 
   6   9  12 6154.63 1413.56   1 
  -6   9 -12 5393.03 1761.92   2 
  -6   9 -13 5547.50 1814.26   2 
   6   9  13 1029.06 1171.94   1 
   6   9  14 1378.67 1206.61   1 
  -6   9 -14 50.8880 1449.19   2 
   6   9  15 107.782 1213.83   1 
   6   9  16 1062.13 1092.10   1 
   6  10 -15 5046.70 1728.43   2 
   6  10 -14-135.077 1378.26   2 
   6  10 -13 12089.4 2020.71   2 
  -6  10  13 13720.8 2113.88   1 
   6  10 -12 352.301 1314.51   2 
  -6  10  12 2636.78 1523.05   1 
  -6  10  11 476.653 1266.10   1 
   6  10 -11 678.555 1359.63   2 
  -6  10  10-950.137 1262.39   1 
   6  10 -10 2472.77 1473.17   2 
  -6  10   9 26736.2 2264.29   1 
   6  10  -9 26544.2 2479.76   2 
  -6  10   8-283.660 1043.10   1 
   6  10  -8 2654.89 1344.09   2 
   6  10  -7 15904.0 2052.43   1 
  -6  10   7 16536.5 1943.93   1 
   6  10  -6 4.93690 1250.74   1 
  -6  10   6 397.635 1022.38   1 
  -6  10   5 164.000 1194.08   1 
   6  10  -5 3312.76 1303.99   1 
  -6  10   4 5328.95 1346.97   1 
   6  10  -4 4966.30 1362.20   1 
  -6  10   3 8754.84 1653.61   1 
   6  10  -3 4755.25 1283.77   1 
  -6  10   2 12243.1 1665.93   1 
   6  10  -2 12051.0 1547.25   1 
   6  10  -1-896.314 1006.53   1 
  -6  10   1 1391.16 1184.68   1 
  -6  10   0 2528.74 1041.43   1 
   6  10   0 3566.98 1109.54   1 
   6  10   1 907.062 970.203   1 
  -6  10  -1-176.367 1300.35   1 
   6  10   2 6420.68 1255.91   1 
  -6  10  -2 3368.70 1265.76   1 
   6  10   3 36407.2 2285.90   1 
  -6  10  -3 38969.9 2902.09   1 
   6  10   4 16901.8 1660.36   1 
  -6  10  -4 16481.1 2219.40   1 
  -6  10  -5 23521.7 2561.08   1 
   6  10   5 20783.8 1791.65   1 
  -6  10  -6-1499.61 1635.70   1 
   6  10   6 1925.03 1020.35   1 
  -6  10  -7 4651.71 1466.71   1 
   6  10   7 7434.80 1263.97   1 
  -6  10  -8 2678.72 1313.62   1 
   6  10   8 4249.18 1174.41   1 
  -6  10  -9 10333.8 2140.49   2 
   6  10   9 9549.79 1521.47   1 
   6  10  10 1173.13 1011.55   1 
  -6  10 -10 498.375 1395.54   2 
  -6  10 -11 22047.1 2597.47   2 
   6  10  11 24876.3 2249.48   1 
   6  10  12 5672.23 1425.67   1 
  -6  10 -12 5436.41 1858.49   2 
   6  10  13 2055.11 1162.40   1 
   6  10  14 1258.57 1225.92   1 
   6  11 -13 735.309 1454.88   2 
   6  11 -12 1148.27 1239.32   2 
   6  11 -11 8002.26 1793.41   2 
  -6  11  11 7093.62 1764.02   1 
  -6  11  10 16353.0 2175.35   1 
   6  11 -10 19424.9 2365.59   2 
   6  11  -9 1447.85 1362.91   1 
  -6  11   9 689.487 1318.70   1 
   6  11  -8 18700.5 2273.64   1 
  -6  11   8 20124.3 2242.43   1 
   6  11  -7-1127.62 1399.56   1 
  -6  11   7 671.881 1149.46   1 
   6  11  -6 53736.6 3372.67   1 
  -6  11   6 49502.7 3074.28   1 
  -6  11   5 3162.92 1304.29   1 
   6  11  -5 3613.07 1254.71   1 
  -6  11   4 19344.7 2191.51   1 
   6  11  -4 13756.6 1896.04   1 
  -6  11   3 1528.76 1296.83   1 
   6  11  -3-3154.89 1485.37   1 
  -6  11   2-1964.88 1130.07   1 
   6  11  -2-867.467 1101.23   1 
  -6  11   1 6043.42 1478.21   1 
   6  11  -1 5335.51 1319.64   1 
  -6  11   0 823.802 1369.40   1 
   6  11   0 1199.72 1026.34   1 
   6  11   1 12191.8 1611.79   1 
  -6  11  -1 10786.6 1967.48   1 
   6  11   2 13651.0 1735.29   1 
  -6  11  -2 8474.68 1777.68   1 
   6  11   3 6914.87 1440.45   1 
  -6  11  -3-595.428 1730.49   1 
   6  11   4-327.130 963.321   1 
  -6  11  -4-1498.92 1386.58   1 
   6  11   5 12403.5 1614.12   1 
  -6  11  -5 14064.9 2204.86   1 
  -6  11  -6-136.012 1444.96   1 
   6  11   6-699.069 1031.46   1 
  -6  11  -7-2892.06 1831.03   1 
   6  11   7-237.601 1046.24   1 
   6  11   8-351.136 927.716   1 
  -6  11  -8-2363.59 1791.80   1 
   6  11   9 882.244 1138.26   1 
  -6  11  -9-546.681 1486.79   1 
  -6  11 -10-319.472 1620.97   1 
   6  11  10 1335.47 1129.03   1 
   6  11  11 3688.60 1203.96   1 
   6  11  12 134.651 1036.31   1 
   6  12 -10-664.483 1575.67   1 
   6  12  -9 2726.76 1547.45   1 
  -6  12   8 2270.64 1473.43   1 
   6  12  -8-298.634 1500.73   1 
   6  12  -7-907.937 1368.81   1 
  -6  12   7-1200.63 1416.68   1 
  -6  12   6-522.154 1463.97   1 
   6  12  -6 956.974 1407.17   1 
  -6  12   5 861.117 1345.05   1 
   6  12  -5 994.971 1180.46   1 
  -6  12   4 1136.76 1209.32   1 
   6  12  -4-1310.51 1264.14   1 
   6  12  -3 355.288 1036.95   1 
  -6  12   3 272.880 1243.46   1 
  -6  12   2 8359.30 1751.58   1 
   6  12  -2 9045.07 1689.55   1 
  -6  12   1 309.464 1181.36   1 
   6  12  -1 261.902 1154.40   1 
   6  12   0 6650.87 1379.80   1 
  -6  12   0 7408.92 1867.16   1 
   6  12   1 1019.27 1163.10   1 
  -6  12  -1-1062.46 1548.67   1 
   6  12   2 26042.9 2317.52   1 
  -6  12  -2 27359.0 2869.60   1 
   6  12   3 2379.17 1169.95   1 
  -6  12  -3-1774.47 1420.57   1 
   6  12   4 10891.5 1708.73   1 
  -6  12  -4 6820.39 1878.29   1 
   6  12   5 12605.7 1797.39   1 
  -6  12  -5 11566.9 2136.21   1 
  -6  12  -6 1484.29 1591.59   1 
   6  12   6 1631.95 1126.27   1 
   6  12   7 23154.8 2206.28   1 
  -6  12  -7 23981.4 2982.66   1 
   6  12   8-872.430 1204.46   1 
  -6  12  -8-134.271 1771.02   1 
   6  12   9 2162.85 1176.88   1 
   6  12  10 747.989 1048.95   1 
   6  13  -7-957.469 1412.49   1 
   6  13  -6 27.6616 1414.97   1 
   6  13  -5-1805.95 1583.70   1 
   6  13  -4 2037.31 1208.59   1 
  -6  13   3 4066.57 1768.83   1 
   6  13  -3-520.420 1356.61   1 
  -6  13   2 1995.92 1723.08   1 
   6  13  -2 1458.18 1287.29   1 
   6  13  -1 2194.07 1372.64   1 
  -6  13   1 3102.24 1687.12   1 
  -6  13   0 2803.72 1568.01   1 
   6  13   0 305.842 1176.36   1 
   6  13   1 2632.18 1330.36   1 
  -6  13  -1-1225.83 1607.52   1 
  -6  13  -2 525.111 1386.38   1 
   6  13   2 2027.14 1184.98   1 
   6  13   3-453.255 1157.62   1 
  -6  13  -3 611.601 1649.38   1 
   6  13   4 689.229 1196.39   1 
   6  13   5 3030.58 1304.94   1 
   6  13   6 171.004 1002.51   1 
   6  13   7 8141.47 1791.68   1 
   7   0 -20 2366.52 1607.96   2 
   7   0 -19 1399.09 1338.96   2 
   7   0 -18-538.498 1062.67   2 
   7   0 -17 10206.4 1817.06   2 
   7   0 -16 1081.14 1251.00   2 
   7   0 -15 3662.97 559.635   3 
   7   0 -15 3730.01 1196.98   2 
   7   0 -14 187.153 401.520   3 
   7   0 -14 1157.01 1094.61   2 
   7   0 -13 7019.44 1334.98   2 
   7   0 -13 4826.93 624.640   3 
   7   0 -12 114.986 477.765   3 
   7   0 -12 359.440 781.196   2 
   7   0 -11 80967.6 2297.21   3 
   7   0 -11 79314.8 2922.17   2 
   7   0 -10 591.884 495.855   3 
   7   0 -10-257.188 620.305   2 
   7   0  -9 331460. 4731.78   3 
   7   0  -9 332799. 5215.65   2 
   7   0  -9 329356. 5075.73   1 
   7   0  -8 35.0236 534.214   3 
   7   0  -8 669.548 532.385   1 
   7   0  -8-97.3482 542.164   2 
   7   0  -7 101517. 2686.79   3 
   7   0  -7 101901. 2574.65   2 
   7   0  -7 102902. 2464.25   1 
   7   0  -6 157.600 358.085   1 
   7   0  -6 57.2357 529.088   3 
   7   0  -6 282.882 446.163   2 
   7   0  -5 190413. 3723.89   3 
   7   0  -5 195180. 2948.55   2 
   7   0  -5 199496. 2777.53   1 
   7   0  -4 617.141 541.380   3 
   7   0  -4-177.897 291.442   1 
   7   0  -3 257054. 4341.81   3 
   7   0  -3 259754. 2432.50   1 
   7   0  -2 373.598 555.149   3 
   7   0  -2 173.295 168.793   1 
   7   0  -1 150976. 3363.68   3 
   7   0   0-120.963 611.073   3 
   7   0   1 6823.35 947.805   3 
   7   0   1 7398.65 410.077   2 
  -7   0  -2-43.5413 169.932   1 
  -7   0  -2-115.355 261.711   2 
   7   0   2 85.4726 544.453   3 
   7   0   2 80.2765 222.272   2 
   7   0   3 445288. 3780.82   2 
  -7   0  -3 435264. 4471.41   2 
  -7   0  -3 438866. 3334.89   1 
   7   0   3 446299. 5981.43   3 
   7   0   4 483.674 609.762   3 
   7   0   4 130.698 322.704   2 
  -7   0  -4-15.3769 273.134   1 
  -7   0  -4 1.78854 460.992   2 
  -7   0  -5 7292.62 609.833   1 
   7   0   5 8699.43 1027.98   3 
   7   0   5 9272.22 759.281   2 
  -7   0  -5 7960.71 874.153   2 
   7   0   6 86.5963 600.466   3 
   7   0   6 604.518 401.075   2 
  -7   0  -6-293.725 441.983   1 
  -7   0  -7 28313.3 1649.96   2 
  -7   0  -7 28986.6 1383.21   1 
   7   0   7 30431.9 1672.15   3 
   7   0   8 564.045 616.577   3 
  -7   0  -8-558.724 511.265   1 
  -7   0  -8-1505.15 912.313   2 
  -7   0  -9 15778.9 1210.04   1 
  -7   0  -9 12022.1 1171.17   2 
   7   0   9 15786.2 1324.37   3 
   7   0  10-146.572 614.872   3 
  -7   0 -10-1709.24 1003.01   2 
  -7   0 -11 37830.3 2301.08   2 
   7   0  11 38437.9 1979.98   3 
  -7   0 -12-1597.21 1107.82   2 
   7   0  12 518.991 726.491   3 
  -7   0 -13 112505. 4182.66   2 
   7   0  13 109270. 3257.40   3 
  -7   0 -14-1378.66 1148.67   2 
   7   0  14 900.978 686.611   3 
  -7   0 -15 62213.2 3453.46   2 
  -7   0 -16-2447.23 1370.21   2 
  -7   0 -17 20277.4 2262.10   2 
  -7   0 -18-4365.05 1821.59   2 
  -7   0 -19 12568.1 1959.51   2 
  -7   0 -20-4083.67 1793.99   2 
   7  -1 -20 10811.6 2095.94   2 
   7   1 -20 7996.63 1894.27   2 
   7  -1 -19 1459.84 1386.18   2 
   7   1 -19 1320.85 1161.58   2 
   7  -1 -18 6424.85 1609.13   2 
   7   1 -18 4780.09 1438.06   2 
   7  -1 -17 3155.55 1398.62   2 
   7   1 -17-26.3167 1007.49   2 
   7  -1 -16 9666.80 1582.51   2 
   7   1 -16 9984.95 1645.88   2 
   7  -1 -15 6848.66 749.724   3 
   7   1 -15 6391.22 595.363   3 
   7  -1 -15 5593.60 1265.68   2 
   7   1 -15 6523.88 1408.34   2 
   7   1 -14 404.398 393.207   3 
   7  -1 -14 679.954 496.888   3 
   7  -1 -14-174.303 944.987   2 
   7   1 -14 1234.42 1032.46   2 
   7  -1 -13 25127.0 1360.38   3 
   7   1 -13 27592.4 2124.83   2 
   7  -1 -13 21750.2 1870.87   2 
   7   1 -13 23965.3 1191.05   3 
   7  -1 -12 46762.6 2431.54   2 
   7   1 -12 52242.9 2684.36   2 
   7  -1 -12 48339.5 1871.56   3 
   7   1 -12 48446.7 1664.89   3 
   7   1 -11 133.574 433.399   3 
   7  -1 -11 152.722 512.550   3 
   7  -1 -11 676.325 774.915   2 
   7   1 -11 438.273 887.931   2 
   7  -1 -10 16026.2 1364.84   2 
   7   1 -10 13803.5 1390.59   2 
   7  -1 -10 12166.4 1046.15   3 
   7   1 -10 13310.8 986.945   3 
   7   1  -9 11979.2 1084.00   1 
   7  -1  -9 12358.9 1027.42   1 
   7   1  -9 14691.7 1352.48   2 
   7  -1  -9 11447.8 1005.18   3 
   7   1  -9 12109.2 950.509   3 
   7   1  -8 10317.1 884.956   3 
   7  -1  -8 9778.89 972.347   3 
   7   1  -8 12906.8 1223.30   2 
   7  -1  -8 9794.05 885.312   1 
   7   1  -8 10540.6 946.735   1 
   7   1  -7 98.9512 485.680   3 
   7  -1  -7 141.496 392.376   1 
   7  -1  -7-393.854 644.431   3 
   7   1  -7 1372.56 672.455   2 
   7   1  -7 32.8193 397.334   1 
   7  -1  -6 913.494 356.310   1 
   7   1  -6 1464.06 579.893   3 
   7   1  -6 1188.94 422.448   1 
  -7   1   6-27.5982 501.359   1 
   7  -1  -5 8264.81 638.510   1 
   7   1  -5 8566.06 945.156   3 
   7   1  -5 8445.86 777.147   2 
   7   1  -5 6914.10 598.689   1 
  -7   1   5 7018.56 680.142   1 
   7  -1  -4 66768.3 1542.96   1 
   7   1  -4 69307.0 2251.32   3 
  -7  -1   4 67099.8 2332.43   3 
  -7   1   4 66980.4 1615.95   1 
   7   1  -4 65293.2 1697.61   2 
   7   1  -4 64355.7 1487.81   1 
   7   1  -3 46479.9 1888.07   3 
  -7  -1   3 48811.9 1974.59   3 
   7   1  -3 45168.6 1079.41   1 
   7   1  -3 47407.8 1249.79   2 
   7  -1  -3 46384.4 1181.43   1 
  -7   1   3 48527.8 1253.54   1 
   7   1  -2 37483.4 1753.59   3 
  -7  -1   2 37980.2 1755.37   3 
   7  -1  -2 36803.0 1771.51   3 
   7  -1  -2 37867.5 951.304   1 
   7   1  -2 37509.1 886.328   2 
  -7   1   2 38055.4 990.015   1 
   7   1  -2 37215.2 751.599   1 
   7   1  -1 4251.80 838.625   3 
  -7  -1   1 4682.80 738.025   3 
   7  -1  -1 4564.55 827.014   3 
   7  -1  -1 3935.98 323.574   1 
  -7   1   1 4730.71 377.911   1 
   7   1   0 70159.4 2374.44   3 
  -7  -1   0 71468.2 2365.41   3 
   7  -1   0 67691.0 2349.44   3 
  -7   1   0 70123.2 1133.02   1 
   7  -1   0 70388.2 1448.05   2 
   7   1   1 321643. 5003.21   3 
   7  -1   1 310370. 4969.75   3 
  -7   1  -1 324933. 2589.22   1 
   7  -1   1 323770. 3567.70   2 
  -7  -1  -1 327208. 4999.10   3 
  -7  -1  -2 254.685 139.596   1 
   7   1   2 79.4779 626.392   3 
  -7  -1  -2 371.273 239.440   2 
  -7  -1  -2 104.445 379.089   3 
  -7   1  -2 626.062 376.542   2 
   7  -1   2 192.757 349.181   2 
   7  -1   2-210.882 632.445   3 
  -7   1  -3 5499.39 592.559   2 
   7   1   3 4809.56 897.682   3 
  -7  -1  -3 5796.04 373.191   1 
  -7  -1  -3 5663.41 739.570   3 
   7  -1   3 4190.58 788.605   3 
   7  -1   3 6142.23 653.705   2 
  -7  -1  -3 5514.13 453.267   2 
   7  -1   4 101170. 2913.10   3 
   7   1   4 107516. 3017.60   3 
   7  -1   4 99787.1 2498.19   2 
  -7  -1  -4 106224. 2199.07   2 
  -7  -1  -4 94732.7 1708.38   1 
  -7   1  -4 99837.3 2643.72   2 
  -7  -1  -4 101918. 2788.92   3 
  -7  -1  -5 47697.7 1934.98   3 
   7   1   5 46573.1 2073.52   3 
   7  -1   5 46957.8 1833.07   2 
  -7  -1  -5 45843.8 1628.83   2 
  -7  -1  -5 45788.9 1360.59   1 
  -7   1  -5 46362.8 2067.95   2 
   7  -1   5 44035.9 1987.46   3 
   7  -1   6 231327. 4508.74   3 
  -7  -1  -6 242165. 4324.21   3 
  -7  -1  -6 239080. 3375.77   1 
   7  -1   6 227174. 4175.98   2 
  -7  -1  -6 234915. 3881.57   2 
  -7   1  -6 237514. 4806.66   2 
   7   1   6 239978. 4654.11   3 
   7   1   7 9053.97 1086.72   3 
   7  -1   7 8520.04 1027.95   3 
  -7  -1  -7 7826.62 877.912   3 
  -7  -1  -7 10503.6 992.349   2 
   7  -1   7 8801.36 947.505   2 
  -7  -1  -7 8429.79 799.568   1 
  -7   1  -7 7920.79 1093.96   2 
   7  -1   8 233610. 4472.33   3 
  -7  -1  -8 222713. 4165.62   3 
   7  -1   8 221199. 4480.57   2 
  -7  -1  -8 224397. 4357.14   2 
  -7   1  -8 227611. 5058.11   2 
  -7  -1  -8 219253. 3864.74   1 
   7   1   8 223760. 4603.10   3 
   7  -1   9 87346.1 2797.63   3 
  -7  -1  -9 79135.8 2523.25   3 
  -7  -1  -9 86716.5 2615.10   1 
   7  -1   9 82449.4 2908.69   2 
  -7  -1  -9 85270.3 2902.18   2 
  -7   1  -9 83254.6 3305.32   2 
   7   1   9 85076.0 2862.65   3 
  -7  -1 -10 95858.4 2750.47   3 
  -7  -1 -10 97810.5 3283.82   2 
  -7   1 -10 95978.3 3670.02   2 
   7   1  10 103160. 3201.82   3 
   7  -1  10 103399. 3067.49   3 
  -7  -1 -11 19179.7 1668.68   2 
  -7   1 -11 22258.6 1970.50   2 
   7   1  11 18520.6 1499.48   3 
   7  -1  11 19864.2 1421.87   3 
   7   1  12 29128.5 1866.68   3 
  -7  -1 -12 29600.5 2094.28   2 
   7  -1  12 29241.8 1696.95   3 
  -7   1 -12 30437.0 2230.96   2 
  -7  -1 -13 48727.9 2714.72   2 
  -7   1 -13 47963.4 2964.54   2 
   7   1  13 50588.3 2340.70   3 
   7  -1  13 47363.3 2101.77   3 
  -7  -1 -14 997.439 926.714   2 
  -7   1 -14-1212.57 1203.43   2 
   7   1  14 1688.13 763.299   3 
   7  -1  14 1754.83 734.169   3 
  -7  -1 -15 7792.16 1458.28   2 
  -7   1 -15 4929.95 1306.39   2 
  -7  -1 -16 7076.20 1401.61   2 
  -7   1 -16 8496.92 1431.36   2 
  -7  -1 -17 418.445 1061.56   2 
  -7   1 -17 88.1524 1222.12   2 
  -7  -1 -18 10845.4 1815.13   2 
  -7   1 -18 11212.8 1875.11   2 
  -7  -1 -19-1695.20 1504.66   2 
  -7   1 -19-1486.09 1431.15   2 
  -7  -1 -20-1356.26 1495.31   2 
  -7   1 -20-163.219 1270.00   2 
   7   2 -20-1152.07 1605.98   2 
   7  -2 -20 4572.09 1772.04   2 
   7  -2 -19 4635.13 1636.38   2 
   7   2 -19-855.932 1326.43   2 
   7  -2 -18 2693.52 1382.64   2 
   7   2 -18 2015.32 1178.09   2 
   7  -2 -17 2116.51 1063.68   2 
   7   2 -17 1445.32 1252.94   2 
   7  -2 -16 304.556 904.956   2 
   7   2 -16-913.677 1365.87   2 
   7  -2 -15 97.9750 517.201   3 
   7  -2 -15 1110.16 930.321   2 
   7   2 -15-889.259 1195.80   2 
   7  -2 -14 708.210 556.942   3 
   7  -2 -14 176.893 906.256   2 
   7   2 -14-185.314 1070.08   2 
   7   2 -14 256.612 376.460   3 
   7   2 -13 798.862 1032.41   2 
   7   2 -13 1218.99 439.458   3 
   7  -2 -12 4514.54 1086.99   2 
   7   2 -12 4542.77 1116.04   2 
   7   2 -12 3707.85 611.198   3 
   7   2 -11 322.156 475.783   3 
   7   2 -11-683.032 897.882   2 
   7   2 -10 321.865 472.094   3 
   7   2 -10-126.983 843.724   2 
  -7   2  10-664.335 894.417   1 
   7   2  -9 252.410 483.853   3 
  -7   2   9-154.824 730.621   1 
   7   2  -9-284.813 758.683   2 
   7   2  -8 6181.77 788.619   3 
   7  -2  -8 5727.75 731.021   1 
  -7  -2   8 6735.43 881.343   3 
  -7   2   8 5850.76 849.250   1 
   7   2  -8 5045.95 894.507   2 
   7  -2  -7 287813. 4192.02   1 
  -7  -2   7 291654. 5012.13   3 
  -7   2   7 287433. 4346.53   1 
   7   2  -7 287041. 4985.92   2 
   7   2  -7 292304. 4389.33   3 
   7  -2  -6 24476.6 1201.62   1 
  -7   2   6 23959.7 1264.65   1 
  -7  -2   6 28402.8 1631.21   3 
   7   2  -6 23138.3 1385.46   2 
   7   2  -6 27443.9 1411.92   3 
  -7  -2   5 521921. 6653.95   3 
   7   2  -5 515565. 5747.58   2 
   7  -2  -5 509308. 4953.42   1 
   7   2  -5 517309. 5980.78   3 
  -7  -2   4 21666.5 947.006   2 
   7   2  -4 22403.5 1167.64   2 
  -7   2   4 22642.1 1058.57   1 
   7  -2  -4 21947.5 1015.25   1 
  -7  -2   4 23715.1 1476.68   3 
   7   2  -4 21595.8 1344.23   3 
  -7  -2   3 38574.3 1803.68   3 
  -7  -2   3 37051.5 1042.48   2 
  -7   2   3 36000.8 1212.84   1 
   7  -2  -3 37334.4 1181.99   1 
   7   2  -3 34980.4 1227.02   2 
   7   2  -3 34587.9 1673.78   3 
   7   2  -2 1438.54 657.509   3 
   7   2  -2 1257.17 204.442   2 
  -7  -2   2 2650.12 676.389   3 
  -7  -2   2 1802.18 263.468   2 
  -7   2   2 1190.55 365.545   1 
   7  -2  -2 1303.72 288.702   1 
   7   2  -1 290.451 568.751   3 
  -7  -2   1 43.4407 364.697   3 
  -7   2   1 616.274 317.061   1 
   7  -2  -1 669.373 274.352   1 
   7   2  -1 652.654 196.876   1 
  -7  -2   0 68557.8 2357.05   3 
   7   2   0 64938.4 2364.11   3 
  -7   2   0 63934.9 1447.78   1 
   7   2   0 68887.7 874.006   1 
   7  -2   0 65912.0 1677.27   2 
  -7  -2  -1 17545.8 1272.02   3 
  -7   2  -1 16871.2 829.058   1 
   7   2   1 18256.7 483.816   1 
   7  -2   1 18806.7 1011.37   2 
   7   2   1 17379.6 1336.23   3 
  -7  -2  -2 77429.1 2496.94   3 
   7   2   2 74310.3 1137.91   1 
  -7  -2  -2 75598.6 1138.23   2 
  -7  -2  -2 74596.9 1195.54   1 
  -7   2  -2 76687.4 1984.46   2 
   7  -2   2 74047.4 2161.32   2 
   7   2   2 76070.8 2592.58   3 
  -7  -2  -3 26100.4 1499.31   3 
  -7  -2  -3 26502.8 839.990   2 
   7  -2   3 25222.6 1414.51   2 
  -7  -2  -3 26617.5 828.321   1 
   7   2   3 26950.7 814.886   1 
   7   2   3 24292.1 1590.99   3 
  -7   2  -3 26350.0 1367.04   2 
   7   2   4 1021.81 735.149   3 
  -7   2  -4-480.690 638.519   2 
  -7  -2  -4 373.590 521.111   3 
   7  -2   4-282.662 675.919   3 
  -7  -2  -4 676.959 310.084   1 
  -7  -2  -4 188.259 296.033   2 
   7  -2   4-78.7141 480.155   2 
  -7  -2  -5 57427.0 2179.24   3 
  -7  -2  -5 54479.2 1503.60   1 
   7  -2   5 56641.3 2240.11   3 
  -7  -2  -5 51672.1 1607.41   2 
   7  -2   5 57986.3 2287.08   2 
  -7   2  -5 56858.0 2383.90   2 
   7   2   5 59699.5 2394.71   3 
  -7  -2  -6 48847.1 2013.20   3 
   7  -2   6 50573.7 2127.62   3 
  -7  -2  -6 49295.0 1561.60   1 
  -7  -2  -6 51271.3 1716.05   2 
   7  -2   6 50376.2 2236.62   2 
  -7   2  -6 50181.3 2369.82   2 
   7   2   6 46960.6 2221.66   3 
  -7  -2  -7 3560.06 569.244   1 
  -7  -2  -7 3731.43 731.532   3 
  -7   2  -7 2648.70 788.025   2 
   7  -2   7 2506.79 728.599   3 
  -7  -2  -7 2569.24 662.350   2 
   7  -2   7 3888.24 822.836   2 
   7   2   7 3144.84 866.699   3 
  -7  -2  -8 6952.60 791.569   1 
  -7  -2  -8 7736.48 889.252   3 
   7  -2   8 7038.59 974.092   3 
  -7  -2  -8 8541.24 950.431   2 
   7  -2   8 8540.07 1167.69   2 
  -7   2  -8 7890.83 1198.99   2 
   7   2   8 8256.44 1156.84   3 
   7  -2   9 217930. 4404.84   3 
  -7  -2  -9 208445. 4179.07   3 
  -7  -2  -9 210980. 4238.68   2 
  -7  -2  -9 205112. 3995.71   1 
  -7   2  -9 215724. 5448.47   2 
   7   2   9 216157. 4776.72   3 
   7  -2  10 7047.56 985.686   3 
  -7  -2 -10 5984.31 791.961   3 
   7   2  10 6694.81 1084.97   3 
  -7  -2 -10 7363.17 1088.22   2 
  -7   2 -10 5642.01 1225.61   2 
  -7  -2 -11 193773. 4051.36   3 
  -7  -2 -11 199127. 4715.55   2 
   7   2  11 202524. 4870.08   3 
  -7   2 -11 201157. 5604.02   2 
   7  -2  11 199602. 4220.79   3 
   7  -2  12 1258.12 697.927   3 
   7   2  12 2246.47 853.367   3 
  -7  -2 -12 1864.85 574.841   3 
  -7  -2 -12 2016.97 945.792   2 
  -7   2 -12 965.538 943.876   2 
  -7  -2 -13 105863. 3003.72   3 
  -7  -2 -13 115029. 3929.20   2 
  -7   2 -13 118537. 4646.74   2 
   7   2  13 125013. 3840.82   3 
   7  -2  13 112308. 3183.57   3 
   7  -2  14 647.658 639.939   3 
  -7   2 -14 1109.26 1007.90   2 
  -7  -2 -14 2234.72 1080.28   2 
   7   2  14 1959.16 791.816   3 
  -7   2 -15 13411.6 1931.10   2 
  -7  -2 -15 14326.2 1786.23   2 
   7   2  15 14382.7 1458.25   3 
  -7  -2 -16 1207.90 974.123   2 
  -7   2 -16-588.499 1351.63   2 
  -7   2 -17 301.380 1228.01   2 
  -7  -2 -17 967.689 1103.35   2 
  -7   2 -18-378.585 1449.71   2 
  -7  -2 -18-2334.96 1423.21   2 
  -7  -2 -19 1791.76 1219.40   2 
  -7   2 -19 2887.22 1415.82   2 
  -7  -2 -20-1109.48 1470.71   2 
  -7   2 -20-2096.28 1610.19   2 
   7  -3 -20 3331.35 1621.99   2 
   7   3 -20-2415.18 1891.71   2 
   7  -3 -19 4766.72 1599.13   2 
   7   3 -19-0.79717 1554.07   2 
   7  -3 -18 11010.4 1794.95   2 
   7   3 -18 7541.96 1767.39   2 
   7  -3 -17 2866.62 1414.72   2 
   7   3 -17-2388.38 1517.73   2 
   7  -3 -16 841.790 1110.69   2 
   7   3 -16-2579.80 1624.38   2 
   7  -3 -15 1890.70 1030.10   2 
   7   3 -15-1870.14 1509.35   2 
   7   3 -14 5025.50 1292.76   2 
   7   3 -14 6615.99 682.711   3 
   7   3 -13 28991.8 2313.13   2 
   7   3 -13 31348.7 1349.31   3 
   7   3 -12 13658.6 979.141   3 
  -7   3  12 11692.4 1384.43   1 
   7   3 -12 12736.0 1606.41   2 
  -7   3  11 11750.5 1270.68   1 
   7   3 -11 14232.1 1018.02   3 
   7   3 -11 13425.0 1535.98   2 
  -7  -3  10 62318.2 2430.10   3 
  -7   3  10 62299.3 2540.21   1 
   7   3 -10 60041.9 2919.10   2 
   7   3 -10 65564.8 2049.28   3 
  -7  -3   9 4321.12 819.615   3 
  -7  -3   9 5634.24 955.760   2 
   7   3  -9 3133.73 867.562   2 
  -7   3   9 4572.47 900.538   1 
   7   3  -9 4228.28 712.883   3 
  -7  -3   8 63460.5 2487.98   3 
  -7   3   8 63347.0 2337.33   1 
  -7  -3   8 66632.4 2511.69   2 
   7   3  -8 62125.5 2664.89   2 
   7   3  -8 65920.1 2144.51   3 
  -7  -3   7 5999.78 908.847   3 
   7  -3  -7 5318.15 762.625   1 
  -7  -3   7 7062.00 853.673   2 
  -7   3   7 6494.56 887.693   1 
   7   3  -7 6056.81 906.903   2 
   7   3  -7 6175.43 824.456   3 
  -7  -3   6 17640.2 1355.67   3 
   7  -3  -6 16481.9 1056.74   1 
  -7  -3   6 17461.8 1182.12   2 
   7   3  -6 16460.6 1287.12   2 
  -7   3   6 15254.9 1134.46   1 
   7   3  -6 16911.6 1181.79   3 
  -7  -3   5 158983. 3787.95   3 
   7   3  -5 147232. 3321.93   3 
  -7  -3   5 156344. 3178.26   2 
  -7   3   5 151716. 3012.35   1 
   7   3  -5 155388. 3385.01   2 
   7  -3  -5 154375. 2953.70   1 
  -7  -3   4 145699. 3585.65   3 
  -7  -3   4 143284. 2893.07   2 
   7  -3  -4 142354. 2707.21   1 
  -7   3   4 138276. 2740.02   1 
   7   3  -4 138758. 2845.48   2 
   7   3  -4 134033. 3209.60   3 
  -7   3   3 9967.47 797.536   1 
   7   3  -3 12878.2 785.261   2 
   7   3  -3 12716.1 1132.49   3 
  -7  -3   3 12109.8 1135.45   3 
  -7  -3   3 12858.7 880.181   2 
   7  -3  -3 11518.0 804.599   1 
   7  -3  -2 232722. 3294.37   1 
  -7  -3   2 230234. 3345.33   2 
  -7   3   2 238083. 3322.42   1 
  -7  -3   2 236433. 4526.26   3 
   7   3  -2 224990. 4240.87   3 
   7   3  -2 232779. 2595.78   2 
  -7  -3   1 98304.7 2915.19   3 
   7  -3  -1 99457.0 2271.80   2 
   7   3  -1 97968.2 2879.39   3 
   7  -3  -1 99824.1 2169.16   1 
   7   3  -1 94669.7 1689.33   1 
  -7  -3   1 100541. 2039.81   2 
  -7   3   1 100236. 2152.60   1 
  -7  -3   0 29073.7 1630.47   3 
  -7   3   0 28227.8 1176.01   1 
   7   3   0 28973.8 872.258   1 
  -7  -3   0 28947.0 1001.42   2 
   7   3   0 29539.5 1705.16   3 
   7  -3   0 28128.7 1283.14   2 
   7   3   1 199269. 2221.28   1 
  -7   3  -1 205756. 3221.21   1 
   7  -3   1 202677. 3542.01   2 
  -7  -3  -1 205552. 2300.77   2 
   7   3   1 199888. 4215.76   3 
   7   3   2-27.0880 242.022   1 
   7   3   2-637.881 703.816   3 
  -7  -3  -2-240.103 433.070   3 
  -7   3  -2-300.359 550.685   1 
  -7  -3  -2 31.1616 264.304   1 
   7  -3   2 824.830 508.632   2 
  -7  -3  -3 8788.68 956.536   3 
  -7   3  -3 9603.28 1020.13   2 
  -7  -3  -3 8571.90 612.104   1 
   7   3   3 8907.97 602.608   1 
   7  -3   3 8353.14 932.700   2 
   7   3   3 7680.73 1034.63   3 
   7   3   4 846.070 727.918   3 
  -7  -3  -4 1096.86 537.626   3 
  -7   3  -4 1516.09 729.164   2 
   7   3   4 1735.70 427.486   1 
   7  -3   4 340.213 602.095   2 
  -7  -3  -4 1069.00 360.081   1 
  -7  -3  -5 66560.9 2410.35   3 
   7   3   5 60933.1 1676.44   1 
   7  -3   5 66512.5 2670.94   2 
  -7  -3  -5 61916.8 1712.30   1 
   7   3   5 66245.7 2652.73   3 
  -7   3  -5 59569.2 2529.67   2 
  -7  -3  -6 141497. 3531.58   3 
  -7  -3  -6 141859. 2712.39   2 
   7  -3   6 152355. 4183.44   2 
   7   3   6 143760. 2760.19   1 
  -7   3  -6 139415. 4012.48   2 
   7   3   6 152208. 4012.87   3 
  -7  -3  -6 146891. 2797.60   1 
  -7  -3  -7 8686.87 841.550   2 
  -7  -3  -7 8049.95 812.267   1 
   7  -3   7 7419.32 1129.34   2 
   7   3   7 8129.87 791.269   1 
   7   3   7 8045.56 1160.48   3 
  -7   3  -7 7609.43 1240.68   2 
   7  -3   8 243376. 4744.95   3 
  -7  -3  -8 246019. 4187.77   1 
   7   3   8 249331. 5265.50   3 
  -7  -3  -8 243113. 4149.81   2 
  -7   3  -8 240430. 5811.08   2 
   7   3   9 9727.30 1295.81   3 
   7  -3   9 9326.07 1120.39   3 
  -7  -3  -9 10408.7 1050.56   2 
  -7  -3  -9 10985.6 1015.63   1 
  -7   3  -9 9130.94 1520.81   2 
   7  -3  10 76953.4 2733.44   3 
   7   3  10 79690.0 3114.88   3 
  -7  -3 -10 75153.5 2633.50   2 
  -7   3 -10 69697.4 3407.95   2 
   7  -3  11 756.572 609.190   3 
  -7  -3 -11 390.057 681.912   2 
   7   3  11 1565.64 783.415   3 
  -7   3 -11 694.731 923.767   2 
   7   3  12 7228.98 1160.72   3 
  -7  -3 -12 7578.71 1191.63   2 
   7  -3  12 8872.16 1048.64   3 
  -7   3 -12 5934.20 1308.26   2 
   7  -3  13 4290.66 849.296   3 
  -7  -3 -13 5961.15 1266.21   2 
  -7   3 -13 3420.03 1223.06   2 
   7   3  13 4254.59 1019.48   3 
   7   3  14 1056.92 875.048   3 
  -7  -3 -14 3093.01 1166.12   2 
  -7   3 -14 2134.47 1394.47   2 
   7   3  15 9484.86 1333.75   3 
  -7  -3 -15 6413.56 1413.97   2 
  -7   3 -15 6484.41 1555.54   2 
  -7  -3 -16 12955.9 1808.85   2 
  -7   3 -16 9306.17 1872.51   2 
  -7  -3 -17 17850.0 2092.94   2 
  -7   3 -17 15926.9 2249.50   2 
  -7   3 -18-1131.55 1499.79   2 
  -7  -3 -18 2216.07 1316.41   2 
  -7   3 -19 7305.47 1774.82   2 
  -7  -3 -19 7445.80 1649.82   2 
  -7  -3 -20 433.917 1313.47   2 
   7   4 -20 646.698 1651.26   2 
   7   4 -19 2775.52 1281.06   2 
   7  -4 -19 4841.42 1449.13   2 
   7  -4 -18 2094.65 1334.40   2 
   7   4 -18 2343.01 1525.86   2 
   7  -4 -17 14556.4 1954.59   2 
   7   4 -17 10379.7 2017.53   2 
   7   4 -16 22916.6 2550.31   2 
   7  -4 -16 23743.2 2201.68   2 
   7   4 -15 3587.74 1434.78   2 
   7   4 -14 32901.2 2738.06   2 
   7   4 -14 32588.0 1430.92   3 
  -7   4  14 34038.5 2359.16   1 
   7   4 -13 1519.56 1095.90   2 
   7   4 -13 1613.04 546.746   3 
  -7  -4  12 3204.19 779.912   3 
   7   4 -12 3424.52 645.833   3 
  -7   4  12 1849.53 940.831   1 
   7   4 -12 3453.16 1203.58   2 
   7   4 -11 8217.67 1417.16   2 
  -7  -4  11 7834.69 1034.68   3 
  -7   4  11 8262.78 1271.14   1 
   7   4 -11 8270.89 893.657   3 
   7   4 -10 5614.78 1198.80   2 
  -7  -4  10 6315.98 949.979   3 
   7   4 -10 7216.87 880.760   3 
  -7   4  10 6788.09 1126.44   1 
   7   4  -9 133006. 3104.64   3 
  -7  -4   9 138759. 3844.50   3 
   7   4  -9 135323. 4344.77   2 
  -7   4   9 130897. 3609.28   1 
  -7  -4   8 3981.95 851.958   3 
   7   4  -8 2916.82 709.524   3 
  -7  -4   8 3728.03 851.506   2 
   7   4  -8 2710.50 940.446   2 
  -7   4   8 3760.07 928.467   1 
  -7  -4   7 57394.0 2442.54   3 
  -7  -4   7 57426.9 2572.21   2 
  -7   4   7 54058.2 2168.08   1 
   7   4  -7 58941.9 2546.24   2 
   7   4  -7 54963.9 2087.06   3 
   7  -4  -6 6002.81 781.470   1 
  -7  -4   6 4707.42 772.817   3 
  -7   4   6 5150.83 848.666   1 
   7   4  -6 4948.65 939.030   2 
  -7  -4   6 5556.65 954.251   2 
   7   4  -6 4782.72 815.651   3 
  -7   4   5 82461.2 2472.21   1 
  -7  -4   5 87615.6 2909.39   3 
  -7  -4   5 89090.1 2913.46   2 
   7  -4  -5 84451.4 2405.48   1 
   7   4  -5 90622.9 2734.26   2 
   7   4  -5 82014.5 2606.96   3 
   7   4  -4 7371.06 768.078   2 
  -7  -4   4 7110.07 909.624   3 
   7  -4  -4 7655.98 786.854   1 
  -7  -4   4 8265.50 937.271   2 
  -7   4   4 7866.75 877.914   1 
   7   4  -4 8977.66 1026.12   3 
  -7  -4   3 175951. 4078.59   3 
   7  -4  -3 168941. 3211.14   1 
  -7  -4   3 169321. 3632.94   2 
  -7   4   3 162728. 3208.33   1 
   7   4  -3 162595. 3727.66   3 
   7   4  -3 159302. 2854.96   2 
   7  -4  -2 16631.2 1049.95   1 
   7   4  -2 17872.9 957.285   1 
  -7  -4   2 17744.1 1165.35   2 
  -7   4   2 16325.8 1088.70   1 
   7   4  -2 16938.0 1332.60   3 
  -7  -4   2 17706.4 1417.82   3 
   7   4  -1 77634.1 1802.74   1 
  -7   4   1 73198.7 2129.90   1 
  -7  -4   1 79811.0 2159.21   2 
   7   4  -1 75652.0 2631.72   3 
  -7  -4   1 77314.9 2702.98   3 
   7  -4  -1 73465.5 2205.98   2 
  -7  -4   0 2875.11 411.325   2 
  -7  -4   0 3435.74 745.935   3 
   7  -4   0 4295.32 694.857   2 
  -7   4   0 2953.09 590.326   1 
   7   4   0 3133.74 472.468   1 
   7   4   0 3095.58 859.737   3 
   7  -4   1 12325.1 1009.17   2 
  -7  -4  -1 11148.7 1097.60   3 
  -7   4  -1 12022.7 995.309   1 
  -7  -4  -1 12135.8 752.415   2 
   7   4   1 10843.2 693.336   1 
   7   4   1 11485.7 1214.83   3 
   7   4   2 156395. 3921.26   3 
  -7  -4  -2 149868. 2696.85   1 
  -7   4  -2 154133. 3387.93   1 
   7  -4   2 163270. 3704.11   2 
   7   4   2 157697. 2469.64   1 
  -7   4  -3 121089. 3313.60   2 
   7   4   3 117432. 3499.44   3 
   7   4   3 118887. 2223.89   1 
  -7  -4  -3 119814. 2422.23   1 
   7  -4   3 118670. 3366.13   2 
  -7  -4  -4 237750. 3479.72   1 
   7   4   4 236059. 3288.57   1 
   7  -4   4 234072. 5055.91   2 
   7   4   4 239499. 5033.13   3 
  -7   4  -4 229879. 4881.31   2 
  -7   4  -5 9093.73 1236.90   2 
   7  -4   5 7477.87 1053.86   2 
   7   4   5 8817.75 1216.26   3 
  -7  -4  -5 8050.33 748.525   1 
   7   4   5 8314.49 732.868   1 
   7   4   6 3576.28 640.666   1 
  -7   4  -6 2513.79 778.444   2 
  -7  -4  -6 3822.72 643.104   1 
   7   4   6 4178.60 1010.45   3 
  -7   4  -7 13066.3 1442.09   2 
   7   4   7 14842.0 1047.52   1 
  -7  -4  -7 15470.3 1087.38   1 
   7   4   7 14386.8 1476.34   3 
  -7   4  -8 2397.22 1007.00   2 
   7   4   8 2471.14 932.837   3 
  -7  -4  -8 2954.14 627.933   1 
   7   4   8 3299.98 720.415   1 
  -7   4  -9 10213.1 1588.43   2 
   7   4   9 9931.47 1053.16   1 
  -7  -4  -9 12439.5 1162.71   2 
   7   4   9 10957.2 1436.77   3 
   7  -4  10 9158.68 1063.24   3 
  -7  -4 -10 10063.2 1128.71   2 
   7   4  10 10740.6 1380.77   3 
  -7   4 -10 9237.81 1618.23   2 
   7  -4  11 40689.6 2088.72   3 
  -7  -4 -11 38731.4 2095.91   2 
  -7   4 -11 39254.6 2794.48   2 
   7   4  11 38221.1 2389.37   3 
   7  -4  12 7404.47 999.114   3 
   7   4  12 7575.03 1293.47   3 
  -7  -4 -12 9674.44 1289.28   2 
  -7   4 -12 5883.49 1537.18   2 
   7  -4  13 27105.7 1715.51   3 
  -7  -4 -13 27325.9 1966.84   2 
  -7   4 -13 28228.9 2619.94   2 
   7   4  13 29099.4 2189.16   3 
  -7   4 -14 12116.8 1973.18   2 
  -7  -4 -14 9527.23 1376.45   2 
   7   4  14 9215.96 1360.36   3 
  -7  -4 -15 37486.9 2523.02   2 
  -7   4 -15 34177.3 2954.48   2 
  -7  -4 -16 6098.38 1468.71   2 
  -7   4 -16 7487.76 1840.77   2 
  -7  -4 -17 5277.08 1485.42   2 
  -7   4 -17 2572.35 1533.51   2 
  -7   4 -18 2461.71 1402.95   2 
  -7  -4 -18 4888.61 1509.41   2 
  -7   4 -19 3820.43 1637.50   2 
  -7  -4 -19 7979.58 1793.75   2 
  -7  -4 -20 14360.8 2150.67   2 
   7  -5 -19 3278.02 1587.26   2 
   7   5 -19-1742.12 1558.08   2 
   7  -5 -18 3175.58 1374.56   2 
   7   5 -18-1094.98 1474.61   2 
   7   5 -17 3446.28 1418.94   2 
   7   5 -16 40602.2 3246.00   2 
  -7   5  16 47424.9 3026.18   1 
   7   5 -15 6043.41 1621.77   2 
  -7   5  15 7757.51 1472.98   1 
   7   5 -14 3058.46 1365.87   2 
  -7   5  14 1399.18 924.200   1 
  -7   5  13 5762.36 1277.38   1 
   7   5 -13 5038.24 769.204   3 
   7   5 -13 3761.51 1276.31   2 
  -7  -5  12 59787.1 2660.81   3 
  -7   5  12 60455.1 2962.00   1 
   7   5 -12 62985.2 3514.12   2 
   7   5 -12 62230.7 2207.24   3 
  -7  -5  11 7065.07 1088.92   3 
  -7   5  11 7233.64 1182.80   1 
   7   5 -11 9076.99 1575.45   2 
   7   5 -11 9764.18 1007.77   3 
  -7  -5  10 2776.77 853.210   3 
  -7   5  10 3303.66 940.608   1 
   7   5 -10 2685.74 732.994   3 
   7   5 -10 2639.58 1044.51   2 
  -7  -5   9 3970.52 910.635   3 
   7   5  -9 4043.53 795.423   3 
  -7   5   9 3552.21 940.239   1 
   7   5  -9 5105.88 1207.70   2 
  -7  -5   8 370.346 567.241   3 
  -7   5   8 441.332 767.736   1 
   7   5  -8-248.981 639.169   3 
   7   5  -8-469.288 764.239   2 
   7   5  -7 6856.28 1221.89   2 
  -7  -5   7 6333.67 988.085   3 
  -7   5   7 6476.89 1064.63   1 
  -7  -5   7 6676.12 1147.00   2 
   7   5  -7 7425.03 983.561   3 
   7   5  -6-2043.73 896.583   2 
  -7   5   6-162.363 679.652   1 
   7   5  -6 39.0152 664.754   3 
  -7  -5   6 333.348 676.014   2 
  -7   5   5 31425.9 1701.56   1 
   7   5  -5 33080.5 1814.05   3 
  -7  -5   5 34609.4 2040.42   2 
   7   5  -5 32654.6 1739.82   2 
   7   5  -4 2778.87 667.324   2 
  -7   5   4 2176.63 716.247   1 
   7  -5  -4 3396.69 691.049   1 
  -7  -5   4 2103.87 672.271   2 
   7   5  -4 2049.98 771.521   3 
   7   5  -3 94065.6 2413.91   2 
   7  -5  -3 89595.9 2610.35   1 
  -7  -5   3 93712.3 3068.36   2 
   7   5  -3 93516.2 3018.77   3 
  -7   5   3 91105.9 2646.38   1 
   7   5  -2 8341.94 1121.07   3 
  -7   5   2 8097.81 962.471   1 
   7  -5  -2 7336.68 836.295   1 
   7   5  -2 8234.42 816.341   1 
  -7  -5   2 8212.69 962.004   2 
   7  -5  -1 41629.4 1838.06   2 
   7   5  -1 39574.3 1508.03   1 
  -7   5   1 39220.0 1753.55   1 
  -7  -5   1 41986.8 1778.72   2 
   7   5  -1 40867.9 2097.55   3 
  -7  -5   0 119694. 2709.80   2 
   7  -5   0 118892. 3143.34   2 
   7   5   0 116085. 3488.90   3 
  -7   5   0 116596. 3028.17   1 
   7   5   0 117858. 2482.10   1 
   7   5   1 1626.33 872.424   3 
   7   5   1 2120.17 531.361   1 
  -7  -5  -1 2706.28 540.850   2 
  -7   5  -1 2476.35 746.352   1 
   7  -5   1 1381.86 566.166   2 
   7  -5   2 3707.13 619.153   2 
  -7  -5  -2 5716.10 697.847   2 
   7   5   2 5862.58 668.536   1 
  -7   5  -2 5113.58 893.849   1 
   7   5   2 5638.14 1046.04   3 
  -7   5  -3-301.891 856.418   1 
   7   5   3 281.966 432.255   1 
   7   5   3 128.047 712.006   3 
  -7  -5  -3 392.750 431.360   1 
   7  -5   3 2030.38 791.008   2 
  -7   5  -4 79453.8 3121.62   2 
  -7  -5  -4 82771.1 2334.80   1 
   7   5   4 80904.0 3128.02   3 
   7   5   4 82324.7 2173.20   1 
  -7  -5  -5-456.335 492.532   1 
  -7   5  -5 1517.74 1003.42   2 
   7   5   5 188.268 832.885   3 
   7   5   5 99.5797 483.963   1 
  -7  -5  -6 86736.8 2552.35   1 
   7   5   6 90911.3 2442.15   1 
   7   5   6 92495.2 3404.86   3 
  -7   5  -6 87288.8 3536.91   2 
  -7   5  -7 3770.38 1136.48   2 
   7   5   7 4719.10 783.592   1 
   7   5   7 3557.82 1039.35   3 
  -7  -5  -7 5611.43 808.624   1 
  -7   5  -8 17597.6 1880.32   2 
   7   5   8 19155.8 1354.39   1 
   7   5   8 19581.6 1802.88   3 
  -7   5  -9 20885.7 2097.31   2 
   7   5   9 21810.8 1467.64   1 
   7   5   9 23142.6 1959.25   3 
  -7   5 -10 15992.1 1913.79   2 
   7   5  10 16559.2 1395.12   1 
   7   5  10 18548.9 1826.80   3 
  -7   5 -11 4239.58 1382.90   2 
   7   5  11 1450.05 970.235   3 
  -7  -5 -11 3051.96 920.580   2 
   7   5  11 1197.77 791.822   1 
  -7   5 -12 7369.53 1726.75   2 
   7   5  12 6356.50 1357.12   3 
   7  -5  12 6797.21 1069.62   3 
  -7  -5 -12 6914.31 1221.77   2 
   7  -5  13 37648.9 2031.08   3 
  -7  -5 -13 38309.5 2334.32   2 
  -7   5 -13 38055.6 2983.81   2 
  -7  -5 -14 1336.73 964.165   2 
  -7   5 -14 2385.51 1437.83   2 
  -7  -5 -15 31051.2 2318.77   2 
  -7   5 -15 32998.9 2927.32   2 
  -7  -5 -16 2511.27 1077.30   2 
  -7   5 -16 1435.53 1406.47   2 
  -7  -5 -17 12888.6 1824.76   2 
  -7   5 -17 15976.8 2357.49   2 
  -7  -5 -18 11849.6 1818.52   2 
  -7   5 -18 9788.70 2156.42   2 
  -7  -5 -19 23047.3 2465.63   2 
   7   6 -19-1682.01 1454.53   2 
   7   6 -18 29845.4 2993.45   2 
  -7   6  17 4334.94 1592.82   1 
   7   6 -17 2963.54 1536.31   2 
  -7   6  16-8.02654 1184.99   1 
   7   6 -16 1482.52 1467.80   2 
  -7   6  15 1572.27 1109.21   1 
   7   6 -15 3444.73 1497.39   2 
  -7   6  14 718.678 1141.34   1 
   7   6 -14 2383.04 1387.99   2 
  -7   6  13 469.293 1057.37   1 
   7   6 -13 877.149 1251.14   2 
  -7   6  12 7744.01 1373.91   1 
   7   6 -12 10032.5 1745.50   2 
  -7   6  11-18.0293 1000.74   1 
   7   6 -11 216.970 959.048   2 
   7   6 -11-419.304 604.936   3 
   7   6 -10 689.490 660.503   3 
  -7   6  10-306.069 837.528   1 
   7   6 -10 904.253 1054.03   2 
   7   6  -9 1212.78 1065.69   2 
   7   6  -9 964.653 696.490   3 
  -7   6   9 583.664 875.961   1 
   7   6  -8-1525.27 1129.14   2 
  -7   6   8-306.329 837.125   1 
   7   6  -8-236.787 679.254   3 
   7   6  -7 76548.0 3071.28   2 
  -7   6   7 74324.8 2835.03   1 
   7   6  -7 75942.3 2766.70   3 
  -7   6   6 18031.5 1465.36   1 
   7   6  -6 17804.5 1538.05   2 
  -7  -6   6 17464.3 1736.38   2 
   7   6  -6 18046.3 1499.93   3 
  -7   6   5 118876. 3394.67   1 
   7   6  -5 117042. 3508.39   3 
  -7  -6   5 112854. 3959.85   2 
   7   6  -5 117063. 3383.53   2 
   7   6  -4 4340.66 962.327   3 
   7   6  -4 5267.41 911.367   2 
  -7   6   4 4582.56 904.057   1 
  -7  -6   4 2911.84 807.019   2 
  -7   6   3 14366.1 1303.92   1 
   7   6  -3 14841.6 1207.71   1 
  -7  -6   3 14820.7 1377.55   2 
   7   6  -3 14366.6 1413.90   3 
   7   6  -2 17152.8 1270.42   1 
  -7   6   2 16677.4 1372.13   1 
  -7  -6   2 19144.0 1445.08   2 
   7   6  -2 17145.8 1584.96   3 
  -7  -6   1 5336.27 843.943   2 
   7   6  -1 3564.76 694.746   1 
   7   6  -1 5779.43 1181.20   3 
  -7   6   1 3581.93 796.363   1 
  -7   6   0 222205. 4540.64   1 
   7   6   0 223999. 3818.25   1 
   7   6   0 214647. 4955.71   3 
  -7  -6   0 218219. 4117.04   2 
  -7  -6  -1 2270.49 565.903   2 
  -7   6  -1 847.463 848.256   1 
   7   6   1 1914.51 556.136   1 
   7   6   1 2394.61 970.893   3 
  -7  -6  -2 68364.3 2198.55   2 
  -7   6  -2 65469.9 2734.32   1 
   7   6   2 71304.2 3036.30   3 
   7   6   2 69009.1 2138.68   1 
   7   6   3 3391.44 961.954   3 
  -7  -6  -3 2863.42 669.595   1 
   7   6   3 3163.27 650.645   1 
  -7   6  -3 2613.85 817.937   1 
   7   6   4 16241.8 1171.05   1 
   7   6   4 17108.3 1635.86   3 
  -7  -6  -4 16714.4 1235.82   1 
  -7   6  -4 13534.7 1507.33   1 
  -7   6  -5 12939.6 1662.37   2 
   7   6   5 14561.8 1162.97   1 
  -7  -6  -5 12724.0 1125.61   1 
   7   6   5 12649.3 1559.93   3 
   7   6   6 201216. 3890.19   1 
   7   6   6 190267. 5145.54   3 
  -7   6  -7 2308.00 1167.28   2 
   7   6   7 3976.54 1234.01   3 
   7   6   7 2989.83 838.851   1 
   7   6   8 36118.0 1925.23   1 
   7   6   8 36623.7 2487.10   3 
  -7   6  -8 39056.7 2776.03   2 
   7   6   9 15269.6 1371.13   1 
  -7   6  -9 14140.9 1817.99   2 
   7   6   9 15101.7 1798.24   3 
  -7   6 -10 9691.36 1699.89   2 
   7   6  10 12393.3 1674.69   3 
   7   6  10 9679.51 1185.25   1 
   7   6  11 34368.5 2068.46   1 
   7   6  11 34367.5 2479.91   3 
  -7   6 -11 30964.8 2688.50   2 
  -7   6 -12 28416.7 2725.25   2 
   7   6  12 28946.7 2002.81   1 
  -7   6 -13 14805.1 2072.76   2 
   7   6  13 15334.9 1564.25   1 
   7  -6  13 17258.0 1525.70   3 
  -7  -6 -13 16456.6 1703.42   2 
  -7   6 -14 5306.46 1488.26   2 
  -7  -6 -14 7180.39 1378.96   2 
  -7  -6 -15 4980.88 1266.99   2 
  -7   6 -15 5420.33 1591.48   2 
  -7   6 -16 4772.92 1842.05   2 
  -7  -6 -16 4827.66 1433.25   2 
  -7  -6 -17 1843.81 1199.85   2 
  -7   6 -17 6504.70 1882.08   2 
  -7  -6 -18-2162.45 1350.81   2 
  -7  -6 -19 2256.90 1155.21   2 
   7   7 -18 12708.9 2221.24   2 
   7   7 -17 2811.95 1638.63   2 
  -7   7  17 491.266 1365.44   1 
  -7   7  16 2813.88 1195.91   1 
   7   7 -16 6693.76 1835.31   2 
  -7   7  15 1259.08 1268.77   1 
   7   7 -15 2168.77 1498.90   2 
   7   7 -14 6105.21 1619.14   2 
  -7   7  14 4361.57 1466.76   1 
  -7   7  13 1822.09 1258.65   1 
   7   7 -13 3658.73 1507.10   2 
   7   7 -12 20359.6 2302.72   2 
  -7   7  12 15470.5 1870.05   1 
   7   7 -11 8305.55 1530.98   2 
  -7   7  11 12595.0 1698.76   1 
   7   7 -10 22933.9 2034.70   2 
  -7   7  10 24037.9 1966.40   1 
   7   7  -9 6661.15 1078.54   3 
   7   7  -9 4405.93 1127.26   2 
  -7   7   9 7237.23 1388.87   1 
   7   7  -8 39219.2 2097.97   3 
  -7   7   8 39060.9 2295.59   1 
   7   7  -8 41540.4 2531.43   2 
   7   7  -7 9143.57 1285.77   2 
  -7   7   7 10097.9 1326.89   1 
   7   7  -7 8559.32 1221.76   3 
   7   7  -6 9042.68 1299.99   2 
   7   7  -6 9603.31 1220.24   3 
  -7   7   6 10571.4 1322.35   1 
   7   7  -5 380.937 758.958   3 
   7   7  -5 1753.78 884.407   2 
  -7   7   5-262.576 850.339   1 
   7   7  -4 38046.2 2059.58   1 
   7   7  -4 37958.4 2182.27   3 
  -7   7   4 37020.2 2083.96   1 
   7   7  -3 21962.1 1570.47   1 
  -7  -7   3 22232.4 1749.57   2 
  -7   7   3 21696.4 1680.89   1 
   7   7  -3 22956.1 1807.73   3 
   7   7  -2 149810. 3644.91   1 
  -7   7   2 144086. 3903.85   1 
  -7  -7   2 148077. 4073.87   2 
   7   7  -2 145473. 4231.75   3 
   7   7  -1 83607.8 2711.67   1 
  -7   7   1 79802.0 2991.58   1 
   7   7  -1 85608.9 3347.37   3 
  -7  -7   1 82281.7 3002.99   2 
   7   7   0 4873.88 770.401   1 
   7   7   0 5630.23 1211.66   3 
  -7   7   0 3439.28 896.614   1 
  -7  -7   0 4274.36 769.019   2 
   7   7   1 14965.9 1667.39   3 
   7   7   1 13391.2 1183.59   1 
  -7   7  -1 11541.7 1339.08   1 
  -7  -7  -1 13770.1 1198.09   2 
  -7   7  -2 31315.8 2135.47   1 
   7   7   2 31706.5 1623.82   1 
   7   7   2 34823.0 2277.60   3 
  -7  -7  -2 31183.1 1716.82   2 
  -7  -7  -3 8942.80 1019.75   2 
   7   7   3 8869.94 1490.34   3 
   7   7   3 6179.26 865.555   1 
  -7   7  -3 7337.41 1308.87   1 
   7   7   4 22666.6 1452.70   1 
  -7   7  -4 22151.2 1875.41   1 
   7   7   4 23392.9 1975.74   3 
  -7   7  -5 4974.37 1512.07   2 
  -7   7  -5 725.823 1039.32   1 
   7   7   5 2336.70 790.255   1 
   7   7   5 3336.54 1203.38   3 
   7   7   6 2655.33 780.829   1 
  -7   7  -6 5551.16 1483.38   2 
   7   7   6 4164.58 1178.19   3 
   7   7   7 4613.00 1273.71   3 
  -7   7  -7 3445.65 1343.82   2 
   7   7   7 4678.70 896.212   1 
   7   7   8 51287.4 2343.80   1 
   7   7   8 56931.6 3108.41   3 
  -7   7  -8 49250.6 3148.16   2 
   7   7   9 3869.54 1009.78   1 
  -7   7  -9 2496.96 1307.36   2 
   7   7  10 34200.9 2072.92   1 
  -7   7 -10 36516.2 2929.04   2 
  -7   7 -11-147.846 1312.33   2 
   7   7  11 442.637 843.779   1 
  -7   7 -12 611.975 1118.88   2 
   7   7  12-158.218 961.493   1 
  -7   7 -13 4113.33 1686.55   2 
   7   7  13 2649.59 991.239   1 
  -7   7 -14-105.280 1342.23   2 
   7   7  14 590.622 942.436   1 
  -7  -7 -15 40981.1 2732.68   2 
  -7   7 -15 44661.0 3514.61   2 
  -7   7 -16 2411.05 1550.44   2 
  -7  -7 -16 3925.91 1243.10   2 
  -7  -7 -17 28914.0 2545.50   2 
  -7  -7 -18 359.119 1102.35   2 
   7   8 -17 6350.29 1966.05   2 
  -7   8  16 21786.4 2452.44   1 
   7   8 -16 27397.0 2829.30   2 
   7   8 -15-185.935 1176.06   2 
  -7   8  15-1112.21 1339.60   1 
   7   8 -14 10383.9 1770.33   2 
  -7   8  14 13142.6 1831.40   1 
   7   8 -13 11670.7 1925.24   2 
  -7   8  13 12452.0 1789.35   1 
   7   8 -12 23554.3 2384.48   2 
  -7   8  12 22013.6 2133.82   1 
   7   8 -11 3056.11 1177.53   2 
  -7   8  11 6192.31 1296.56   1 
   7   8 -10 3070.66 1277.42   2 
  -7   8  10 3652.06 1161.25   1 
   7   8  -9 640.413 934.534   2 
  -7   8   9 211.448 1109.40   1 
   7   8  -8 2999.69 1129.88   2 
  -7   8   8 3197.48 1151.36   1 
   7   8  -7 3548.58 1172.27   2 
  -7   8   7 4486.34 1112.85   1 
  -7   8   6 13201.4 1558.98   1 
   7   8  -6 15050.8 1665.67   2 
   7   8  -5 7234.27 1115.60   1 
  -7   8   5 5703.52 1181.19   1 
   7   8  -5 7322.63 1247.33   3 
   7   8  -4 2077.32 1019.32   3 
  -7   8   4 1919.92 877.291   1 
   7   8  -4 655.158 885.596   1 
   7   8  -3 36349.3 2143.62   1 
  -7   8   3 37132.4 2215.65   1 
   7   8  -3 34767.7 2224.00   3 
   7   8  -2 3949.62 1103.83   3 
  -7   8   2 5756.49 1180.28   1 
   7   8  -2 6480.44 1119.39   1 
   7   8  -1 599.530 748.548   1 
   7   8  -1 1259.27 956.864   3 
  -7   8   1 1788.90 1008.58   1 
   7   8   0 15010.9 1317.23   1 
   7   8   0 15066.6 1660.73   3 
  -7   8   0 14074.7 1526.28   1 
   7   8   1 968.829 738.061   1 
  -7   8  -1-522.185 1086.90   1 
  -7   8  -2 104447. 3900.61   1 
   7   8   2 105539. 3143.64   1 
   7   8   2 101632. 3916.32   3 
   7   8   3 200.063 1138.90   3 
   7   8   3-819.291 757.829   1 
  -7   8  -3-1276.12 1220.06   1 
   7   8   4 191702. 5492.51   3 
  -7   8  -4 180881. 5471.18   1 
   7   8   4 189443. 4242.41   1 
  -7   8  -5 3730.48 1335.91   1 
   7   8   5 6643.39 1026.60   1 
   7   8   5 8553.83 1675.63   3 
  -7   8  -6-1791.08 1604.48   1 
   7   8   6 2133.65 877.077   1 
   7   8   7 1332.45 783.141   1 
  -7   8  -7 2708.27 1259.09   2 
  -7   8  -8 6377.71 1627.07   2 
   7   8   8 7041.77 1110.62   1 
  -7   8  -9 779.482 1272.05   2 
   7   8   9 2558.73 953.626   1 
   7   8  10 273.253 801.263   1 
  -7   8 -10 2026.76 1497.94   2 
  -7   8 -11 3899.21 1668.83   2 
   7   8  11 2538.15 1044.82   1 
  -7   8 -12 72.9319 1221.89   2 
   7   8  12 86.4681 936.302   1 
  -7   8 -13 14741.3 2314.60   2 
   7   8  13 10425.3 1454.53   1 
  -7   8 -14 16574.6 2474.22   2 
   7   8  14 12688.8 1715.19   1 
   7   8  15 7601.45 1551.42   1 
  -7   8 -15 10719.1 2193.08   2 
  -7  -8 -16 4533.61 1464.47   2 
  -7  -8 -17 3006.71 1336.93   2 
   7   9 -16 4590.36 1502.84   2 
   7   9 -15-2364.48 1466.63   2 
  -7   9  15 31.4029 1144.07   1 
   7   9 -14 4881.82 1595.21   2 
  -7   9  14 8651.55 1633.94   1 
   7   9 -13 11038.9 1919.67   2 
  -7   9  13 9378.10 1722.68   1 
  -7   9  12 13719.0 1893.78   1 
   7   9 -12 11252.4 1853.82   2 
   7   9 -11 8472.89 1644.54   2 
  -7   9  11 8710.72 1632.30   1 
   7   9 -10 6522.91 1582.35   2 
  -7   9  10 7162.47 1404.32   1 
  -7   9   9 3731.69 1302.99   1 
   7   9  -9 3994.34 1284.11   2 
   7   9  -8-376.988 937.502   2 
  -7   9   8-617.309 1166.94   1 
   7   9  -7 4803.87 1325.58   2 
  -7   9   7 5134.82 1185.83   1 
   7   9  -6 276.339 1129.80   1 
  -7   9   6 604.004 990.327   1 
   7   9  -5 21462.9 1947.98   1 
  -7   9   5 20712.3 1914.12   1 
  -7   9   4 27163.7 2142.42   1 
   7   9  -4 25197.7 2018.50   1 
   7   9  -3 17402.9 1687.41   1 
  -7   9   3 19358.6 1814.33   1 
  -7   9   2-973.759 993.320   1 
   7   9  -2-924.089 1020.10   1 
   7   9  -1 20989.0 1674.47   1 
  -7   9   1 22131.4 2020.59   1 
  -7   9   0 35654.6 2484.59   1 
   7   9   0 39364.0 2201.76   1 
  -7   9  -1 54549.3 3010.36   1 
   7   9   1 56697.0 2596.96   1 
   7   9   2 5103.33 1081.82   1 
  -7   9  -2 525.231 1329.03   1 
   7   9   3 10173.2 1285.54   1 
  -7   9  -3 10982.1 1727.58   1 
   7   9   4-2.41057 769.407   1 
  -7   9  -4-500.228 1370.88   1 
  -7   9  -5 7487.06 1703.48   1 
   7   9   5 8176.94 1253.91   1 
  -7   9  -6 3775.43 1357.77   1 
   7   9   6 5837.19 1107.05   1 
   7   9   7 15659.7 1534.56   1 
  -7   9  -7 11015.3 1726.98   1 
  -7   9  -8 423.091 1408.73   2 
   7   9   8 681.421 872.709   1 
  -7   9  -9 37.2692 1410.53   2 
   7   9   9 469.734 956.267   1 
  -7   9 -10 931.462 1463.23   2 
   7   9  10 2322.71 1123.90   1 
  -7   9 -11 2093.99 1503.07   2 
   7   9  11 1163.38 1028.14   1 
  -7   9 -12 1207.86 1396.32   2 
   7   9  12 150.448 961.772   1 
   7   9  13 6470.34 1425.24   1 
  -7   9 -13 10767.1 2224.92   2 
  -7   9 -14-2243.90 1665.42   2 
   7   9  14-2602.08 1329.60   1 
   7   9  15 5646.76 1381.73   1 
   7  10 -15 6295.76 1752.07   2 
   7  10 -14 5134.24 1639.11   2 
   7  10 -13 1851.59 1416.74   2 
  -7  10  13 645.266 1253.43   1 
   7  10 -12 4790.28 1523.89   2 
  -7  10  12 7099.81 1602.31   1 
   7  10 -11 2738.37 1334.80   2 
  -7  10  11 2144.67 1225.04   1 
  -7  10  10 5295.33 1346.66   1 
   7  10 -10 7926.78 1692.76   2 
  -7  10   9 2151.23 1268.11   1 
   7  10  -9 2923.93 1413.00   2 
   7  10  -8 970.646 1234.62   2 
  -7  10   8 996.015 1253.17   1 
   7  10  -7-2388.03 1467.38   1 
  -7  10   7 1300.48 1129.33   1 
   7  10  -6 5607.42 1339.33   1 
  -7  10   6 6652.30 1436.02   1 
  -7  10   5-973.953 1333.49   1 
   7  10  -5-149.440 1143.26   1 
  -7  10   4 1480.48 1155.91   1 
   7  10  -4 1494.47 1135.10   1 
  -7  10   3 4572.85 1323.31   1 
   7  10  -3 3000.94 1072.35   1 
   7  10  -2 9066.71 1302.07   1 
  -7  10   2 10476.8 1585.22   1 
  -7  10   1 1105.64 1211.76   1 
   7  10  -1-641.930 949.852   1 
  -7  10   0 60902.9 3276.34   1 
   7  10   0 59285.8 2869.66   1 
   7  10   1 3875.16 1069.86   1 
  -7  10  -1 4535.50 1327.60   1 
  -7  10  -2 23763.5 2368.92   1 
   7  10   2 27064.6 1989.98   1 
   7  10   3 12685.9 1506.27   1 
  -7  10  -3 10551.0 1749.44   1 
  -7  10  -4 25685.3 2599.53   1 
   7  10   4 24741.4 1861.12   1 
  -7  10  -5 812.195 1394.14   1 
   7  10   5 2887.86 1012.15   1 
   7  10   6 45018.6 2558.98   1 
  -7  10  -6 42884.1 3225.28   1 
   7  10   7-95.8904 837.245   1 
  -7  10  -7-3307.89 1830.25   1 
   7  10   8 25162.5 2074.38   1 
  -7  10  -8 25764.4 2698.75   1 
  -7  10  -9 1397.31 1457.49   2 
  -7  10  -9 942.145 1228.35   1 
   7  10   9 2864.93 1089.75   1 
  -7  10 -10 4422.96 1538.50   2 
   7  10  10 5718.39 1337.99   1 
   7  10  11 1233.25 1067.97   1 
  -7  10 -11 431.370 1466.99   2 
  -7  10 -12 12614.8 2228.95   2 
   7  10  12 10674.7 1636.36   1 
   7  10  13 397.463 1159.47   1 
   7  10  14 671.994 1140.89   1 
   7  11 -13 3134.62 1554.77   2 
   7  11 -12 691.753 1395.69   2 
   7  11 -11 1569.98 1395.58   2 
  -7  11  11 590.046 1070.66   1 
  -7  11  10 2004.74 1218.81   1 
   7  11 -10 3019.26 1485.27   2 
   7  11  -9 10593.3 1816.98   1 
  -7  11   9 13731.8 1820.81   1 
  -7  11   8 14151.4 1890.93   1 
   7  11  -8 11377.8 1904.41   1 
   7  11  -7-1333.73 1347.79   1 
  -7  11   7-343.592 1126.44   1 
   7  11  -6 3054.30 1329.62   1 
  -7  11   6 4056.63 1355.94   1 
  -7  11   5 8570.26 1659.66   1 
   7  11  -5 9522.25 1529.73   1 
  -7  11   4 9841.53 1773.70   1 
   7  11  -4 9790.41 1631.37   1 
  -7  11   3 23441.6 2285.05   1 
   7  11  -3 20039.3 1978.41   1 
  -7  11   2 1986.03 1247.00   1 
   7  11  -2-346.490 1179.99   1 
  -7  11   1 23412.9 2374.70   1 
   7  11  -1 19593.2 1871.29   1 
   7  11   0 779.160 1074.48   1 
  -7  11   0 761.243 1330.32   1 
   7  11   1 4314.07 1324.95   1 
  -7  11  -1 1221.48 1374.11   1 
   7  11   2 11862.6 1586.72   1 
  -7  11  -2 8874.77 1820.43   1 
   7  11   3-1008.52 984.622   1 
  -7  11  -3-2190.79 1723.56   1 
   7  11   4 9099.38 1385.80   1 
  -7  11  -4 6169.52 1712.89   1 
  -7  11  -5 773.598 1493.78   1 
   7  11   5-405.363 990.772   1 
  -7  11  -6 4262.14 1622.20   1 
   7  11   6 5805.56 1294.38   1 
  -7  11  -7-1354.32 1792.27   1 
   7  11   7 330.053 958.143   1 
   7  11   8-1385.21 1171.56   1 
  -7  11  -8 412.325 1576.47   1 
   7  11   9 8688.99 1471.28   1 
  -7  11  -9 9658.30 2109.04   1 
  -7  11 -10-3193.55 1973.95   1 
   7  11  10 9.95491 1060.76   1 
   7  11  11 769.302 1139.31   1 
   7  11  12 723.025 1205.07   1 
   7  12 -10 1662.17 1336.00   1 
   7  12  -9 26944.9 2779.41   1 
   7  12  -8-48.3125 1343.17   1 
  -7  12   8-278.520 1263.86   1 
   7  12  -7 513.049 1321.44   1 
  -7  12   7 1582.88 1212.57   1 
  -7  12   6 1174.32 1147.42   1 
   7  12  -6 1881.02 1432.07   1 
  -7  12   5 2808.52 1217.34   1 
   7  12  -5 2936.51 1298.81   1 
  -7  12   4-1026.02 1221.92   1 
   7  12  -4-941.331 1221.93   1 
  -7  12   3 4071.83 1504.26   1 
   7  12  -3 2144.26 1277.02   1 
  -7  12   2 182.265 1087.69   1 
   7  12  -2-646.143 1270.26   1 
  -7  12   1 1312.84 1289.15   1 
   7  12  -1 994.383 1197.46   1 
  -7  12   0 2227.00 1356.76   1 
   7  12   0 3393.56 1276.71   1 
   7  12   1 1002.67 1169.59   1 
  -7  12  -1 357.211 1452.12   1 
   7  12   2 31478.2 2506.03   1 
  -7  12  -2 29317.6 3014.87   1 
   7  12   3 4598.34 1304.64   1 
  -7  12  -3 270.392 1326.07   1 
   7  12   4 24619.6 2196.58   1 
  -7  12  -4 20316.4 2589.50   1 
   7  12   5 1220.79 1122.46   1 
  -7  12  -5-552.306 1387.85   1 
   7  12   6 6067.67 1449.69   1 
  -7  12  -6 5512.83 1836.14   1 
  -7  12  -7 1612.84 1751.11   1 
   7  12   7 4455.75 1355.07   1 
   7  12   8-314.585 1029.89   1 
   7  12   9-279.656 1230.93   1 
   7  12  10 972.731 1235.54   1 
   7  13  -7 1881.31 1394.71   1 
   7  13  -6 26.3452 1401.26   1 
   7  13  -5 925.546 1205.59   1 
   7  13  -4 760.821 1244.40   1 
   7  13  -3-745.871 1344.38   1 
  -7  13   2 4658.96 1751.97   1 
   7  13  -2 827.418 1321.59   1 
   7  13  -1 9378.09 1705.71   1 
  -7  13   1 10663.4 2237.92   1 
  -7  13   0 4715.83 1806.12   1 
   7  13   0 4039.15 1342.94   1 
   7  13   1 15855.5 1985.33   1 
  -7  13  -1 16228.4 2464.84   1 
   7  13   2 7489.44 1742.41   1 
   7  13   3 5656.57 1431.86   1 
   7  13   4 1012.93 1033.60   1 
   7  13   5 1778.04 1153.46   1 
   7  13   6 4010.44 1506.59   1 
   7  13   7 9138.35 1719.96   1 
   8   0 -20 14671.4 2178.80   2 
   8   0 -19-1022.41 1319.20   2 
   8   0 -18 2422.22 1298.60   2 
   8   0 -17 2629.95 1274.93   2 
   8   0 -16 18413.8 2098.49   2 
   8   0 -15-242.167 456.858   3 
   8   0 -15 699.445 1234.33   2 
   8   0 -14 3262.79 626.763   3 
   8   0 -14 4762.02 1251.26   2 
   8   0 -13 57.3370 484.116   3 
   8   0 -13 494.856 923.777   2 
   8   0 -12 275.739 484.506   3 
   8   0 -12-165.479 861.897   2 
   8   0 -11 125.886 550.424   3 
   8   0 -11-857.358 805.668   2 
   8   0 -10 70396.0 2368.19   3 
   8   0 -10 68166.3 2557.28   2 
   8   0  -9 380.959 462.922   1 
   8   0  -9 35.0948 613.881   3 
   8   0  -9 271.539 638.862   2 
   8   0  -8 4559.68 829.830   3 
   8   0  -8 5469.38 832.347   2 
   8   0  -8 5888.42 737.151   1 
   8   0  -7 490.734 598.848   3 
   8   0  -7-171.067 505.043   2 
   8   0  -7 195.218 382.838   1 
   8   0  -6 154424. 3599.18   3 
   8   0  -6 155110. 2931.87   2 
   8   0  -6 157124. 2727.06   1 
   8   0  -5-748.019 600.719   3 
   8   0  -5-406.906 345.187   1 
   8   0  -5 622.615 478.455   2 
   8   0  -4 181559. 3904.12   3 
   8   0  -4 175025. 2315.59   1 
   8   0  -4 176633. 2527.52   2 
   8   0  -3-216.957 627.231   3 
   8   0  -3 371.877 242.734   1 
   8   0  -2 89006.7 2846.12   3 
   8   0  -2 92931.2 1179.54   1 
   8   0  -1 62.3340 143.859   2 
   8   0  -1-85.5429 593.410   3 
   8   0   0 62095.6 2426.18   3 
   8   0   1-403.041 726.571   3 
   8   0   1 337.545 210.232   2 
   8   0   2 24409.9 1583.56   3 
  -8   0  -2 24859.2 564.864   1 
   8   0   2 25162.0 774.749   2 
  -8   0  -2 25016.7 795.555   2 
  -8   0  -3-610.488 419.490   2 
  -8   0  -3 114.314 208.712   1 
   8   0   3-202.577 681.925   3 
   8   0   3 95.6534 258.985   2 
   8   0   4 5123.05 931.926   3 
   8   0   4 6604.47 597.607   2 
  -8   0  -4 5332.57 468.916   1 
  -8   0  -4 5273.37 665.762   2 
   8   0   5-42.2073 727.969   3 
   8   0   5 350.650 407.191   2 
  -8   0  -5-37.9904 338.219   1 
  -8   0  -5-150.088 522.852   2 
   8   0   6 701.516 700.614   3 
  -8   0  -6 1223.09 396.517   1 
  -8   0  -6 1827.29 673.317   2 
   8   0   7-883.256 755.063   3 
  -8   0  -7-80.3603 438.389   1 
  -8   0  -7 153.533 623.878   2 
  -8   0  -8 111446. 2837.14   1 
  -8   0  -8 106735. 3373.78   2 
   8   0   9-554.673 732.631   3 
  -8   0  -9-312.645 572.276   1 
  -8   0 -10 29221.2 2003.94   2 
   8   0  10 34122.1 2014.71   3 
   8   0  11-1010.53 819.651   3 
  -8   0 -11-2129.51 1151.22   2 
  -8   0 -12-259.350 1200.73   2 
   8   0  12 1825.13 746.811   3 
  -8   0 -13-3112.01 1367.33   2 
   8   0  13 76.9089 657.000   3 
  -8   0 -14 21500.8 2025.60   2 
   8   0  14 23732.5 1742.03   3 
  -8   0 -15-2981.54 1421.21   2 
  -8   0 -16 12600.9 1824.12   2 
  -8   0 -17-3218.83 1540.92   2 
  -8   0 -18 6282.11 1603.20   2 
  -8   0 -19-3529.85 1687.49   2 
  -8   0 -20 1675.74 1451.35   2 
   8  -1 -20 844.990 1439.18   2 
   8   1 -20-1425.29 1592.93   2 
   8  -1 -19 8163.26 1794.85   2 
   8   1 -19 3386.15 1404.99   2 
   8  -1 -18 4475.62 1548.48   2 
   8   1 -18 2797.79 1257.65   2 
   8  -1 -17 10225.0 1685.65   2 
   8   1 -17 8903.09 1757.63   2 
   8  -1 -16 2784.73 1327.35   2 
   8   1 -16 1740.46 977.128   2 
   8   1 -15 7695.99 754.242   3 
   8  -1 -15 8050.49 907.189   3 
   8  -1 -15 8918.88 1484.99   2 
   8   1 -15 7979.67 1502.72   2 
   8  -1 -14 11691.2 1069.39   3 
   8  -1 -14 11147.8 1555.00   2 
   8   1 -14 12432.2 1685.93   2 
   8   1 -14 10649.5 926.569   3 
   8   1 -13-102.065 487.092   3 
   8  -1 -13 544.412 601.172   3 
   8  -1 -13 562.098 779.166   2 
   8   1 -13 660.862 965.964   2 
   8   1 -12 6992.13 829.181   3 
   8  -1 -12 6353.31 882.258   3 
   8  -1 -12 7992.40 1193.86   2 
   8   1 -12 9401.98 1442.71   2 
   8  -1 -11 28497.3 1631.21   3 
   8  -1 -11 27520.5 1868.26   2 
   8   1 -11 28312.5 1976.04   2 
   8   1 -11 27776.1 1459.94   3 
   8  -1 -10 10550.3 1060.24   3 
   8  -1 -10 11937.1 1297.36   2 
   8   1 -10 14104.3 1392.68   2 
   8   1 -10 12635.7 1038.16   3 
   8  -1  -9 112034. 3159.32   3 
   8   1  -9 117368. 3084.16   1 
   8  -1  -9 115705. 3085.36   2 
   8   1  -9 115717. 3378.06   2 
   8  -1  -9 114107. 2934.98   1 
   8   1  -9 113575. 2906.72   3 
   8   1  -8 69041.4 2287.68   3 
   8  -1  -8 69482.9 2501.08   3 
   8   1  -8 67370.8 2196.62   1 
   8   1  -8 71510.0 2516.44   2 
   8  -1  -8 68273.6 2167.21   1 
   8   1  -7 173070. 3660.12   3 
   8  -1  -7 175387. 3856.92   3 
   8   1  -7 167784. 3199.49   1 
   8  -1  -7 167808. 3134.34   1 
   8   1  -7 177771. 3629.69   2 
   8  -1  -6 21296.6 1438.93   3 
   8  -1  -6 21950.2 1094.44   1 
   8   1  -6 20910.5 1085.77   1 
   8   1  -6 22964.3 1266.37   2 
   8   1  -6 21613.4 1412.14   3 
  -8   1   6 21236.4 1152.48   1 
   8   1  -5 77294.8 2536.88   3 
   8  -1  -5 72154.9 1768.39   1 
   8   1  -5 74271.4 1766.30   1 
   8   1  -5 73532.3 1986.41   2 
  -8   1   5 75188.2 1913.86   1 
   8  -1  -5 74826.9 2585.79   3 
   8   1  -4 44976.9 1980.74   3 
   8   1  -4 41010.2 1153.42   1 
   8  -1  -4 43189.1 2012.24   3 
  -8   1   4 40841.9 1303.41   1 
   8   1  -4 41101.1 1369.49   2 
   8  -1  -4 41007.7 1215.05   1 
   8   1  -3 20838.3 1456.65   3 
  -8   1   3 19669.1 825.504   1 
   8  -1  -3 20409.2 1435.91   3 
  -8  -1   3 19359.9 1397.90   3 
   8   1  -3 19889.8 818.234   2 
   8  -1  -3 19952.3 785.481   1 
   8   1  -3 19095.8 677.666   1 
  -8  -1   2 9978.12 1037.71   3 
   8   1  -2 9377.78 1084.60   3 
   8  -1  -2 10484.2 1123.66   3 
   8   1  -2 9613.60 361.301   1 
   8  -1  -2 9159.57 503.908   1 
   8   1  -2 9462.61 423.709   2 
  -8   1   2 10183.0 559.545   1 
   8  -1  -1 42856.6 1118.73   2 
   8   1  -1 44153.6 2031.85   3 
  -8  -1   1 41778.5 1967.93   3 
   8  -1  -1 42191.3 2023.98   3 
  -8   1   1 43546.4 962.640   1 
   8  -1   0 322.771 270.482   2 
   8   1   0-112.265 711.315   3 
  -8  -1   0 208.107 477.149   3 
   8  -1   0 891.220 669.226   3 
  -8   1   0 541.925 196.222   1 
   8   1   1-191.060 707.732   3 
   8  -1   1-63.6586 325.714   2 
   8  -1   1 1.99830 697.871   3 
  -8  -1  -1 296.459 530.084   3 
  -8   1  -1-90.3641 219.691   1 
   8  -1   2 132398. 3536.56   3 
  -8  -1  -2 134822. 3451.32   3 
  -8   1  -2 135266. 1950.32   1 
   8  -1   2 132505. 2551.36   2 
  -8   1  -2 127568. 2217.11   2 
   8   1   2 130507. 3489.11   3 
   8  -1   3 64694.3 2520.40   3 
  -8  -1  -3 71483.5 2509.31   3 
   8  -1   3 63729.6 1911.57   2 
  -8  -1  -3 68739.2 1628.16   2 
  -8   1  -3 67578.0 1888.45   2 
  -8  -1  -3 67014.3 1097.12   1 
   8   1   3 67775.8 2575.56   3 
  -8   1  -4 11671.2 936.522   2 
   8   1   4 12517.9 1263.05   3 
  -8  -1  -4 11582.1 1062.92   3 
   8  -1   4 10766.2 1179.36   3 
  -8  -1  -4 11966.8 599.865   1 
   8  -1   4 12230.5 954.574   2 
  -8  -1  -4 11691.2 820.407   2 
   8   1   5 3422.61 918.693   3 
   8  -1   5 2022.26 836.028   3 
  -8  -1  -5 2278.94 672.189   3 
  -8  -1  -5 1332.59 368.358   1 
  -8  -1  -5 1052.66 459.715   2 
  -8   1  -5 2096.26 711.999   2 
   8  -1   6 135400. 3620.09   3 
  -8  -1  -6 135695. 3447.22   3 
   8  -1   6 127010. 3135.61   2 
  -8  -1  -6 135822. 3057.00   2 
  -8  -1  -6 132556. 2478.49   1 
  -8   1  -6 133790. 3654.20   2 
   8   1   6 135349. 3716.22   3 
   8  -1   7 23108.0 1646.82   3 
  -8  -1  -7 24881.7 1510.75   3 
  -8  -1  -7 27312.8 1526.83   2 
  -8   1  -7 24667.8 1741.97   2 
  -8  -1  -7 24639.6 1245.36   1 
   8  -1   7 24656.3 1488.92   2 
   8   1   7 27083.0 1762.54   3 
   8   1   8 7974.44 1121.05   3 
   8  -1   8 8701.97 1126.82   3 
  -8  -1  -8 8083.21 929.263   3 
   8  -1   8 9732.17 1048.57   2 
  -8  -1  -8 7765.69 961.885   2 
  -8  -1  -8 8659.95 875.738   1 
  -8   1  -8 9498.69 1199.79   2 
   8  -1   9 46643.2 2234.35   3 
  -8  -1  -9 43674.1 1971.71   3 
   8  -1   9 44644.7 2183.92   2 
  -8  -1  -9 42981.9 2152.81   2 
  -8   1  -9 47750.0 2523.01   2 
   8   1   9 44214.1 2284.68   3 
  -8  -1  -9 44525.6 1908.55   1 
  -8  -1 -10 22951.3 1676.79   2 
  -8   1 -10 23214.9 1955.59   2 
   8   1  10 23314.7 1696.96   3 
   8  -1  10 26004.0 1752.85   3 
  -8  -1 -11 36885.2 2237.38   2 
  -8   1 -11 41199.0 2600.67   2 
   8   1  11 38653.1 2254.99   3 
   8  -1  11 41186.6 2129.10   3 
   8  -1  12 3337.86 851.729   3 
  -8  -1 -12 2716.85 972.338   2 
  -8   1 -12 2772.90 1060.10   2 
   8   1  12 3092.43 929.819   3 
   8  -1  13 2883.13 858.017   3 
  -8  -1 -13 1755.19 914.487   2 
  -8   1 -13 2600.40 1152.79   2 
   8   1  13 1588.65 776.869   3 
  -8  -1 -14 1133.28 941.874   2 
  -8   1 -14 1536.27 1016.88   2 
   8   1  14 2226.78 853.118   3 
   8  -1  14 1295.82 674.227   3 
  -8  -1 -15 6681.43 1365.65   2 
  -8   1 -15 5665.04 1404.15   2 
  -8   1 -16 2431.05 1164.43   2 
  -8  -1 -16 1097.48 1149.30   2 
  -8  -1 -17 15793.7 2034.44   2 
  -8   1 -17 12383.6 1996.44   2 
  -8  -1 -18-3056.62 1647.58   2 
  -8   1 -18-1437.18 1360.02   2 
  -8  -1 -19 6338.18 1612.52   2 
  -8   1 -19 7211.69 1911.80   2 
  -8  -1 -20-870.414 1386.75   2 
  -8   1 -20-659.975 1228.17   2 
   8  -2 -20 27317.6 2787.33   2 
   8   2 -20 20728.3 2507.34   2 
   8  -2 -19 3924.93 1498.01   2 
   8   2 -19-2841.42 1527.41   2 
   8  -2 -18 16052.1 1981.46   2 
   8   2 -18 15334.8 2155.27   2 
   8  -2 -17 9531.67 1587.86   2 
   8   2 -17 4698.82 1497.66   2 
   8  -2 -16 37177.5 2595.07   2 
   8   2 -16 37173.7 2896.90   2 
   8  -2 -15 5092.18 878.878   3 
   8  -2 -15 5970.61 1270.60   2 
   8   2 -15 5884.17 1518.91   2 
   8  -2 -14 19852.0 1444.68   3 
   8  -2 -14 20608.3 1897.65   2 
   8   2 -14 17320.4 1914.30   2 
   8   2 -14 19400.6 1149.13   3 
   8  -2 -13 32618.2 1790.54   3 
   8  -2 -13 30581.4 2133.46   2 
   8   2 -13 28934.7 2286.32   2 
   8   2 -13 30420.0 1448.15   3 
   8   2 -12 32760.0 1510.69   3 
   8  -2 -12 36538.3 2140.95   2 
   8   2 -12 31000.8 2283.47   2 
   8   2 -11 3106.09 1010.11   2 
   8   2 -11 3608.27 707.760   3 
   8   2 -10 30710.3 2010.44   2 
   8   2 -10 31322.1 1534.14   3 
   8   2  -9 9351.53 922.427   3 
   8   2  -9 8055.08 931.071   1 
   8   2  -9 8645.02 1138.96   2 
  -8   2   9 7040.41 994.078   1 
   8   2  -8 4079.90 727.619   3 
   8   2  -8 3006.47 560.311   1 
   8   2  -8 3609.49 753.111   2 
   8  -2  -8 4445.63 708.160   1 
  -8   2   8 3036.90 719.517   1 
   8   2  -7 4457.78 790.531   3 
  -8   2   7 5110.32 799.863   1 
  -8  -2   7 5345.57 901.955   3 
   8  -2  -7 5046.18 682.416   1 
   8   2  -7 4106.59 747.799   2 
   8   2  -6 1188.07 573.878   3 
  -8  -2   6 1012.25 560.705   3 
   8  -2  -6 1007.80 404.735   1 
  -8   2   6 846.153 515.037   1 
   8   2  -6 149.465 573.515   2 
   8   2  -5 1976.72 635.071   3 
  -8   2   5 2172.58 564.320   1 
  -8  -2   5 1685.15 634.051   3 
   8  -2  -5 2641.94 502.974   1 
   8   2  -5 1164.39 451.640   2 
  -8  -2   4 19777.9 1468.88   3 
   8   2  -4 17639.5 1325.59   3 
   8   2  -4 18932.9 1030.05   2 
   8  -2  -4 19102.2 946.725   1 
  -8   2   4 18042.7 984.021   1 
   8   2  -3 538.077 601.545   3 
  -8  -2   3 407.722 417.468   3 
  -8   2   3 1057.58 414.212   1 
   8  -2  -3 593.559 322.379   1 
   8   2  -3 1007.42 339.560   2 
  -8  -2   2 74970.0 2662.58   3 
  -8   2   2 68675.7 1631.96   1 
   8  -2  -2 71835.0 1623.40   1 
   8   2  -2 73578.4 1056.76   2 
   8   2  -2 71237.9 2554.75   3 
   8  -2  -1 41926.3 1325.05   2 
   8   2  -1 40348.0 2007.80   3 
  -8  -2   1 37885.7 1944.65   3 
  -8   2   1 40083.7 1180.56   1 
   8   2  -1 39713.1 691.068   1 
  -8  -2   0 44274.0 2048.78   3 
  -8   2   0 43616.2 1215.74   1 
   8  -2   0 43993.9 1413.89   2 
   8   2   0 45657.3 2122.99   3 
  -8  -2  -1 37905.8 1884.00   3 
  -8   2  -1 33962.1 1123.80   1 
   8  -2   1 38151.8 1453.62   2 
   8   2   1 38426.4 1962.42   3 
  -8  -2  -2 19301.7 1363.90   3 
  -8  -2  -2 18533.7 574.044   1 
  -8   2  -2 17649.1 925.054   1 
  -8  -2  -2 18484.6 567.808   2 
   8  -2   2 19035.9 1165.77   2 
   8   2   2 18860.5 1528.61   3 
   8   2   3 1011.34 719.538   3 
  -8   2  -3 781.085 506.099   2 
  -8  -2  -3 175.819 414.878   3 
   8  -2   3-81.4584 717.039   3 
  -8  -2  -3 498.828 288.203   2 
   8  -2   3 43.2769 507.845   2 
  -8  -2  -3 47.1522 213.751   1 
   8   2   4 581.789 745.062   3 
  -8   2  -4 1566.62 637.902   2 
  -8  -2  -4 1288.83 619.226   3 
  -8  -2  -4 1114.27 328.722   1 
   8  -2   4 1471.07 707.389   3 
  -8  -2  -4 1621.98 444.859   2 
   8  -2   4 1102.10 533.152   2 
   8   2   5 12484.5 1332.30   3 
  -8   2  -5 12485.6 1145.12   2 
  -8  -2  -5 13799.8 1219.75   3 
   8  -2   5 11793.9 1239.64   3 
  -8  -2  -5 13776.6 910.254   2 
   8  -2   5 11561.8 1117.81   2 
  -8  -2  -5 11755.5 733.118   1 
  -8  -2  -6 35290.5 1321.18   1 
   8  -2   6 35036.8 2000.38   3 
   8   2   6 34418.9 2012.10   3 
  -8  -2  -6 36062.2 1509.48   2 
   8  -2   6 35690.1 1895.48   2 
  -8   2  -6 34219.0 2025.73   2 
   8  -2   7 14455.4 1383.17   3 
  -8  -2  -7 15205.9 1004.90   1 
  -8  -2  -7 15841.4 1126.02   2 
   8  -2   7 15634.0 1405.63   2 
  -8   2  -7 16373.6 1514.74   2 
   8   2   7 15706.1 1482.21   3 
   8  -2   8 14037.4 1360.98   3 
  -8  -2  -8 13797.4 1027.92   1 
   8  -2   8 16866.5 1462.59   2 
  -8  -2  -8 15838.5 1267.38   2 
  -8   2  -8 15552.2 1594.47   2 
   8   2   8 16585.1 1520.93   3 
   8   2   9 12104.9 1443.86   3 
  -8  -2  -9 10657.1 983.437   1 
   8  -2   9 11265.0 1233.46   3 
  -8  -2  -9 11664.8 1168.61   2 
  -8   2  -9 10211.8 1336.93   2 
   8  -2  10 3487.84 852.656   3 
  -8  -2 -10 4497.46 989.132   2 
  -8   2 -10 2829.77 1067.51   2 
   8   2  10 3324.68 984.629   3 
   8  -2  11 32403.3 1892.26   3 
  -8  -2 -11 33718.7 2025.04   2 
  -8   2 -11 31026.5 2364.92   2 
   8   2  11 31162.4 2142.58   3 
  -8   2 -12 18253.0 2002.69   2 
  -8  -2 -12 20224.8 1762.15   2 
   8   2  12 18438.0 1704.87   3 
   8  -2  12 19541.4 1595.80   3 
   8  -2  13 1881.28 782.438   3 
  -8  -2 -13 1494.31 938.165   2 
  -8   2 -13 51.4299 1072.74   2 
   8   2  13 1997.06 939.714   3 
  -8   2 -14 583.239 1180.13   2 
   8  -2  14 3347.63 834.749   3 
  -8  -2 -14 2834.60 1078.80   2 
   8   2  14 3588.18 980.781   3 
  -8  -2 -15 186.463 990.541   2 
  -8   2 -15-1420.79 1312.55   2 
  -8  -2 -16-1227.59 1225.77   2 
  -8   2 -16 213.356 1076.85   2 
  -8  -2 -17-773.947 1183.95   2 
  -8   2 -17-452.921 1382.27   2 
  -8   2 -18-15.3456 1423.34   2 
  -8  -2 -18-323.177 1077.58   2 
  -8  -2 -19-1048.73 1324.29   2 
  -8   2 -19 4078.90 1511.78   2 
  -8  -2 -20-1158.52 1563.51   2 
   8  -3 -20-258.502 1314.15   2 
   8   3 -20-3039.46 1859.38   2 
   8  -3 -19 3150.26 1497.06   2 
   8   3 -19 342.845 1486.14   2 
   8  -3 -18 2646.31 1375.14   2 
   8   3 -18-321.021 1586.36   2 
   8  -3 -17 6185.05 1563.59   2 
   8   3 -17 1601.72 1271.72   2 
   8  -3 -16 5729.23 1479.34   2 
   8   3 -16-343.419 1254.10   2 
   8  -3 -15 10220.4 1554.69   2 
   8   3 -15 7222.42 1385.72   2 
   8   3 -14 13949.0 1026.99   3 
   8   3 -14 11303.7 1599.31   2 
   8   3 -13-1080.97 1209.74   2 
   8   3 -13 399.378 479.032   3 
  -8   3  12-601.236 941.372   1 
   8   3 -12-1143.19 1145.87   2 
   8   3 -12 432.059 517.754   3 
   8   3 -11 66503.5 3098.08   2 
  -8   3  11 62288.2 2716.20   1 
   8   3 -11 64672.6 2170.20   3 
  -8  -3  10 11157.8 1186.82   3 
  -8   3  10 9307.83 1196.39   1 
   8   3 -10 9270.40 1169.11   2 
   8   3 -10 11073.7 1000.04   3 
  -8  -3   9 61921.1 2614.94   3 
  -8  -3   9 61534.1 2454.50   2 
  -8   3   9 58175.4 2397.65   1 
   8   3  -9 61612.7 2825.99   2 
   8   3  -9 59678.8 2197.95   3 
  -8  -3   8 19732.9 1387.78   2 
  -8   3   8 19747.2 1409.43   1 
   8   3  -8 20319.2 1570.20   2 
  -8  -3   8 20489.6 1573.34   3 
   8   3  -8 19488.8 1343.79   3 
  -8  -3   7 14218.0 1321.38   3 
   8   3  -7 13539.0 1252.18   2 
  -8  -3   7 13531.1 1120.98   2 
  -8   3   7 12885.5 1118.66   1 
   8  -3  -7 11300.4 951.097   1 
   8   3  -7 12656.2 1148.10   3 
  -8  -3   6 66006.3 2615.11   3 
  -8  -3   6 61513.2 2048.82   2 
   8   3  -6 58451.3 2277.45   2 
   8  -3  -6 59372.2 1954.21   1 
  -8   3   6 60443.9 2073.09   1 
   8   3  -6 58639.2 2228.00   3 
  -8  -3   5 344009. 5934.83   3 
  -8  -3   5 341704. 4331.15   2 
  -8   3   5 342395. 4581.87   1 
   8  -3  -5 339157. 4407.01   1 
   8   3  -5 335349. 4849.94   2 
   8   3  -5 329173. 5270.83   3 
  -8  -3   4 20696.5 1526.84   3 
  -8   3   4 19501.8 1123.10   1 
  -8  -3   4 21746.5 1048.54   2 
   8  -3  -4 22300.8 1112.28   1 
   8   3  -4 19340.6 1429.97   3 
   8   3  -4 20934.0 1136.59   2 
  -8  -3   3 59914.5 2469.60   3 
  -8   3   3 57568.1 1767.45   1 
  -8  -3   3 60016.9 1530.16   2 
   8  -3  -3 58045.8 1726.88   1 
   8   3  -3 55512.0 2320.53   3 
   8   3  -3 57344.0 1482.77   2 
  -8  -3   2 29532.7 1759.78   3 
   8  -3  -2 26226.5 1199.89   1 
  -8  -3   2 29267.9 1016.44   2 
  -8   3   2 25672.1 1162.97   1 
   8   3  -2 27275.6 1732.79   3 
   8   3  -1 1885.99 738.959   3 
  -8   3   1 1422.24 450.739   1 
  -8  -3   1 1237.22 632.331   3 
   8  -3  -1 1919.42 485.193   2 
  -8  -3   1 1380.70 251.536   2 
   8   3  -1 1473.70 312.808   1 
   8   3   0 6444.49 1028.89   3 
   8  -3   0 6842.28 704.783   2 
  -8  -3   0 6668.12 894.735   3 
  -8  -3   0 6979.29 466.850   2 
   8   3   0 6563.67 421.242   1 
  -8   3   0 5946.84 630.417   1 
   8   3   1-118.503 783.762   3 
   8  -3   1-662.164 542.700   2 
  -8  -3  -1-226.529 271.333   2 
  -8   3  -1 140.393 426.920   1 
   8   3   1 107.540 233.670   1 
   8   3   2 2118.36 825.305   3 
   8   3   2 1137.42 290.105   1 
  -8   3  -2 928.500 466.587   1 
   8  -3   2 1930.17 577.751   2 
  -8   3  -3 970.164 654.295   2 
   8   3   3 713.357 303.342   1 
  -8  -3  -3 161.167 301.026   1 
   8  -3   3 205.541 534.199   2 
   8   3   3-436.050 803.346   3 
   8   3   4 98637.1 1884.04   1 
  -8  -3  -4 95770.0 1975.47   1 
   8  -3   4 101301. 3212.92   2 
   8   3   4 99105.0 3337.38   3 
  -8   3  -4 101489. 3029.55   2 
  -8  -3  -5 36026.4 1307.00   2 
   8  -3   5 34920.1 1986.15   2 
   8   3   5 34376.1 1261.35   1 
  -8  -3  -5 34931.0 1290.89   1 
   8   3   5 33557.4 2075.49   3 
  -8   3  -5 34452.5 1919.04   2 
  -8  -3  -6 174391. 3030.70   2 
   8  -3   6 178493. 4564.82   2 
  -8  -3  -6 174468. 3033.75   1 
   8   3   6 179151. 4590.22   3 
   8  -3   7 44422.1 2193.20   3 
  -8  -3  -7 43568.9 1688.73   2 
   8  -3   7 44150.3 2366.06   2 
  -8   3  -7 41573.4 2412.05   2 
   8   3   7 45814.4 2439.16   3 
  -8  -3  -7 44016.2 1679.17   1 
  -8  -3  -8 11583.2 1006.82   1 
   8  -3   8 10365.9 1197.94   3 
  -8   3  -8 10443.6 1438.43   2 
  -8  -3  -8 10436.1 989.739   2 
   8   3   8 10180.9 1342.13   3 
  -8   3  -9 4696.17 1194.72   2 
   8  -3   9 5414.14 1007.42   3 
  -8  -3  -9 4777.87 808.225   2 
  -8  -3  -9 5303.61 805.614   1 
   8   3   9 5769.42 1134.88   3 
   8  -3  10 3676.62 953.806   3 
  -8  -3 -10 3607.98 876.524   2 
  -8   3 -10 2924.77 1037.89   2 
   8   3  10 2510.33 958.117   3 
   8  -3  11 1422.27 745.693   3 
  -8  -3 -11 2635.50 919.852   2 
   8   3  11 671.966 930.717   3 
  -8   3 -11 765.742 1080.80   2 
   8  -3  12 12893.2 1287.33   3 
  -8  -3 -12 12823.1 1449.17   2 
   8   3  12 12270.1 1566.52   3 
  -8   3 -12 11440.8 1692.60   2 
   8  -3  13 8821.64 1164.23   3 
  -8  -3 -13 8064.76 1357.15   2 
   8   3  13 7521.95 1324.12   3 
  -8   3 -13 7058.87 1542.51   2 
  -8  -3 -14 13681.3 1709.30   2 
   8   3  14 12033.1 1557.20   3 
  -8   3 -14 14552.4 1957.59   2 
  -8  -3 -15 30670.5 2387.95   2 
  -8   3 -15 26301.5 2577.39   2 
   8   3  15 29172.3 2168.46   3 
  -8  -3 -16 6881.69 1465.83   2 
  -8   3 -16 8315.80 1724.28   2 
  -8  -3 -17 4779.84 1379.61   2 
  -8   3 -17 6529.60 1662.53   2 
  -8   3 -18 1784.39 1452.71   2 
  -8  -3 -18 3693.12 1395.86   2 
  -8  -3 -19 6547.03 1653.06   2 
  -8   3 -19 5427.09 1672.92   2 
  -8  -3 -20-2281.97 1431.23   2 
   8   4 -20 10955.3 2288.65   2 
   8  -4 -19 9994.20 1728.60   2 
   8   4 -19 7241.56 1907.37   2 
   8  -4 -18 2606.50 1318.28   2 
   8   4 -18-133.543 1196.17   2 
   8  -4 -17 873.586 1215.23   2 
   8   4 -17-3329.82 1661.74   2 
   8  -4 -16 1538.39 1211.03   2 
   8   4 -16-2388.83 1613.80   2 
   8   4 -15 7232.90 1494.32   2 
  -8   4  14-1968.87 1291.33   1 
   8   4 -14-959.198 1177.82   2 
   8   4 -14 721.408 546.712   3 
  -8   4  13 3887.11 1078.54   1 
   8   4 -13 4426.61 1208.98   2 
   8   4 -13 3713.75 709.792   3 
  -8  -4  12 1969.79 715.671   3 
  -8   4  12 2327.52 1048.76   1 
   8   4 -12 1522.95 596.145   3 
   8   4 -12 1630.65 1041.23   2 
  -8  -4  11 18451.8 1565.47   3 
  -8   4  11 19787.6 1741.41   1 
   8   4 -11 21374.5 1997.14   2 
   8   4 -11 21029.7 1354.95   3 
  -8  -4  10 28442.5 1881.38   3 
  -8   4  10 26253.6 1852.06   1 
   8   4 -10 31230.1 2212.49   2 
   8   4 -10 28863.9 1601.10   3 
  -8   4   9 38023.7 2066.21   1 
  -8  -4   9 40321.6 2265.16   3 
   8   4  -9 43476.5 2477.69   2 
   8   4  -9 40405.8 1896.31   3 
  -8   4   8 5844.79 986.467   1 
  -8  -4   8 5780.66 1032.82   3 
  -8  -4   8 4497.79 845.915   2 
   8   4  -8 5189.96 1032.68   2 
   8   4  -8 5501.42 918.811   3 
  -8  -4   7 25356.0 1784.73   3 
  -8  -4   7 24079.5 1590.25   2 
  -8   4   7 23926.0 1545.10   1 
   8   4  -7 23408.2 1667.84   2 
   8   4  -7 23742.5 1502.74   3 
  -8  -4   6 28415.4 1857.08   3 
   8   4  -6 28996.0 1655.18   3 
  -8  -4   6 32029.7 1743.26   2 
  -8   4   6 30488.5 1628.43   1 
   8  -4  -6 26621.4 1455.49   1 
   8   4  -6 31601.6 1772.46   2 
  -8   4   5 843.255 624.603   1 
   8   4  -5-575.577 715.919   2 
  -8  -4   5 904.020 597.556   2 
   8  -4  -5-87.7306 423.244   1 
   8   4  -5 399.954 641.341   3 
   8   4  -4 149207. 3712.86   3 
  -8   4   4 142720. 3130.81   1 
   8   4  -4 148014. 2952.00   2 
   8  -4  -4 147379. 3089.66   1 
  -8  -4   4 147236. 3378.98   2 
   8   4  -3 13646.4 870.845   2 
  -8   4   3 12611.0 997.292   1 
   8  -4  -3 12899.1 997.999   1 
  -8  -4   3 12193.1 1004.39   2 
   8   4  -3 12482.6 1233.34   3 
   8  -4  -2 14808.6 1015.03   1 
   8   4  -2 12872.8 815.746   1 
  -8  -4   2 13812.5 977.362   2 
  -8   4   2 14898.5 1071.11   1 
   8   4  -2 13232.0 1254.10   3 
   8  -4  -1 35635.5 1586.72   2 
   8   4  -1 36747.2 1974.99   3 
   8   4  -1 34026.5 1181.31   1 
  -8  -4   1 36639.6 1496.52   2 
  -8   4   1 35235.4 1538.27   1 
   8   4   0 13436.4 1348.30   3 
  -8   4   0 11664.8 978.016   1 
   8   4   0 14184.5 742.322   1 
  -8  -4   0 15751.0 929.102   2 
   8  -4   0 13359.7 1036.02   2 
   8  -4   1-358.515 506.797   2 
  -8  -4  -1 43.3996 292.138   2 
   8   4   1-73.3483 291.994   1 
  -8   4  -1-487.846 605.459   1 
   8   4   1-912.284 842.180   3 
  -8  -4  -2 11148.7 706.308   2 
   8   4   2 10150.8 696.960   1 
  -8   4  -2 9832.20 984.571   1 
   8  -4   2 11699.4 1131.01   2 
   8   4   2 10663.1 1297.13   3 
  -8  -4  -3 12671.1 817.040   1 
   8   4   3 11885.5 746.054   1 
  -8   4  -3 11889.5 1114.69   1 
   8  -4   3 12878.2 1240.88   2 
   8   4   3 12990.0 1420.68   3 
  -8   4  -4 2252.01 859.356   2 
   8  -4   4 569.513 614.154   2 
  -8  -4  -4 897.869 377.701   1 
   8   4   4 944.179 431.431   1 
   8   4   4 1546.01 932.312   3 
  -8   4  -5 31932.2 2027.38   2 
  -8  -4  -5 33891.3 1412.53   1 
   8  -4   5 32386.1 2042.11   2 
   8   4   5 33943.5 1350.17   1 
   8   4   5 36680.2 2222.67   3 
  -8  -4  -6 2661.34 594.365   1 
  -8   4  -6 2009.77 908.535   2 
   8   4   6 3064.82 617.244   1 
   8   4   6 2651.94 1030.60   3 
  -8   4  -7 12621.7 1489.64   2 
   8   4   7 10893.1 1402.14   3 
   8   4   7 11793.4 963.507   1 
  -8  -4  -7 12535.0 1019.13   1 
  -8   4  -8 10917.1 1511.45   2 
  -8  -4  -8 12364.3 1105.30   2 
   8   4   8 10550.5 1010.29   1 
  -8  -4  -8 11921.2 1060.08   1 
   8   4   8 12327.4 1535.99   3 
  -8   4  -9 30847.0 2404.75   2 
   8  -4   9 31378.2 1934.93   3 
  -8  -4  -9 31249.5 1690.52   2 
   8   4   9 32869.5 2261.01   3 
   8   4  10 2166.52 1113.91   3 
  -8   4 -10 1690.39 1032.78   2 
   8  -4  10 655.301 755.486   3 
  -8  -4 -10 1732.89 760.439   2 
   8  -4  11 20757.1 1661.22   3 
   8   4  11 20684.1 2007.13   3 
  -8  -4 -11 20138.7 1567.40   2 
  -8   4 -11 19456.8 2106.08   2 
   8  -4  12 2465.84 896.493   3 
   8   4  12 2385.77 1062.77   3 
  -8  -4 -12 1759.71 814.034   2 
  -8   4 -12 1733.57 1193.82   2 
   8  -4  13 1108.91 706.814   3 
  -8  -4 -13 159.284 887.754   2 
   8   4  13 2925.45 1104.96   3 
  -8   4 -13 2302.14 1340.18   2 
  -8  -4 -14 12009.7 1599.13   2 
  -8   4 -14 10192.0 1836.01   2 
   8   4  14 9896.52 1556.82   3 
  -8  -4 -15 1684.25 1097.50   2 
   8   4  15 147.306 926.930   3 
  -8   4 -15 27.3814 1251.67   2 
  -8  -4 -16 14644.5 1864.04   2 
  -8   4 -16 16882.3 2376.41   2 
  -8  -4 -17 4919.20 1442.66   2 
  -8   4 -17 3507.16 1604.51   2 
  -8   4 -18 3328.52 1513.12   2 
  -8  -4 -18 3922.43 1391.14   2 
  -8  -4 -19 8675.00 1827.44   2 
   8   5 -19 554.820 1619.00   2 
   8  -5 -18 17788.6 2152.78   2 
   8   5 -18 14370.3 2413.37   2 
   8   5 -17 1396.21 1439.21   2 
  -8   5  16 10819.5 1755.37   1 
   8   5 -16 7792.81 1772.64   2 
   8   5 -15 874.803 1120.31   2 
  -8   5  15 1678.08 1043.04   1 
   8   5 -14 16182.4 2084.12   2 
   8   5 -14 17513.4 1268.00   3 
  -8   5  14 14526.2 1785.31   1 
   8   5 -13 253.272 571.729   3 
  -8   5  13-115.492 928.592   1 
   8   5 -13-807.919 1178.92   2 
   8   5 -12 7570.14 1493.44   2 
  -8   5  12 5876.60 1182.76   1 
   8   5 -12 5736.35 878.000   3 
   8   5 -11-197.047 974.253   2 
   8   5 -11 596.940 617.241   3 
  -8   5  11 368.812 873.532   1 
  -8   5  10-926.701 937.266   1 
   8   5 -10-163.342 840.733   2 
   8   5 -10-554.254 625.973   3 
   8   5  -9 46162.7 2572.66   2 
  -8   5   9 41064.8 2200.10   1 
   8   5  -9 46386.0 2086.47   3 
   8   5  -8-136.226 631.754   3 
  -8   5   8 116.711 809.022   1 
   8   5  -8 1655.44 926.926   2 
   8   5  -7 122203. 3724.33   2 
  -8  -5   7 124818. 3898.94   2 
  -8   5   7 122568. 3411.89   1 
   8   5  -7 123242. 3429.03   3 
  -8   5   6 3706.42 837.204   1 
   8   5  -6 2193.73 639.598   2 
  -8  -5   6 4452.96 987.625   2 
   8   5  -6 3540.17 910.828   3 
   8   5  -5 4605.66 826.839   2 
  -8  -5   5 4747.55 899.160   2 
  -8   5   5 5160.05 886.925   1 
   8   5  -5 4744.11 919.558   3 
   8   5  -4 3458.25 660.401   2 
  -8   5   4 3568.67 763.472   1 
   8  -5  -4 3184.78 673.617   1 
  -8  -5   4 2329.45 600.174   2 
   8   5  -4 3025.47 893.593   3 
  -8   5   3-230.672 607.115   1 
   8  -5  -3 213.706 478.751   1 
  -8  -5   3-83.6431 634.056   2 
   8   5  -3 647.170 701.166   3 
  -8   5   2 495.450 630.873   1 
  -8  -5   2-166.267 597.617   2 
   8  -5  -2 1281.45 586.205   2 
   8  -5  -2-76.8016 477.535   1 
   8   5  -2-667.119 517.207   1 
   8   5  -2 385.553 770.946   3 
  -8   5   1-398.715 601.739   1 
   8  -5  -1 299.595 578.409   2 
   8   5  -1-495.759 484.667   1 
   8   5  -1-296.138 740.581   3 
  -8  -5   1 314.537 472.016   2 
  -8   5   0 70509.5 2382.48   1 
   8   5   0 70522.4 1874.76   1 
   8   5   0 69064.3 2843.82   3 
  -8  -5   0 67062.0 2118.44   2 
   8  -5   0 69082.9 2485.69   2 
   8  -5   1 1618.73 533.076   2 
  -8  -5  -1 2630.84 504.586   2 
   8   5   1 1823.08 462.784   1 
  -8   5  -1 1505.08 636.741   1 
   8   5   1 2657.91 1006.97   3 
  -8  -5  -2 99710.1 2312.33   2 
   8  -5   2 103971. 3268.58   2 
  -8   5  -2 105570. 3152.57   1 
   8   5   2 108030. 3644.39   3 
   8   5   2 104222. 2247.83   1 
   8   5   3 70520.8 1911.21   1 
  -8  -5  -3 69234.1 2130.61   1 
  -8   5  -3 68996.8 2658.94   1 
   8   5   3 68080.0 2962.12   3 
  -8  -5  -4 11229.5 945.465   1 
   8   5   4 11827.6 878.582   1 
  -8   5  -4 9047.00 1109.13   1 
   8   5   4 11105.4 1486.87   3 
   8   5   5 1768.48 965.777   3 
  -8   5  -5 4484.19 1172.40   2 
   8   5   5 2864.79 636.277   1 
  -8  -5  -5 2344.65 601.006   1 
   8   5   6 2323.41 604.521   1 
  -8   5  -6 2442.07 1074.70   2 
  -8  -5  -6 2938.56 637.006   1 
   8   5   6 1402.65 979.083   3 
  -8   5  -7 9069.01 1461.43   2 
   8   5   7 8987.85 948.347   1 
   8   5   7 10852.4 1477.27   3 
  -8  -5  -7 9517.91 959.060   1 
   8   5   8 44053.2 2682.71   3 
   8   5   8 44157.4 1970.47   1 
  -8   5  -8 44168.5 2735.29   2 
  -8   5  -9 70905.5 3641.79   2 
   8   5   9 74685.6 2609.85   1 
   8   5   9 72141.6 3387.48   3 
  -8   5 -10 21164.0 2169.93   2 
  -8  -5 -10 21552.1 1566.26   2 
   8   5  10 19258.1 1507.54   1 
   8   5  10 17657.6 1939.34   3 
   8  -5  11 32231.5 2047.42   3 
  -8  -5 -11 33982.1 1994.46   2 
   8   5  11 32840.6 2488.77   3 
  -8   5 -11 28959.6 2489.27   2
[truncated: 1,344,824 more chars]
